# Supplementary material for: The Asian arowana (Scleropages formosus) genome provides new insights into the evolution of an early lineage of teleosts
Source: Sci Rep. 2016 Apr 19;6:24501. doi: 10.1038/srep24501 (PMC4835728; doi:10.1038/srep24501)
Supplement: Supplementary Dataset 1 [file srep24501-s1.xls]

## Sheet: Sheet1
Golden arowana	FPKM	Red arowana	FPKM	Green arowana	FPKM
AR_GLEAN_10000004	0	ARR_GLEAN_10000001	0	ARG_GLEAN_10000001	0
AR_GLEAN_10000005	0	ARR_GLEAN_10000003	20.2525	ARG_GLEAN_10000003	28.9758
AR_GLEAN_10000006	66.399	ARR_GLEAN_10000004	3.82736	ARG_GLEAN_10000006	0
AR_GLEAN_10000007	0	ARR_GLEAN_10000005	0	ARG_GLEAN_10000007	0
AR_GLEAN_10000008	4.0748	ARR_GLEAN_10000006	0	ARG_GLEAN_10000009	0
AR_GLEAN_10000009	7.66775	ARR_GLEAN_10000007	0	ARG_GLEAN_10000010	0
AR_GLEAN_10000010	0	ARR_GLEAN_10000008	1.39478	ARG_GLEAN_10000011	0
AR_GLEAN_10000012	0	ARR_GLEAN_10000010	0	ARG_GLEAN_10000012	0
AR_GLEAN_10000014	0	ARR_GLEAN_10000011	0	ARG_GLEAN_10000013	0
AR_GLEAN_10000016	0	ARR_GLEAN_10000013	3.65054	ARG_GLEAN_10000014	87.5143
AR_GLEAN_10000017	22.1249	ARR_GLEAN_10000014	4.51227	ARG_GLEAN_10000015	71.8205
AR_GLEAN_10000018	0	ARR_GLEAN_10000015	0	ARG_GLEAN_10000016	0
AR_GLEAN_10000020	0	ARR_GLEAN_10000017	0	ARG_GLEAN_10000018	7.37645
AR_GLEAN_10000021	0	ARR_GLEAN_10000018	0	ARG_GLEAN_10000019	44.0247
AR_GLEAN_10000022	0	ARR_GLEAN_10000020	0	ARG_GLEAN_10000020	6.87135
AR_GLEAN_10000023	0	ARR_GLEAN_10000023	0	ARG_GLEAN_10000021	0
AR_GLEAN_10000024	0	ARR_GLEAN_10000024	4.92197	ARG_GLEAN_10000022	0.386839
AR_GLEAN_10000025	0	ARR_GLEAN_10000025	0	ARG_GLEAN_10000023	16.1841
AR_GLEAN_10000026	2.73912	ARR_GLEAN_10000027	10.8355	ARG_GLEAN_10000024	0
AR_GLEAN_10000029	12.2828	ARR_GLEAN_10000028	0.17233	ARG_GLEAN_10000025	111.225
AR_GLEAN_10000030	0	ARR_GLEAN_10000029	0	ARG_GLEAN_10000026	20.2935
AR_GLEAN_10000031	70.049	ARR_GLEAN_10000032	0.178243	ARG_GLEAN_10000028	0
AR_GLEAN_10000032	0.162023	ARR_GLEAN_10000033	2.98619	ARG_GLEAN_10000030	3.34632
AR_GLEAN_10000036	0.473084	ARR_GLEAN_10000034	1.22203	ARG_GLEAN_10000031	3.56694
AR_GLEAN_10000043	0	ARR_GLEAN_10000038	8.91236	ARG_GLEAN_10000033	0.721878
AR_GLEAN_10004351	28.6552	ARR_GLEAN_10000039	2.12345	ARG_GLEAN_10000034	2.07131
AR_GLEAN_10004352	9.03988	ARR_GLEAN_10000040	4.28282	ARG_GLEAN_10000035	0
AR_GLEAN_10004353	2.02998	ARR_GLEAN_10000041	1.46719	ARG_GLEAN_10000036	0
AR_GLEAN_10004354	1.86803	ARR_GLEAN_10000043	14.5574	ARG_GLEAN_10000038	0.0560907
AR_GLEAN_10004355	2.9248	ARR_GLEAN_10000044	25.2612	ARG_GLEAN_10000039	3.97119
AR_GLEAN_10004356	0.0703639	ARR_GLEAN_10000046	0.0661445	ARG_GLEAN_10000042	0
AR_GLEAN_10004357	2.35288	ARR_GLEAN_10000051	11.823	ARG_GLEAN_10000041	0.203602
AR_GLEAN_10004358	28.1035	ARR_GLEAN_10000052	0.142947	ARG_GLEAN_10000043	0
AR_GLEAN_10004359	21.1018	ARR_GLEAN_10000057	0	ARG_GLEAN_10000044	0
AR_GLEAN_10004360	0	ARR_GLEAN_10021049	0	ARG_GLEAN_10000045	0
AR_GLEAN_10004361	5.97125	ARR_GLEAN_10021050	0.0835091	ARG_GLEAN_10000047	9.77879
AR_GLEAN_10004362	123.413	ARR_GLEAN_10021051	80.1226	ARG_GLEAN_10000048	0
AR_GLEAN_10004363	16.3	ARR_GLEAN_10021052	25.0872	ARG_GLEAN_10000049	14.1707
AR_GLEAN_10004364	7.79532	ARR_GLEAN_10021053	6.92746	ARG_GLEAN_10000051	1.14557
AR_GLEAN_10004365	16.5732	ARR_GLEAN_10021054	0.209411	ARG_GLEAN_10000052	17.5643
AR_GLEAN_10004366	0.19256	ARR_GLEAN_10021056	5.44522	ARG_GLEAN_10000053	0.171739
AR_GLEAN_10004367	13.6336	ARR_GLEAN_10021057	0.797604	ARG_GLEAN_10000054	0.309572
AR_GLEAN_10004368	13.3142	ARR_GLEAN_10021060	2.99953	ARG_GLEAN_10000055	0
AR_GLEAN_10004369	3.23686	ARR_GLEAN_10021061	15.7356	ARG_GLEAN_10000057	19.677
AR_GLEAN_10004370	0.32287	ARR_GLEAN_10021062	19.481	ARG_GLEAN_10000059	0
AR_GLEAN_10004371	0.0906476	ARR_GLEAN_10021063	0.0584132	ARG_GLEAN_10000060	2.93893
AR_GLEAN_10004372	1.13512	ARR_GLEAN_10021064	0.328882	ARG_GLEAN_10000062	0.349533
AR_GLEAN_10004373	0.96981	ARR_GLEAN_10021065	8.9186	ARG_GLEAN_10000063	10.0354
AR_GLEAN_10004374	13.0014	ARR_GLEAN_10021066	6.22383	ARG_GLEAN_10000065	0.323101
AR_GLEAN_10004375	115.657	ARR_GLEAN_10021067	0.99839	ARG_GLEAN_10000066	7.47232
AR_GLEAN_10004376	52.6245	ARR_GLEAN_10021068	2.17669	ARG_GLEAN_10000070	0
AR_GLEAN_10004377	24.3342	ARR_GLEAN_10021069	1.5805	ARG_GLEAN_10018037	0.0463498
AR_GLEAN_10004378	4.34188	ARR_GLEAN_10021070	0	ARG_GLEAN_10018038	0
AR_GLEAN_10004379	0.0318432	ARR_GLEAN_10021071	4.33921	ARG_GLEAN_10018039	0
AR_GLEAN_10004380	0	ARR_GLEAN_10021072	3.5918	ARG_GLEAN_10018040	0.099356
AR_GLEAN_10004381	0.0549807	ARR_GLEAN_10021073	0.405594	ARG_GLEAN_10018041	0.0170145
AR_GLEAN_10004382	0.733834	ARR_GLEAN_10021074	0.51043	ARG_GLEAN_10018042	4.22355
AR_GLEAN_10021292	8.05974	ARR_GLEAN_10021075	1.10638	ARG_GLEAN_10018043	4.33352
AR_GLEAN_10021293	27.3637	ARR_GLEAN_10021076	0	ARG_GLEAN_10018044	14.933
AR_GLEAN_10021294	0.128829	ARR_GLEAN_10021077	16.5699	ARG_GLEAN_10018045	594.181
AR_GLEAN_10021295	16.9848	ARR_GLEAN_10021078	0.62957	ARG_GLEAN_10018046	7.91608
AR_GLEAN_10021296	0.105167	ARR_GLEAN_10021079	1.45101	ARG_GLEAN_10018047	11.5771
AR_GLEAN_10021297	31.4024	ARR_GLEAN_10021080	71.6014	ARG_GLEAN_10018049	5.71612
AR_GLEAN_10021298	0.36731	ARR_GLEAN_10021081	3.83781	ARG_GLEAN_10018050	29.2476
AR_GLEAN_10021299	9.42151	ARR_GLEAN_10021082	2.46174	ARG_GLEAN_10018051	39.0395
AR_GLEAN_10021300	15.7898	ARR_GLEAN_10021083	6.77897	ARG_GLEAN_10018052	1.169
AR_GLEAN_10021301	6.63288	ARR_GLEAN_10021084	30.8342	ARG_GLEAN_10018053	0.824865
AR_GLEAN_10021302	2112.48	ARR_GLEAN_10021085	3.03539	ARG_GLEAN_10018054	6.25626
AR_GLEAN_10021303	61.5159	ARR_GLEAN_10021086	0.773925	ARG_GLEAN_10018055	3.7681
AR_GLEAN_10021304	17.546	ARR_GLEAN_10021087	4.35341	ARG_GLEAN_10018056	2.50013
AR_GLEAN_10021305	0.213331	ARR_GLEAN_10021088	2.6417	ARG_GLEAN_10018057	10.7453
AR_GLEAN_10021306	0.293602	ARR_GLEAN_10021089	3.24037	ARG_GLEAN_10018058	4.55614
AR_GLEAN_10021307	0.138198	ARR_GLEAN_10021090	3.11286	ARG_GLEAN_10018059	13.1704
AR_GLEAN_10021308	0	ARR_GLEAN_10021091	3.31615	ARG_GLEAN_10018060	115.294
AR_GLEAN_10021309	9.32502	ARR_GLEAN_10021092	11.0201	ARG_GLEAN_10018062	0
AR_GLEAN_10021310	25.724	ARR_GLEAN_10021095	1.05704	ARG_GLEAN_10018063	0
AR_GLEAN_10021311	8.85619	ARR_GLEAN_10021096	5.44715	ARG_GLEAN_10018064	0.08287
AR_GLEAN_10021312	0	ARR_GLEAN_10021097	14.3723	ARG_GLEAN_10018065	15.2993
AR_GLEAN_10021313	0	ARR_GLEAN_10021098	4.11492	ARG_GLEAN_10018066	13.401
AR_GLEAN_10021314	17.9592	ARR_GLEAN_10021099	0.893882	ARG_GLEAN_10018067	23.415
AR_GLEAN_10021315	4666.97	ARR_GLEAN_10021100	3.16834	ARG_GLEAN_10018068	6.35612
AR_GLEAN_10021316	277.569	ARR_GLEAN_10021101	45.6298	ARG_GLEAN_10018069	0.0185515
AR_GLEAN_10021317	5.7131	ARR_GLEAN_10021102	6.79507	ARG_GLEAN_10018070	3.31741
AR_GLEAN_10021318	1.68272	ARR_GLEAN_10021103	13.2275	ARG_GLEAN_10018071	5.01669
AR_GLEAN_10021319	2.78445	ARR_GLEAN_10021104	242.301	ARG_GLEAN_10018072	7.12026
AR_GLEAN_10021320	49.3243	ARR_GLEAN_10021105	4.88474	ARG_GLEAN_10018073	2.80509
AR_GLEAN_10021321	9.503	ARR_GLEAN_10021106	5.26542	ARG_GLEAN_10018078	0.162905
AR_GLEAN_10021322	3.24813	ARR_GLEAN_10021107	16.9232	ARG_GLEAN_10018079	26.0584
AR_GLEAN_10021323	5.95731	ARR_GLEAN_10021108	2.37113	ARG_GLEAN_10018080	47.8848
AR_GLEAN_10021324	2.23766	ARR_GLEAN_10021109	27.1494	ARG_GLEAN_10018081	11.1769
AR_GLEAN_10021325	0	ARR_GLEAN_10021110	0.163685	ARG_GLEAN_10018082	0
AR_GLEAN_10021326	0.424685	ARR_GLEAN_10021111	1.13639	ARG_GLEAN_10018083	0.164562
AR_GLEAN_10021327	0.163743	ARR_GLEAN_10021112	0.541769	ARG_GLEAN_10018084	4.80699
AR_GLEAN_10021328	1.0161	ARR_GLEAN_10021113	0	ARG_GLEAN_10018085	9.42281
AR_GLEAN_10021329	15.261	ARR_GLEAN_10021114	13.393	ARG_GLEAN_10018086	1.22268
AR_GLEAN_10021330	3.12399	ARR_GLEAN_10021115	7.11407	ARG_GLEAN_10018087	2.2898
AR_GLEAN_10021331	10.2812	ARR_GLEAN_10021116	3.77772	ARG_GLEAN_10018088	6.60739
AR_GLEAN_10021332	12.9735	ARR_GLEAN_10021117	22.1841	ARG_GLEAN_10018089	0.291196
AR_GLEAN_10021333	3.76527	ARR_GLEAN_10021118	0.162358	ARG_GLEAN_10018090	0.0199598
AR_GLEAN_10021334	5.11801	ARR_GLEAN_10021119	0.206008	ARG_GLEAN_10018091	0.496951
AR_GLEAN_10021335	4.99434	ARR_GLEAN_10021120	0	ARG_GLEAN_10018092	14.0255
AR_GLEAN_10021336	9.30897	ARR_GLEAN_10021121	0	ARG_GLEAN_10018093	0.177551
AR_GLEAN_10021337	0	ARR_GLEAN_10021122	0.851739	ARG_GLEAN_10018094	0
AR_GLEAN_10021338	7.82667	ARR_GLEAN_10021123	1.05176	ARG_GLEAN_10018095	0.578545
AR_GLEAN_10021339	0	ARR_GLEAN_10021124	0.94996	ARG_GLEAN_10018096	0
AR_GLEAN_10021340	0.73381	ARR_GLEAN_10021125	0.855121	ARG_GLEAN_10018097	12.5159
AR_GLEAN_10021341	6.09595	ARR_GLEAN_10021126	2.38249	ARG_GLEAN_10018098	1.15217
AR_GLEAN_10021342	0.0457069	ARR_GLEAN_10021127	2.25504	ARG_GLEAN_10018099	8.67266
AR_GLEAN_10021343	156.868	ARR_GLEAN_10021128	0.0398702	ARG_GLEAN_10018100	0.0434495
AR_GLEAN_10021344	0.067324	ARR_GLEAN_10021129	11.8341	ARG_GLEAN_10018101	4.59397
AR_GLEAN_10021345	23.4003	ARR_GLEAN_10021131	2.60958	ARG_GLEAN_10018102	2.16361
AR_GLEAN_10021346	0.89423	ARR_GLEAN_10021132	14.8079	ARG_GLEAN_10018103	19.5218
AR_GLEAN_10021347	0.0294542	ARR_GLEAN_10021133	18.4002	ARG_GLEAN_10018104	0.619699
AR_GLEAN_10021348	1.79009	ARR_GLEAN_10021135	19.718	ARG_GLEAN_10018105	5.32826
AR_GLEAN_10021349	2.6518	ARR_GLEAN_10021136	0.801322	ARG_GLEAN_10018106	9.04574
AR_GLEAN_10021350	1.94914	ARR_GLEAN_10021137	1.29438	ARG_GLEAN_10018107	11.8387
AR_GLEAN_10021351	4.11445	ARR_GLEAN_10021138	0	ARG_GLEAN_10018108	1.00985
AR_GLEAN_10021352	32.3389	ARR_GLEAN_10021139	70.0688	ARG_GLEAN_10018109	0.0221689
AR_GLEAN_10021353	0.0884675	ARR_GLEAN_10021140	0.0382193	ARG_GLEAN_10018110	1.51285
AR_GLEAN_10021354	4.73898	ARR_GLEAN_10021141	52.2015	ARG_GLEAN_10018111	3.96478
AR_GLEAN_10021355	54.2018	ARR_GLEAN_10021142	12.1389	ARG_GLEAN_10018112	4.86891
AR_GLEAN_10021356	75.3602	ARR_GLEAN_10021143	40.6287	ARG_GLEAN_10018113	16.7281
AR_GLEAN_10021357	0.289704	ARR_GLEAN_10021144	0.135176	ARG_GLEAN_10018114	0.475609
AR_GLEAN_10021358	4.5969	ARR_GLEAN_10021145	0.13258	ARG_GLEAN_10018115	0
AR_GLEAN_10021359	8.2101	ARR_GLEAN_10021146	7.56028	ARG_GLEAN_10018116	0
AR_GLEAN_10021360	0.0437016	ARR_GLEAN_10021147	2.00693	ARG_GLEAN_10018117	0.0262869
AR_GLEAN_10021361	0	ARR_GLEAN_10021148	5.24777	ARG_GLEAN_10018118	0.139547
AR_GLEAN_10021362	5.07751	ARR_GLEAN_10021149	0.278384	ARG_GLEAN_10007815	35.1475
AR_GLEAN_10021363	5.53554	ARR_GLEAN_10021150	0.123283	ARG_GLEAN_10007816	0.349101
AR_GLEAN_10021364	0	ARR_GLEAN_10021151	3.84279	ARG_GLEAN_10007817	3.65412
AR_GLEAN_10021365	10.5857	ARR_GLEAN_10021152	4.45196	ARG_GLEAN_10007818	0.693055
AR_GLEAN_10021366	1.16385	ARR_GLEAN_10021153	4.73327	ARG_GLEAN_10007819	1.60685
AR_GLEAN_10021367	2.04673	ARR_GLEAN_10021154	143.322	ARG_GLEAN_10007820	10.8234
AR_GLEAN_10021368	7.68841	ARR_GLEAN_10021155	15.735	ARG_GLEAN_10007821	3.99451
AR_GLEAN_10021369	8.59141	ARR_GLEAN_10021156	0.0278045	ARG_GLEAN_10007822	15.6201
AR_GLEAN_10021370	1.02163	ARR_GLEAN_10021158	1.306	ARG_GLEAN_10007823	5.09782
AR_GLEAN_10021371	0	ARR_GLEAN_10021159	1.51722	ARG_GLEAN_10007824	1.88789
AR_GLEAN_10021372	0.0357438	ARR_GLEAN_10021160	3.87177	ARG_GLEAN_10007825	5.66869
AR_GLEAN_10021373	0.406631	ARR_GLEAN_10021161	18.1032	ARG_GLEAN_10007826	0
AR_GLEAN_10021374	0.52504	ARR_GLEAN_10021162	4.36372	ARG_GLEAN_10007827	4.2879
AR_GLEAN_10021375	13.5932	ARR_GLEAN_10021163	7.74153	ARG_GLEAN_10007828	5.06515
AR_GLEAN_10021376	14.2929	ARR_GLEAN_10021164	1.25019	ARG_GLEAN_10007829	3.20122
AR_GLEAN_10021377	62.7445	ARR_GLEAN_10021165	34.8062	ARG_GLEAN_10007830	32.5965
AR_GLEAN_10021378	5.24215	ARR_GLEAN_10021166	14.5811	ARG_GLEAN_10007831	1.09256
AR_GLEAN_10021379	0.24967	ARR_GLEAN_10021167	43.7321	ARG_GLEAN_10007832	41.5312
AR_GLEAN_10021380	2.84303	ARR_GLEAN_10021168	56.5847	ARG_GLEAN_10007833	8.41954
AR_GLEAN_10021381	6.38657	ARR_GLEAN_10021169	0.269764	ARG_GLEAN_10007834	30.3791
AR_GLEAN_10021382	2.06737	ARR_GLEAN_10021170	0	ARG_GLEAN_10007835	11.9658
AR_GLEAN_10021383	2.79344	ARR_GLEAN_10021171	0	ARG_GLEAN_10007836	107.793
AR_GLEAN_10021384	3.9355	ARR_GLEAN_10021172	4.88273	ARG_GLEAN_10007837	9.95098
AR_GLEAN_10021385	0	ARR_GLEAN_10021173	23.2118	ARG_GLEAN_10007838	34.0669
AR_GLEAN_10021386	0.0888322	ARR_GLEAN_10021174	3.02119	ARG_GLEAN_10007839	3.62962
AR_GLEAN_10021387	0.00636939	ARR_GLEAN_10021175	0	ARG_GLEAN_10007840	0
AR_GLEAN_10021388	0.0124032	ARR_GLEAN_10021176	10.8506	ARG_GLEAN_10007841	8.21279
AR_GLEAN_10021389	0.0181249	ARR_GLEAN_10021177	0.0748108	ARG_GLEAN_10007842	2.88613
AR_GLEAN_10021390	0.311409	ARR_GLEAN_10021178	12.6925	ARG_GLEAN_10007843	0
AR_GLEAN_10021391	0.0743795	ARR_GLEAN_10021179	8.70129	ARG_GLEAN_10007844	0.0171694
AR_GLEAN_10021392	1.4069	ARR_GLEAN_10021180	2.64063	ARG_GLEAN_10007845	0
AR_GLEAN_10021393	0	ARR_GLEAN_10021181	8.56644	ARG_GLEAN_10007846	25.3539
AR_GLEAN_10021394	0	ARR_GLEAN_10021182	0.810313	ARG_GLEAN_10007847	3.93159
AR_GLEAN_10021395	0	ARR_GLEAN_10021183	0.579187	ARG_GLEAN_10007848	0.993031
AR_GLEAN_10021396	0	ARR_GLEAN_10021184	1.08577	ARG_GLEAN_10007539	4.75993
AR_GLEAN_10021397	0	ARR_GLEAN_10021185	0.147619	ARG_GLEAN_10007540	2.30411
AR_GLEAN_10021398	0	ARR_GLEAN_10021186	13.8461	ARG_GLEAN_10007541	0
AR_GLEAN_10021399	0	ARR_GLEAN_10021187	0.599187	ARG_GLEAN_10007542	0
AR_GLEAN_10021400	0	ARR_GLEAN_10021188	5.08511	ARG_GLEAN_10007543	0.369807
AR_GLEAN_10021401	13.0778	ARR_GLEAN_10021189	2.67003	ARG_GLEAN_10007544	1.2165
AR_GLEAN_10021402	20.6893	ARR_GLEAN_10021190	6.96125	ARG_GLEAN_10007545	3.39667
AR_GLEAN_10021403	0.0791222	ARR_GLEAN_10021191	8.40543	ARG_GLEAN_10007546	0.648315
AR_GLEAN_10021404	78.6829	ARR_GLEAN_10021192	5.70621	ARG_GLEAN_10007547	0.494875
AR_GLEAN_10021405	6.36883	ARR_GLEAN_10021193	7.7917	ARG_GLEAN_10007548	2.63896
AR_GLEAN_10021406	13.623	ARR_GLEAN_10021194	7.42071	ARG_GLEAN_10007549	1.73009
AR_GLEAN_10021407	0.358109	ARR_GLEAN_10021195	10.29	ARG_GLEAN_10007550	2.15815
AR_GLEAN_10021408	0	ARR_GLEAN_10021196	4.20002	ARG_GLEAN_10007551	10.2587
AR_GLEAN_10021409	13.1978	ARR_GLEAN_10021197	1.47542	ARG_GLEAN_10007552	0
AR_GLEAN_10021410	5.22516	ARR_GLEAN_10021198	69.7677	ARG_GLEAN_10007553	0.139832
AR_GLEAN_10021411	0.0496298	ARR_GLEAN_10021199	8.90267	ARG_GLEAN_10007554	7.58591
AR_GLEAN_10021412	17.4656	ARR_GLEAN_10021200	11.8081	ARG_GLEAN_10007555	12.8156
AR_GLEAN_10021413	0	ARR_GLEAN_10021201	2.93436	ARG_GLEAN_10007556	2.99517
AR_GLEAN_10021414	10.8447	ARR_GLEAN_10021202	6.30076	ARG_GLEAN_10007557	4.55504
AR_GLEAN_10021415	9.50105	ARR_GLEAN_10021204	3.87349	ARG_GLEAN_10007558	3.36151
AR_GLEAN_10021416	70.9388	ARR_GLEAN_10021205	11.6141	ARG_GLEAN_10007559	0
AR_GLEAN_10021417	3.71692	ARR_GLEAN_10021206	30.5606	ARG_GLEAN_10007560	0
AR_GLEAN_10021418	0.0882602	ARR_GLEAN_10021207	11.1074	ARG_GLEAN_10007561	3.4967
AR_GLEAN_10021419	0	ARR_GLEAN_10021208	7.61711	ARG_GLEAN_10007562	35.8521
AR_GLEAN_10021420	9.1409	ARR_GLEAN_10021209	18.3594	ARG_GLEAN_10007563	14.3318
AR_GLEAN_10021421	8.372	ARR_GLEAN_10021210	3.47055	ARG_GLEAN_10007564	1.65055
AR_GLEAN_10021422	7.64545	ARR_GLEAN_10021211	3.87051	ARG_GLEAN_10007565	0.264203
AR_GLEAN_10021423	2.91052	ARR_GLEAN_10021212	8.3451	ARG_GLEAN_10007566	3.28643
AR_GLEAN_10021424	17.2917	ARR_GLEAN_10021213	0.0670905	ARG_GLEAN_10007567	0
AR_GLEAN_10021425	1.41602	ARR_GLEAN_10021214	1.33669	ARG_GLEAN_10000202	1.76303
AR_GLEAN_10021426	3.60503	ARR_GLEAN_10021215	0.564876	ARG_GLEAN_10001426	35.9305
AR_GLEAN_10021427	3.49377	ARR_GLEAN_10021216	0.357385	ARG_GLEAN_10001427	0.0768491
AR_GLEAN_10021428	16.7271	ARR_GLEAN_10021217	3.92095	ARG_GLEAN_10001428	33.073
AR_GLEAN_10021429	0.117582	ARR_GLEAN_10021218	2.45842	ARG_GLEAN_10001429	0.501219
AR_GLEAN_10021430	4.81097	ARR_GLEAN_10021220	0.226985	ARG_GLEAN_10001430	6.35713
AR_GLEAN_10021431	14.9627	ARR_GLEAN_10021221	0.0340415	ARG_GLEAN_10001431	17.9773
AR_GLEAN_10021432	26.4295	ARR_GLEAN_10021222	4.66489	ARG_GLEAN_10001432	2.8064
AR_GLEAN_10021433	0.145163	ARR_GLEAN_10021224	4.22882	ARG_GLEAN_10001433	0.603342
AR_GLEAN_10021434	1.08106	ARR_GLEAN_10021225	2.3205	ARG_GLEAN_10001434	0.132388
AR_GLEAN_10021435	0	ARR_GLEAN_10021227	15.8212	ARG_GLEAN_10001435	2.18682
AR_GLEAN_10021437	2.6061	ARR_GLEAN_10021228	0.789305	ARG_GLEAN_10001436	0
AR_GLEAN_10021438	0	ARR_GLEAN_10021230	3.30163	ARG_GLEAN_10001437	9.28017
AR_GLEAN_10021439	0	ARR_GLEAN_10021231	0.433058	ARG_GLEAN_10015378	0.137605
AR_GLEAN_10021440	0	ARR_GLEAN_10021232	55.5507	ARG_GLEAN_10015379	7.3638
AR_GLEAN_10021441	0	ARR_GLEAN_10021233	4.58568	ARG_GLEAN_10015380	6.38493
AR_GLEAN_10021442	0	ARR_GLEAN_10021234	3.659	ARG_GLEAN_10015381	1.95881
AR_GLEAN_10021443	0	ARR_GLEAN_10021235	0.133936	ARG_GLEAN_10015382	6.68369
AR_GLEAN_10021444	0	ARR_GLEAN_10021236	0.329131	ARG_GLEAN_10015383	3.46196
AR_GLEAN_10021445	0	ARR_GLEAN_10021237	100.869	ARG_GLEAN_10015384	19.8056
AR_GLEAN_10021446	0	ARR_GLEAN_10021238	76.446	ARG_GLEAN_10015385	0.0901759
AR_GLEAN_10021447	3.00216	ARR_GLEAN_10021239	3.70049	ARG_GLEAN_10015386	1.8528
AR_GLEAN_10021448	3.92701	ARR_GLEAN_10021240	0.084805	ARG_GLEAN_10015387	0.0537082
AR_GLEAN_10021449	7.06308	ARR_GLEAN_10021241	1.05619	ARG_GLEAN_10015388	1.80154
AR_GLEAN_10021450	6.03839	ARR_GLEAN_10021242	4.20496	ARG_GLEAN_10015389	2.20113
AR_GLEAN_10021451	11.2354	ARR_GLEAN_10021243	12.1523	ARG_GLEAN_10015390	0.124507
AR_GLEAN_10021452	4.51684	ARR_GLEAN_10021244	10.618	ARG_GLEAN_10015391	3.08432
AR_GLEAN_10021453	1.71641	ARR_GLEAN_10021245	75.8558	ARG_GLEAN_10015392	14.2958
AR_GLEAN_10021454	7.23132	ARR_GLEAN_10021246	51.0324	ARG_GLEAN_10015393	22.0499
AR_GLEAN_10021455	5.12853	ARR_GLEAN_10021247	0	ARG_GLEAN_10015394	6.45482
AR_GLEAN_10021456	0.050213	ARR_GLEAN_10021248	1.63637	ARG_GLEAN_10015395	10.8746
AR_GLEAN_10021457	2.98841	ARR_GLEAN_10021249	0.161016	ARG_GLEAN_10015397	5.42203
AR_GLEAN_10021458	0.691494	ARR_GLEAN_10021250	2.66136	ARG_GLEAN_10015398	27.9792
AR_GLEAN_10021459	0.0279996	ARR_GLEAN_10021252	0	ARG_GLEAN_10015399	0.315889
AR_GLEAN_10021460	1.50889	ARR_GLEAN_10021253	992.492	ARG_GLEAN_10015400	3.75275
AR_GLEAN_10021461	12.9305	ARR_GLEAN_10021254	0.0311149	ARG_GLEAN_10015401	0.539979
AR_GLEAN_10021462	5.18948	ARR_GLEAN_10021255	5.31798	ARG_GLEAN_10015402	110.888
AR_GLEAN_10021463	3.30026	ARR_GLEAN_10021256	2.95211	ARG_GLEAN_10015403	0
AR_GLEAN_10021464	17.6356	ARR_GLEAN_10021257	11.5775	ARG_GLEAN_10015404	6.34591
AR_GLEAN_10021465	26.2209	ARR_GLEAN_10021258	0	ARG_GLEAN_10015405	0.0962117
AR_GLEAN_10021466	15.4822	ARR_GLEAN_10021259	37.312	ARG_GLEAN_10015406	3.45552
AR_GLEAN_10021467	7.0235	ARR_GLEAN_10021260	5.26893	ARG_GLEAN_10015407	0.889786
AR_GLEAN_10021468	4.42554	ARR_GLEAN_10021261	6.8373	ARG_GLEAN_10015408	8.70046
AR_GLEAN_10021469	2.66905	ARR_GLEAN_10021262	1.24878	ARG_GLEAN_10015409	6.88556
AR_GLEAN_10021470	1.23064	ARR_GLEAN_10021263	0	ARG_GLEAN_10015410	0.277343
AR_GLEAN_10021471	0	ARR_GLEAN_10021264	78.9974	ARG_GLEAN_10015411	0.0370013
AR_GLEAN_10021472	3.54506	ARR_GLEAN_10021265	0	ARG_GLEAN_10015413	0.0267741
AR_GLEAN_10021473	0.872688	ARR_GLEAN_10021266	0.196415	ARG_GLEAN_10015414	0
AR_GLEAN_10021474	52.608	ARR_GLEAN_10021267	0	ARG_GLEAN_10015415	0.0120879
AR_GLEAN_10021475	0	ARR_GLEAN_10021268	32.0953	ARG_GLEAN_10015416	0.0442267
AR_GLEAN_10021476	0	ARR_GLEAN_10021269	18.1679	ARG_GLEAN_10015417	4927.89
AR_GLEAN_10021477	0	ARR_GLEAN_10021270	10.4338	ARG_GLEAN_10015418	0
AR_GLEAN_10021478	6.3103	ARR_GLEAN_10021271	5.41667	ARG_GLEAN_10015419	10.4103
AR_GLEAN_10021479	8.39244	ARR_GLEAN_10021272	6.15467	ARG_GLEAN_10015420	13.554
AR_GLEAN_10021480	7.16039	ARR_GLEAN_10021273	2.15691	ARG_GLEAN_10015421	0.51581
AR_GLEAN_10021481	1.52345	ARR_GLEAN_10021274	0.969937	ARG_GLEAN_10015422	2.30454
AR_GLEAN_10021482	0	ARR_GLEAN_10021275	58.3749	ARG_GLEAN_10015423	0.00534833
AR_GLEAN_10021483	0	ARR_GLEAN_10021276	28.8341	ARG_GLEAN_10015424	3.2309
AR_GLEAN_10021484	0	ARR_GLEAN_10021277	27.5914	ARG_GLEAN_10015425	0.206881
AR_GLEAN_10021485	0.0533525	ARR_GLEAN_10021278	14.3886	ARG_GLEAN_10015426	0.242524
AR_GLEAN_10021486	1.8538	ARR_GLEAN_10021279	1.27524	ARG_GLEAN_10015427	0.11052
AR_GLEAN_10021487	0	ARR_GLEAN_10021280	18.5484	ARG_GLEAN_10015428	8.57787
AR_GLEAN_10021488	0.336417	ARR_GLEAN_10021281	0.115369	ARG_GLEAN_10015429	25.902
AR_GLEAN_10021489	5.0245	ARR_GLEAN_10021282	0.0675698	ARG_GLEAN_10015430	0.319406
AR_GLEAN_10021490	23.7988	ARR_GLEAN_10021283	0.582346	ARG_GLEAN_10015431	6.5557
AR_GLEAN_10021491	3.207	ARR_GLEAN_10021284	0.0788346	ARG_GLEAN_10015434	0
AR_GLEAN_10021492	10.6505	ARR_GLEAN_10021285	0.471284	ARG_GLEAN_10015435	5.7495
AR_GLEAN_10021493	0.961317	ARR_GLEAN_10021286	17.4112	ARG_GLEAN_10015436	3.33777
AR_GLEAN_10021494	0.136371	ARR_GLEAN_10021287	81.8311	ARG_GLEAN_10015437	17.0057
AR_GLEAN_10021495	0.665384	ARR_GLEAN_10021288	0.593742	ARG_GLEAN_10015438	25.0058
AR_GLEAN_10021496	2.29532	ARR_GLEAN_10021289	9.09122	ARG_GLEAN_10015439	4.54803
AR_GLEAN_10021497	0	ARR_GLEAN_10021290	25.8288	ARG_GLEAN_10015440	0.19792
AR_GLEAN_10021498	1.47489	ARR_GLEAN_10021291	7.27461	ARG_GLEAN_10015441	0.19253
AR_GLEAN_10021499	2.86892	ARR_GLEAN_10021292	0.163211	ARG_GLEAN_10015442	0.678934
AR_GLEAN_10021500	5.98396	ARR_GLEAN_10008722	0.776031	ARG_GLEAN_10015443	0.287362
AR_GLEAN_10021501	0.0260561	ARR_GLEAN_10008723	0.0537018	ARG_GLEAN_10015444	2.75993
AR_GLEAN_10021502	0.0635485	ARR_GLEAN_10008724	0	ARG_GLEAN_10015445	0.0777453
AR_GLEAN_10021503	1.21325	ARR_GLEAN_10008725	0	ARG_GLEAN_10015446	0
AR_GLEAN_10021504	2.731	ARR_GLEAN_10008726	6.48671	ARG_GLEAN_10015447	64.445
AR_GLEAN_10021505	0.0231047	ARR_GLEAN_10008727	0.688202	ARG_GLEAN_10015448	3.88026
AR_GLEAN_10021506	2.45033	ARR_GLEAN_10008728	0.0549597	ARG_GLEAN_10015449	11.6725
AR_GLEAN_10021507	0.247517	ARR_GLEAN_10008729	0	ARG_GLEAN_10015450	0
AR_GLEAN_10021508	13.4653	ARR_GLEAN_10008730	22.4644	ARG_GLEAN_10015451	0.929809
AR_GLEAN_10021509	2.55474	ARR_GLEAN_10008731	5.44892	ARG_GLEAN_10015452	18.2765
AR_GLEAN_10021510	0.420883	ARR_GLEAN_10008732	4.87164	ARG_GLEAN_10015453	4.32094
AR_GLEAN_10021511	1.68067	ARR_GLEAN_10008733	6.08835	ARG_GLEAN_10015454	4.39155
AR_GLEAN_10021512	0.0617899	ARR_GLEAN_10008734	35.4438	ARG_GLEAN_10015455	1.53715
AR_GLEAN_10021513	2.75272	ARR_GLEAN_10008735	0.110451	ARG_GLEAN_10015456	6.66509
AR_GLEAN_10021514	1.62752	ARR_GLEAN_10008736	50.798	ARG_GLEAN_10015457	54.6742
AR_GLEAN_10021515	12.4324	ARR_GLEAN_10008737	3.67431	ARG_GLEAN_10015458	0.216753
AR_GLEAN_10021516	0.16321	ARR_GLEAN_10008738	5.27121	ARG_GLEAN_10015459	0.00401682
AR_GLEAN_10021517	4.09686	ARR_GLEAN_10008739	3.05403	ARG_GLEAN_10015460	21.9203
AR_GLEAN_10021518	2.83207	ARR_GLEAN_10008740	1.69535	ARG_GLEAN_10015461	12.1548
AR_GLEAN_10021519	2.34946	ARR_GLEAN_10008741	7.97056	ARG_GLEAN_10015462	131.609
AR_GLEAN_10021520	7.70668	ARR_GLEAN_10008742	16.099	ARG_GLEAN_10015463	0
AR_GLEAN_10021521	0.350289	ARR_GLEAN_10008743	1.60939	ARG_GLEAN_10015464	8.03628
AR_GLEAN_10021522	0	ARR_GLEAN_10008744	11.4967	ARG_GLEAN_10015465	0
AR_GLEAN_10021523	3.02006	ARR_GLEAN_10008745	51.5692	ARG_GLEAN_10015466	0.809631
AR_GLEAN_10021524	22.343	ARR_GLEAN_10008746	1.17835	ARG_GLEAN_10015467	47.3137
AR_GLEAN_10021525	0.165406	ARR_GLEAN_10008747	30.8918	ARG_GLEAN_10015468	5.9176
AR_GLEAN_10021526	0.345034	ARR_GLEAN_10008748	0.677646	ARG_GLEAN_10015469	3.76701
AR_GLEAN_10021527	4.29666	ARR_GLEAN_10008749	2.87291	ARG_GLEAN_10015470	1.32168
AR_GLEAN_10021528	3.30814	ARR_GLEAN_10008750	28.7672	ARG_GLEAN_10015471	9.21231
AR_GLEAN_10021529	6.19701	ARR_GLEAN_10008751	5.10259	ARG_GLEAN_10015472	4.20266
AR_GLEAN_10021530	5.38636	ARR_GLEAN_10008752	0	ARG_GLEAN_10015473	5.59423
AR_GLEAN_10021531	5.5131	ARR_GLEAN_10011888	28.753	ARG_GLEAN_10015474	12.3825
AR_GLEAN_10021532	28.0594	ARR_GLEAN_10011889	0.0131886	ARG_GLEAN_10015475	0.0561774
AR_GLEAN_10021533	13.825	ARR_GLEAN_10011890	5.31485	ARG_GLEAN_10015476	1.2376
AR_GLEAN_10021534	0.134924	ARR_GLEAN_10011891	0.162393	ARG_GLEAN_10015477	2.0796
AR_GLEAN_10021535	3.23157	ARR_GLEAN_10011892	0	ARG_GLEAN_10015478	0.0820841
AR_GLEAN_10021536	0.144341	ARR_GLEAN_10011893	3.69438	ARG_GLEAN_10015479	0.507466
AR_GLEAN_10021537	0.0810004	ARR_GLEAN_10011894	0	ARG_GLEAN_10015480	2.42023
AR_GLEAN_10021538	0.951169	ARR_GLEAN_10011895	8.34366	ARG_GLEAN_10015481	0.400497
AR_GLEAN_10021539	0	ARR_GLEAN_10011896	0.143597	ARG_GLEAN_10015482	0.539721
AR_GLEAN_10021540	0.0271154	ARR_GLEAN_10011897	22.7049	ARG_GLEAN_10015483	3.92447
AR_GLEAN_10021541	0.630261	ARR_GLEAN_10011898	982.954	ARG_GLEAN_10000147	0.658961
AR_GLEAN_10021542	10.8253	ARR_GLEAN_10011899	2.24309	ARG_GLEAN_10000379	1.19894
AR_GLEAN_10021543	4.31106	ARR_GLEAN_10011900	0.126212	ARG_GLEAN_10000380	6.85731
AR_GLEAN_10021544	0	ARR_GLEAN_10011901	0.228003	ARG_GLEAN_10000631	0
AR_GLEAN_10021545	2.60811	ARR_GLEAN_10011902	0.72189	ARG_GLEAN_10000632	0.18631
AR_GLEAN_10021546	2.72732	ARR_GLEAN_10011903	1.05228	ARG_GLEAN_10000633	2.32508
AR_GLEAN_10021547	45.0089	ARR_GLEAN_10011904	0.0786633	ARG_GLEAN_10000634	5.40233
AR_GLEAN_10021548	28.6644	ARR_GLEAN_10011905	72.8512	ARG_GLEAN_10000635	42.817
AR_GLEAN_10021549	0.474074	ARR_GLEAN_10011906	2.68078	ARG_GLEAN_10000636	6.33825
AR_GLEAN_10021550	19.4191	ARR_GLEAN_10011907	6.98979	ARG_GLEAN_10000637	23.6498
AR_GLEAN_10021551	29.7956	ARR_GLEAN_10011908	42.4271	ARG_GLEAN_10000638	1.00859
AR_GLEAN_10021552	15.481	ARR_GLEAN_10011909	12.5908	ARG_GLEAN_10003834	1.38687
AR_GLEAN_10021553	0.095252	ARR_GLEAN_10011910	147.385	ARG_GLEAN_10003835	9.17331
AR_GLEAN_10021554	0.0869374	ARR_GLEAN_10011911	35.0237	ARG_GLEAN_10003836	2.21143
AR_GLEAN_10021555	29.2861	ARR_GLEAN_10011912	0.564971	ARG_GLEAN_10001931	0
AR_GLEAN_10021556	8.61998	ARR_GLEAN_10011913	0.61767	ARG_GLEAN_10001932	11.616
AR_GLEAN_10021557	0	ARR_GLEAN_10011914	7.80895	ARG_GLEAN_10001933	11.3471
AR_GLEAN_10021558	5.08446	ARR_GLEAN_10011915	77.4096	ARG_GLEAN_10001934	1.93903
AR_GLEAN_10021559	13.3685	ARR_GLEAN_10011916	1.88297	ARG_GLEAN_10001935	4.53888
AR_GLEAN_10021560	22.2659	ARR_GLEAN_10011917	3.89907	ARG_GLEAN_10001936	3.20043
AR_GLEAN_10021561	14.3052	ARR_GLEAN_10011918	34.286	ARG_GLEAN_10001937	0.0281628
AR_GLEAN_10021562	0.18864	ARR_GLEAN_10011919	56.4774	ARG_GLEAN_10003377	3.89174
AR_GLEAN_10021563	0	ARR_GLEAN_10011920	17.9438	ARG_GLEAN_10003378	1.71645
AR_GLEAN_10021564	0.0736799	ARR_GLEAN_10011921	0.106873	ARG_GLEAN_10003379	3.03582
AR_GLEAN_10021565	12.5067	ARR_GLEAN_10011922	12.7913	ARG_GLEAN_10003380	0
AR_GLEAN_10021566	0	ARR_GLEAN_10011923	0.535219	ARG_GLEAN_10003381	0.239399
AR_GLEAN_10021567	0.506242	ARR_GLEAN_10011924	2.80983	ARG_GLEAN_10003382	25.3161
AR_GLEAN_10021568	0.0515876	ARR_GLEAN_10011925	0.567955	ARG_GLEAN_10003383	6.88079
AR_GLEAN_10021569	16.8106	ARR_GLEAN_10011926	36.5372	ARG_GLEAN_10003384	0
AR_GLEAN_10021570	2.56876	ARR_GLEAN_10011927	1.87614	ARG_GLEAN_10001060	0
AR_GLEAN_10021571	1.31851	ARR_GLEAN_10011928	174.968	ARG_GLEAN_10001061	149.579
AR_GLEAN_10021572	0	ARR_GLEAN_10011929	8.05733	ARG_GLEAN_10001062	6.80407
AR_GLEAN_10021573	0.148955	ARR_GLEAN_10011930	35.364	ARG_GLEAN_10001063	4.44852
AR_GLEAN_10021574	1.03093	ARR_GLEAN_10011931	0.409416	ARG_GLEAN_10001064	2.76406
AR_GLEAN_10021575	0	ARR_GLEAN_10011932	36.8954	ARG_GLEAN_10001065	16.5027
AR_GLEAN_10021576	0	ARR_GLEAN_10011933	0.21349	ARG_GLEAN_10001066	22.8406
AR_GLEAN_10021577	12.1166	ARR_GLEAN_10011934	9.67993	ARG_GLEAN_10001519	3.17991
AR_GLEAN_10021578	2.03753	ARR_GLEAN_10011935	4.05165	ARG_GLEAN_10001520	1.42708
AR_GLEAN_10021579	0.929907	ARR_GLEAN_10011936	3.49982	ARG_GLEAN_10001521	0
AR_GLEAN_10021580	0.862517	ARR_GLEAN_10011937	7.04944	ARG_GLEAN_10001522	0
AR_GLEAN_10021581	0	ARR_GLEAN_10011938	1.75201	ARG_GLEAN_10001523	0.317467
AR_GLEAN_10021582	0	ARR_GLEAN_10011939	2.50871	ARG_GLEAN_10001524	3.93606
AR_GLEAN_10021583	2.47288	ARR_GLEAN_10011940	6.88858	ARG_GLEAN_10000550	4.50308
AR_GLEAN_10021584	0	ARR_GLEAN_10011941	0	ARG_GLEAN_10000551	0.100429
AR_GLEAN_10021585	3.97238	ARR_GLEAN_10011942	24.7381	ARG_GLEAN_10000552	0.490911
AR_GLEAN_10021586	1.63095	ARR_GLEAN_10011943	0	ARG_GLEAN_10000553	0.036431
AR_GLEAN_10021587	2.06832	ARR_GLEAN_10011944	5.37121	ARG_GLEAN_10000773	0.23126
AR_GLEAN_10021588	0	ARR_GLEAN_10011945	21.364	ARG_GLEAN_10000774	0.231665
AR_GLEAN_10021589	5.10803	ARR_GLEAN_10011946	5.77381	ARG_GLEAN_10000775	0.915056
AR_GLEAN_10021590	2.28673	ARR_GLEAN_10011947	0	ARG_GLEAN_10000249	3.97661
AR_GLEAN_10021591	0.0295899	ARR_GLEAN_10011948	60.6556	ARG_GLEAN_10012399	1.66715
AR_GLEAN_10021592	1.47926	ARR_GLEAN_10011949	8.90157	ARG_GLEAN_10012400	0.276531
AR_GLEAN_10021593	22.3181	ARR_GLEAN_10011950	2.60804	ARG_GLEAN_10012401	5.63931
AR_GLEAN_10021594	3.02031	ARR_GLEAN_10011951	27.846	ARG_GLEAN_10012402	12.3544
AR_GLEAN_10021595	0.024025	ARR_GLEAN_10011952	0.400858	ARG_GLEAN_10012403	1.66876
AR_GLEAN_10021596	0.0608034	ARR_GLEAN_10011953	8.9653	ARG_GLEAN_10012404	0
AR_GLEAN_10021597	6.73325	ARR_GLEAN_10011954	477.112	ARG_GLEAN_10012405	1.39061
AR_GLEAN_10021598	4.7875	ARR_GLEAN_10011955	11.7344	ARG_GLEAN_10012406	0.991337
AR_GLEAN_10021599	10.8642	ARR_GLEAN_10011956	9.60966	ARG_GLEAN_10012407	9.60103e-09
AR_GLEAN_10021600	0.0381128	ARR_GLEAN_10011957	15.7642	ARG_GLEAN_10012408	0.809698
AR_GLEAN_10021601	2.06458	ARR_GLEAN_10011958	0.986062	ARG_GLEAN_10012409	15.7227
AR_GLEAN_10021602	0	ARR_GLEAN_10011959	35.9297	ARG_GLEAN_10012410	0.0941612
AR_GLEAN_10021603	0.00755593	ARR_GLEAN_10011960	8.00282	ARG_GLEAN_10012411	8.76411
AR_GLEAN_10021604	1.78953	ARR_GLEAN_10011961	0.879516	ARG_GLEAN_10012412	1.60907
AR_GLEAN_10021605	0.154169	ARR_GLEAN_10011962	0.064704	ARG_GLEAN_10012413	1.74574
AR_GLEAN_10021606	0	ARR_GLEAN_10011963	64.7502	ARG_GLEAN_10012414	6.75268
AR_GLEAN_10021607	0.0153317	ARR_GLEAN_10011964	12.151	ARG_GLEAN_10012415	0.903072
AR_GLEAN_10021608	17.9357	ARR_GLEAN_10011965	7.59318	ARG_GLEAN_10012416	2.83093
AR_GLEAN_10021609	0	ARR_GLEAN_10011966	7.92214	ARG_GLEAN_10012417	0.0167481
AR_GLEAN_10021610	0	ARR_GLEAN_10011967	0.931686	ARG_GLEAN_10012418	18.3885
AR_GLEAN_10021611	2.54937	ARR_GLEAN_10011968	0	ARG_GLEAN_10012419	6.38368
AR_GLEAN_10021612	9.19374	ARR_GLEAN_10004012	0.242034	ARG_GLEAN_10012420	59.1717
AR_GLEAN_10021613	2.08606	ARR_GLEAN_10004013	0.798027	ARG_GLEAN_10012421	8.57531
AR_GLEAN_10021614	1.00019	ARR_GLEAN_10004014	2.78964	ARG_GLEAN_10012422	0.234612
AR_GLEAN_10021615	0	ARR_GLEAN_10004015	11.2869	ARG_GLEAN_10012423	0.707296
AR_GLEAN_10021616	3.10311	ARR_GLEAN_10004016	1.07654	ARG_GLEAN_10012424	37.5596
AR_GLEAN_10021617	10.4085	ARR_GLEAN_10004017	0.305411	ARG_GLEAN_10012425	2.22184
AR_GLEAN_10021618	0	ARR_GLEAN_10004018	27.4834	ARG_GLEAN_10012426	45.9669
AR_GLEAN_10021619	0.172608	ARR_GLEAN_10004019	22.6683	ARG_GLEAN_10012428	7.27284
AR_GLEAN_10021620	2.61501	ARR_GLEAN_10004020	12.4786	ARG_GLEAN_10012429	0.00658253
AR_GLEAN_10021621	8.72553	ARR_GLEAN_10004021	14.2458	ARG_GLEAN_10012430	0
AR_GLEAN_10021622	3.61906	ARR_GLEAN_10004022	23.0273	ARG_GLEAN_10012432	0.0131943
AR_GLEAN_10021623	7.95277	ARR_GLEAN_10004023	1.62245	ARG_GLEAN_10012433	0.299515
AR_GLEAN_10021624	4.53853	ARR_GLEAN_10004024	0.521206	ARG_GLEAN_10012435	0
AR_GLEAN_10021625	0.179655	ARR_GLEAN_10004025	0	ARG_GLEAN_10012438	4.13933
AR_GLEAN_10021626	0	ARR_GLEAN_10004027	1.35675	ARG_GLEAN_10012439	0.200118
AR_GLEAN_10021627	0.0021153	ARR_GLEAN_10004028	8.56612	ARG_GLEAN_10012440	5.21508
AR_GLEAN_10021628	7.96734	ARR_GLEAN_10004029	9.07004	ARG_GLEAN_10000535	6.07676
AR_GLEAN_10021629	4.80427	ARR_GLEAN_10004030	0.320425	ARG_GLEAN_10000536	11.5243
AR_GLEAN_10021630	2.62819	ARR_GLEAN_10009898	3.94768	ARG_GLEAN_10002795	0.0161469
AR_GLEAN_10021631	3.4099	ARR_GLEAN_10009899	17.4309	ARG_GLEAN_10002796	0.529313
AR_GLEAN_10021632	0.05149	ARR_GLEAN_10009900	0	ARG_GLEAN_10002797	8.90341
AR_GLEAN_10021633	8.49681	ARR_GLEAN_10009901	0	ARG_GLEAN_10002798	3.22482
AR_GLEAN_10021634	0.826468	ARR_GLEAN_10009902	0.404073	ARG_GLEAN_10002799	0.177394
AR_GLEAN_10021635	3.28825	ARR_GLEAN_10009903	23.2157	ARG_GLEAN_10002800	0.34258
AR_GLEAN_10021636	1.0851	ARR_GLEAN_10009904	11.0872	ARG_GLEAN_10002801	10.2617
AR_GLEAN_10021637	5.82733	ARR_GLEAN_10009905	0.112974	ARG_GLEAN_10002802	4.03308
AR_GLEAN_10021638	5.03783	ARR_GLEAN_10009906	0.993937	ARG_GLEAN_10002803	34.2207
AR_GLEAN_10021639	1.38742	ARR_GLEAN_10009907	9.53977	ARG_GLEAN_10002804	0
AR_GLEAN_10021640	37.9656	ARR_GLEAN_10009908	15.7424	ARG_GLEAN_10002805	0.0235975
AR_GLEAN_10021641	0.0168494	ARR_GLEAN_10009909	13.7344	ARG_GLEAN_10002806	7.48303
AR_GLEAN_10021642	6.80459	ARR_GLEAN_10009910	0.778078	ARG_GLEAN_10002807	20.0596
AR_GLEAN_10021643	0	ARR_GLEAN_10009911	71.7775	ARG_GLEAN_10002808	6.29668
AR_GLEAN_10021644	0.0815196	ARR_GLEAN_10009912	29.4888	ARG_GLEAN_10002809	0.245291
AR_GLEAN_10021645	0.226878	ARR_GLEAN_10009913	12.5125	ARG_GLEAN_10002810	0.075828
AR_GLEAN_10021646	8.22514	ARR_GLEAN_10009914	3.33809	ARG_GLEAN_10002811	2.20142
AR_GLEAN_10021647	0	ARR_GLEAN_10009915	38.0316	ARG_GLEAN_10002812	8.13774
AR_GLEAN_10021648	12.7179	ARR_GLEAN_10009916	14.0718	ARG_GLEAN_10002813	0.527863
AR_GLEAN_10021649	0	ARR_GLEAN_10009917	3.46692	ARG_GLEAN_10002814	12.4689
AR_GLEAN_10021650	0.12897	ARR_GLEAN_10009918	0.292301	ARG_GLEAN_10002815	4.17142
AR_GLEAN_10021651	0	ARR_GLEAN_10009919	0.875904	ARG_GLEAN_10002816	7.89171
AR_GLEAN_10021652	0.058829	ARR_GLEAN_10009920	5.20704	ARG_GLEAN_10002817	5.21381
AR_GLEAN_10021653	6.88954	ARR_GLEAN_10009921	24.9356	ARG_GLEAN_10002818	27.0006
AR_GLEAN_10021654	0	ARR_GLEAN_10009922	3.98062	ARG_GLEAN_10002819	3.35571
AR_GLEAN_10021655	3.07442	ARR_GLEAN_10009923	0	ARG_GLEAN_10002821	14.9652
AR_GLEAN_10021656	3.06731	ARR_GLEAN_10009924	46.617	ARG_GLEAN_10002822	9.71746
AR_GLEAN_10021657	0.297175	ARR_GLEAN_10009925	0.106019	ARG_GLEAN_10002823	1.10985
AR_GLEAN_10021658	8.87667	ARR_GLEAN_10009926	0.845616	ARG_GLEAN_10002824	13.8667
AR_GLEAN_10021659	0	ARR_GLEAN_10009927	7.89829	ARG_GLEAN_10002825	2.28202
AR_GLEAN_10021660	0.377978	ARR_GLEAN_10009928	3.35205	ARG_GLEAN_10002826	1.41149
AR_GLEAN_10021661	5.80593	ARR_GLEAN_10009929	0.521174	ARG_GLEAN_10002827	38.0588
AR_GLEAN_10021662	0	ARR_GLEAN_10009930	11.9593	ARG_GLEAN_10002828	1.5266
AR_GLEAN_10021663	0.288873	ARR_GLEAN_10009931	2.16057	ARG_GLEAN_10002829	0.169486
AR_GLEAN_10021664	0.496328	ARR_GLEAN_10009932	35.8111	ARG_GLEAN_10002830	72.4654
AR_GLEAN_10021665	7.52427	ARR_GLEAN_10009933	0	ARG_GLEAN_10002831	17.0847
AR_GLEAN_10021666	1.47388	ARR_GLEAN_10009934	0.576441	ARG_GLEAN_10002832	0.588187
AR_GLEAN_10021667	7.7993	ARR_GLEAN_10009935	11.3208	ARG_GLEAN_10002833	8.36241
AR_GLEAN_10021668	0.145888	ARR_GLEAN_10009936	15.2459	ARG_GLEAN_10002834	55.9272
AR_GLEAN_10021669	3.19609	ARR_GLEAN_10009937	0.216136	ARG_GLEAN_10002835	26.691
AR_GLEAN_10021670	11.7965	ARR_GLEAN_10009938	210.826	ARG_GLEAN_10002836	5.56497
AR_GLEAN_10021671	3.61396	ARR_GLEAN_10009939	8.8284	ARG_GLEAN_10002837	1.38364
AR_GLEAN_10021672	10.4091	ARR_GLEAN_10009940	0.138091	ARG_GLEAN_10002838	2.55389
AR_GLEAN_10021673	6.63395	ARR_GLEAN_10009941	77.6565	ARG_GLEAN_10002839	39.4223
AR_GLEAN_10021674	3.05232	ARR_GLEAN_10009942	14.5772	ARG_GLEAN_10002840	1.28002
AR_GLEAN_10021675	4.68978	ARR_GLEAN_10009943	0.312159	ARG_GLEAN_10002841	6.46982
AR_GLEAN_10021676	4.9964	ARR_GLEAN_10009944	6.61493	ARG_GLEAN_10002842	37.8592
AR_GLEAN_10021677	2.64493	ARR_GLEAN_10009945	1.46514	ARG_GLEAN_10002843	0.192009
AR_GLEAN_10021678	0	ARR_GLEAN_10009946	0	ARG_GLEAN_10002844	0.286129
AR_GLEAN_10021679	0.416635	ARR_GLEAN_10009947	24.3877	ARG_GLEAN_10002845	4.38265
AR_GLEAN_10021680	1.64634	ARR_GLEAN_10009948	24.8496	ARG_GLEAN_10000128	0.313255
AR_GLEAN_10021681	0.209169	ARR_GLEAN_10009949	2.25552	ARG_GLEAN_10002623	0.21068
AR_GLEAN_10021682	65.6039	ARR_GLEAN_10009950	72.878	ARG_GLEAN_10002625	0.14415
AR_GLEAN_10021683	2.67928	ARR_GLEAN_10009951	28.4918	ARG_GLEAN_10002626	1.49516
AR_GLEAN_10021684	0.0939593	ARR_GLEAN_10009952	0	ARG_GLEAN_10000902	68.891
AR_GLEAN_10021685	13.7817	ARR_GLEAN_10009953	30.2026	ARG_GLEAN_10000903	0
AR_GLEAN_10021686	2.47113	ARR_GLEAN_10009954	9.98842	ARG_GLEAN_10000904	10.5473
AR_GLEAN_10021687	19.6809	ARR_GLEAN_10009955	26.147	ARG_GLEAN_10000905	0.101101
AR_GLEAN_10021688	2.70252	ARR_GLEAN_10009956	1.67103	ARG_GLEAN_10000906	0
AR_GLEAN_10004433	7.15862	ARR_GLEAN_10009957	22.3102	ARG_GLEAN_10000907	7.16717
AR_GLEAN_10004434	18.1121	ARR_GLEAN_10009958	64.1196	ARG_GLEAN_10000908	0.0566358
AR_GLEAN_10004435	155.994	ARR_GLEAN_10009959	6.6029	ARG_GLEAN_10000721	13.0827
AR_GLEAN_10004436	10.666	ARR_GLEAN_10009960	0	ARG_GLEAN_10000722	5.87553
AR_GLEAN_10004437	0.303529	ARR_GLEAN_10009961	27.4772	ARG_GLEAN_10000723	0
AR_GLEAN_10004438	20.5599	ARR_GLEAN_10009962	8.25809	ARG_GLEAN_10000724	0.0631874
AR_GLEAN_10004439	84.6127	ARR_GLEAN_10009963	1.35908	ARG_GLEAN_10000725	0.0478001
AR_GLEAN_10004440	11.3328	ARR_GLEAN_10009964	25.3752	ARG_GLEAN_10000726	24.2325
AR_GLEAN_10004441	0.575509	ARR_GLEAN_10009965	1.23223	ARG_GLEAN_10000727	0.453925
AR_GLEAN_10004442	26.9892	ARR_GLEAN_10009966	0.915882	ARG_GLEAN_10000728	0.690483
AR_GLEAN_10004443	15.3193	ARR_GLEAN_10009967	19.2507	ARG_GLEAN_10000730	19.7866
AR_GLEAN_10004444	4.66977	ARR_GLEAN_10009968	1.5819	ARG_GLEAN_10000731	2990.75
AR_GLEAN_10004445	0	ARR_GLEAN_10009969	111.471	ARG_GLEAN_10000732	22.8043
AR_GLEAN_10004446	1.93156	ARR_GLEAN_10009970	64.4182	ARG_GLEAN_10000733	36.6019
AR_GLEAN_10004447	0.365161	ARR_GLEAN_10009971	20.6139	ARG_GLEAN_10000734	0
AR_GLEAN_10004448	9.95721	ARR_GLEAN_10009972	0.141629	ARG_GLEAN_10000735	0.0361376
AR_GLEAN_10004449	13.4312	ARR_GLEAN_10009973	0.224624	ARG_GLEAN_10000736	45.6295
AR_GLEAN_10004450	12.9361	ARR_GLEAN_10009974	4.89659	ARG_GLEAN_10003326	10.1415
AR_GLEAN_10004451	25.9548	ARR_GLEAN_10009975	6.1252	ARG_GLEAN_10003327	3.40504
AR_GLEAN_10004452	4.63171	ARR_GLEAN_10009976	3.20038	ARG_GLEAN_10003328	0.587356
AR_GLEAN_10004453	14.6697	ARR_GLEAN_10009977	7.93807	ARG_GLEAN_10003329	0.943258
AR_GLEAN_10004454	0.109891	ARR_GLEAN_10009978	2.75403	ARG_GLEAN_10003330	15.4657
AR_GLEAN_10004455	0	ARR_GLEAN_10009979	0.0604228	ARG_GLEAN_10003331	0.0734446
AR_GLEAN_10004456	21.0074	ARR_GLEAN_10000110	90.8658	ARG_GLEAN_10003332	16.3981
AR_GLEAN_10004457	14.3797	ARR_GLEAN_10001449	24.9138	ARG_GLEAN_10003333	6.21233
AR_GLEAN_10004458	12.4389	ARR_GLEAN_10001450	5.79523	ARG_GLEAN_10003334	2.5336
AR_GLEAN_10004459	3.62912	ARR_GLEAN_10001451	6.54221	ARG_GLEAN_10003335	1.7687
AR_GLEAN_10004460	1.52805	ARR_GLEAN_10001452	0	ARG_GLEAN_10003336	7.73559
AR_GLEAN_10004461	0.184745	ARR_GLEAN_10001453	0	ARG_GLEAN_10003337	0.455523
AR_GLEAN_10004462	0.997059	ARR_GLEAN_10001454	4.38345	ARG_GLEAN_10003338	3.09901
AR_GLEAN_10004463	5.71044	ARR_GLEAN_10000422	9.70915	ARG_GLEAN_10003339	3.05761
AR_GLEAN_10004464	19.015	ARR_GLEAN_10000423	4.35573	ARG_GLEAN_10003340	0.774005
AR_GLEAN_10004465	425.056	ARR_GLEAN_10000424	0.254506	ARG_GLEAN_10003341	5.00203
AR_GLEAN_10004466	0.0453288	ARR_GLEAN_10000425	2.27212	ARG_GLEAN_10003342	3.11973
AR_GLEAN_10004467	57.3923	ARR_GLEAN_10002940	5.66571	ARG_GLEAN_10003343	143.967
AR_GLEAN_10004468	218.107	ARR_GLEAN_10002941	0	ARG_GLEAN_10002672	26.078
AR_GLEAN_10004469	14.7414	ARR_GLEAN_10002942	0.143171	ARG_GLEAN_10002673	0.0527741
AR_GLEAN_10004470	6.41349	ARR_GLEAN_10002943	0.908029	ARG_GLEAN_10002674	37.656
AR_GLEAN_10004471	0.355431	ARR_GLEAN_10002944	2.46753	ARG_GLEAN_10002675	0.405174
AR_GLEAN_10004472	16.3961	ARR_GLEAN_10002945	10.2448	ARG_GLEAN_10002676	33.4971
AR_GLEAN_10004473	0.206806	ARR_GLEAN_10002946	3.81882	ARG_GLEAN_10002677	0.376653
AR_GLEAN_10004474	1655.48	ARR_GLEAN_10002947	1.32092	ARG_GLEAN_10002678	118.707
AR_GLEAN_10004475	20.5726	ARR_GLEAN_10002948	6.11594	ARG_GLEAN_10002679	3.85129
AR_GLEAN_10004476	1.47418	ARR_GLEAN_10002949	0	ARG_GLEAN_10002680	8.15376
AR_GLEAN_10004477	3.98259	ARR_GLEAN_10002950	0.0377824	ARG_GLEAN_10002681	39.3178
AR_GLEAN_10004478	7.74725	ARR_GLEAN_10002951	24.1098	ARG_GLEAN_10002682	14.6615
AR_GLEAN_10004479	17.0663	ARR_GLEAN_10002952	5.49595	ARG_GLEAN_10002683	3.80181
AR_GLEAN_10004480	18.7615	ARR_GLEAN_10002953	7.22213	ARG_GLEAN_10002684	8.4196
AR_GLEAN_10004481	6.81509	ARR_GLEAN_10002954	0.195744	ARG_GLEAN_10002685	8.60187
AR_GLEAN_10004482	0.301002	ARR_GLEAN_10002955	11.1781	ARG_GLEAN_10002686	2.65975
AR_GLEAN_10004483	63.7084	ARR_GLEAN_10002956	33.8305	ARG_GLEAN_10002687	4.06796
AR_GLEAN_10004484	0.172261	ARR_GLEAN_10002957	5.05823	ARG_GLEAN_10002688	6.08608
AR_GLEAN_10004485	114.607	ARR_GLEAN_10000738	0.244226	ARG_GLEAN_10002689	41.1793
AR_GLEAN_10004486	5.1759	ARR_GLEAN_10013205	2.56745	ARG_GLEAN_10002690	99.6707
AR_GLEAN_10004487	4.29718	ARR_GLEAN_10013206	1.26157	ARG_GLEAN_10002691	4.63019
AR_GLEAN_10004488	13.4031	ARR_GLEAN_10013207	14.4715	ARG_GLEAN_10002692	9.17094
AR_GLEAN_10004489	0.263456	ARR_GLEAN_10013208	6.34775	ARG_GLEAN_10002693	14.3413
AR_GLEAN_10004490	19.8813	ARR_GLEAN_10013209	0.118817	ARG_GLEAN_10002694	27.3971
AR_GLEAN_10004491	9.45436	ARR_GLEAN_10013210	2.96562	ARG_GLEAN_10002695	8.13266
AR_GLEAN_10004492	3.98427	ARR_GLEAN_10013211	0.533061	ARG_GLEAN_10002696	26.5682
AR_GLEAN_10004493	0	ARR_GLEAN_10013212	0.282585	ARG_GLEAN_10002697	24.5502
AR_GLEAN_10004494	0.150681	ARR_GLEAN_10013213	13.9687	ARG_GLEAN_10002698	7.56876
AR_GLEAN_10004495	10.5088	ARR_GLEAN_10013214	0	ARG_GLEAN_10002699	539.099
AR_GLEAN_10004496	16.3918	ARR_GLEAN_10013215	0.15097	ARG_GLEAN_10002700	1.03548
AR_GLEAN_10004497	0.0423312	ARR_GLEAN_10013216	8.5185	ARG_GLEAN_10002701	0.148316
AR_GLEAN_10004498	0.0564205	ARR_GLEAN_10013217	7.49141	ARG_GLEAN_10001686	13.425
AR_GLEAN_10004499	12.8327	ARR_GLEAN_10013218	3.78606	ARG_GLEAN_10001687	9.3239
AR_GLEAN_10004500	0.202291	ARR_GLEAN_10013219	6.33221	ARG_GLEAN_10001688	0.0593884
AR_GLEAN_10004501	0.470792	ARR_GLEAN_10013220	32.8132	ARG_GLEAN_10001689	1.84713
AR_GLEAN_10004502	2.0473	ARR_GLEAN_10013221	1.05299	ARG_GLEAN_10001690	3.87756
AR_GLEAN_10004503	14.2888	ARR_GLEAN_10013222	0	ARG_GLEAN_10001691	1.30964
AR_GLEAN_10004504	0	ARR_GLEAN_10013223	0.433322	ARG_GLEAN_10001692	5.33859
AR_GLEAN_10004505	0	ARR_GLEAN_10013224	0.671885	ARG_GLEAN_10001693	15.2605
AR_GLEAN_10004506	0.657559	ARR_GLEAN_10013225	0.207423	ARG_GLEAN_10000485	38.9225
AR_GLEAN_10004507	1993.67	ARR_GLEAN_10013226	0	ARG_GLEAN_10000486	16.5877
AR_GLEAN_10004508	3.65556	ARR_GLEAN_10013227	9.56587	ARG_GLEAN_10000487	12.1043
AR_GLEAN_10004509	5.64123	ARR_GLEAN_10013228	51.496	ARG_GLEAN_10000488	0
AR_GLEAN_10004510	0.13574	ARR_GLEAN_10013229	2.56611	ARG_GLEAN_10001943	0.389678
AR_GLEAN_10004511	0.664683	ARR_GLEAN_10013230	10.4471	ARG_GLEAN_10001944	11.5872
AR_GLEAN_10004512	7.96397	ARR_GLEAN_10013231	5.0766	ARG_GLEAN_10001945	18.0202
AR_GLEAN_10004513	2.47848	ARR_GLEAN_10013232	0.0321723	ARG_GLEAN_10001946	8.44821
AR_GLEAN_10004514	6.46204	ARR_GLEAN_10013233	0.515103	ARG_GLEAN_10001947	33.116
AR_GLEAN_10004515	0.812559	ARR_GLEAN_10013234	5.17779	ARG_GLEAN_10001948	0
AR_GLEAN_10004516	7.65895	ARR_GLEAN_10013235	0.541078	ARG_GLEAN_10001949	0.0131175
AR_GLEAN_10004517	2.78014	ARR_GLEAN_10013236	0.0343826	ARG_GLEAN_10008017	0
AR_GLEAN_10004518	1704.36	ARR_GLEAN_10013238	4.24439	ARG_GLEAN_10008018	0.198263
AR_GLEAN_10004519	3.82512	ARR_GLEAN_10013239	0	ARG_GLEAN_10008019	3.97044
AR_GLEAN_10004520	28.1471	ARR_GLEAN_10013240	25.0361	ARG_GLEAN_10008020	19.9097
AR_GLEAN_10004521	35.7941	ARR_GLEAN_10013241	0.147835	ARG_GLEAN_10008021	0.62759
AR_GLEAN_10004522	13.9695	ARR_GLEAN_10013242	0	ARG_GLEAN_10008022	31.4688
AR_GLEAN_10004523	0.10875	ARR_GLEAN_10013243	3.63277	ARG_GLEAN_10008023	1.00069
AR_GLEAN_10004524	10.6029	ARR_GLEAN_10013244	1.16357	ARG_GLEAN_10008024	13.7165
AR_GLEAN_10004525	6.60707	ARR_GLEAN_10013245	6.60098	ARG_GLEAN_10008025	0.519682
AR_GLEAN_10004526	0.0885235	ARR_GLEAN_10013246	0	ARG_GLEAN_10008026	99.4141
AR_GLEAN_10004527	5.27262	ARR_GLEAN_10013247	1.75408	ARG_GLEAN_10008027	2.00086
AR_GLEAN_10004528	3.37742	ARR_GLEAN_10013248	0.142914	ARG_GLEAN_10008028	3.9296
AR_GLEAN_10004529	6.94736	ARR_GLEAN_10013249	12.3227	ARG_GLEAN_10008029	15.7635
AR_GLEAN_10004530	1.14251	ARR_GLEAN_10013250	0.407938	ARG_GLEAN_10008030	26.7606
AR_GLEAN_10004531	1.453	ARR_GLEAN_10013251	0.79365	ARG_GLEAN_10008031	2.74031
AR_GLEAN_10004532	4.05537	ARR_GLEAN_10013252	32.3439	ARG_GLEAN_10008032	0.0448703
AR_GLEAN_10004533	0.0110572	ARR_GLEAN_10013253	0.0301629	ARG_GLEAN_10008033	49.6487
AR_GLEAN_10004534	0	ARR_GLEAN_10013254	6.11743	ARG_GLEAN_10008034	12.2654
AR_GLEAN_10004535	0.0387176	ARR_GLEAN_10013255	1.06064	ARG_GLEAN_10008035	0
AR_GLEAN_10004536	1.56925	ARR_GLEAN_10013256	8.84081	ARG_GLEAN_10008036	2.37231
AR_GLEAN_10004537	6.44442	ARR_GLEAN_10013257	1.03592	ARG_GLEAN_10008037	0.0515905
AR_GLEAN_10004538	24.4282	ARR_GLEAN_10013258	35.026	ARG_GLEAN_10008041	11.7309
AR_GLEAN_10004539	4.42659	ARR_GLEAN_10013259	3.77596	ARG_GLEAN_10008042	13.1384
AR_GLEAN_10004540	0.128082	ARR_GLEAN_10013260	7.70192	ARG_GLEAN_10008043	4.46486
AR_GLEAN_10004541	0.157006	ARR_GLEAN_10013261	0.359054	ARG_GLEAN_10008044	0.145507
AR_GLEAN_10004542	2.15158	ARR_GLEAN_10013262	0	ARG_GLEAN_10008045	0.0381247
AR_GLEAN_10004543	11.0026	ARR_GLEAN_10013263	21.5633	ARG_GLEAN_10008046	11.5125
AR_GLEAN_10004544	7.16371	ARR_GLEAN_10013264	13.8848	ARG_GLEAN_10008047	11.3208
AR_GLEAN_10004545	0.249634	ARR_GLEAN_10013265	0.121191	ARG_GLEAN_10008048	0.284357
AR_GLEAN_10004546	1.21081	ARR_GLEAN_10001544	6.03856	ARG_GLEAN_10008049	1.07462
AR_GLEAN_10004547	9.16811	ARR_GLEAN_10001545	0.470095	ARG_GLEAN_10008050	0.133703
AR_GLEAN_10004548	17.8364	ARR_GLEAN_10001546	0	ARG_GLEAN_10008051	9.60496
AR_GLEAN_10004549	7.06149	ARR_GLEAN_10001547	114.255	ARG_GLEAN_10008052	0.748134
AR_GLEAN_10004550	72.4097	ARR_GLEAN_10001548	14.46	ARG_GLEAN_10008053	24.8142
AR_GLEAN_10004551	80.1765	ARR_GLEAN_10001549	3.44567	ARG_GLEAN_10008054	0.799243
AR_GLEAN_10004552	26.6515	ARR_GLEAN_10001550	14.9387	ARG_GLEAN_10008055	0.216661
AR_GLEAN_10004553	4.53484	ARR_GLEAN_10001551	3823.49	ARG_GLEAN_10008056	12.4395
AR_GLEAN_10004554	17.1137	ARR_GLEAN_10001552	3.64677	ARG_GLEAN_10008057	21.6102
AR_GLEAN_10004555	5.78267	ARR_GLEAN_10001174	5.61036	ARG_GLEAN_10008058	0.118098
AR_GLEAN_10004556	0.189153	ARR_GLEAN_10001175	0.146562	ARG_GLEAN_10008059	12.7686
AR_GLEAN_10004557	0.211615	ARR_GLEAN_10001176	0.389075	ARG_GLEAN_10008060	3.59109
AR_GLEAN_10004558	4.00299	ARR_GLEAN_10001177	20.1323	ARG_GLEAN_10008061	7.49655
AR_GLEAN_10004559	1.31428	ARR_GLEAN_10001178	0	ARG_GLEAN_10008062	2.31623
AR_GLEAN_10004560	14.3588	ARR_GLEAN_10001180	0.307956	ARG_GLEAN_10008063	14.4725
AR_GLEAN_10004561	20.3089	ARR_GLEAN_10002040	0	ARG_GLEAN_10008064	204.051
AR_GLEAN_10004562	4.92556	ARR_GLEAN_10000540	8.5044	ARG_GLEAN_10008065	9.24364
AR_GLEAN_10004563	0.434767	ARR_GLEAN_10000541	2.45101	ARG_GLEAN_10008066	0.0547409
AR_GLEAN_10004564	581.02	ARR_GLEAN_10004098	0.926653	ARG_GLEAN_10008067	0.142325
AR_GLEAN_10004565	3.76611	ARR_GLEAN_10004099	10.1791	ARG_GLEAN_10000529	2.25746
AR_GLEAN_10004566	0.33646	ARR_GLEAN_10004100	12.3205	ARG_GLEAN_10000530	0.293917
AR_GLEAN_10004567	14.9378	ARR_GLEAN_10004101	2.23183	ARG_GLEAN_10000531	2.05195
AR_GLEAN_10004568	5.94337	ARR_GLEAN_10004102	19.0031	ARG_GLEAN_10000532	57.4244
AR_GLEAN_10004569	31.2775	ARR_GLEAN_10004103	17.49	ARG_GLEAN_10000533	1.18544
AR_GLEAN_10004570	8.97815	ARR_GLEAN_10004104	0.0623498	ARG_GLEAN_10000841	0.216581
AR_GLEAN_10004571	0.952012	ARR_GLEAN_10004105	2.33261	ARG_GLEAN_10000842	8.7205
AR_GLEAN_10004572	9.20673	ARR_GLEAN_10004106	0.289446	ARG_GLEAN_10000843	2.11517
AR_GLEAN_10004573	13.1733	ARR_GLEAN_10004107	0	ARG_GLEAN_10000844	2.2726
AR_GLEAN_10000028	3.11182	ARR_GLEAN_10004108	1.15177	ARG_GLEAN_10000845	0.894029
AR_GLEAN_10010549	8.18822	ARR_GLEAN_10004109	0.104894	ARG_GLEAN_10000846	11.1404
AR_GLEAN_10010550	1.66352	ARR_GLEAN_10004110	14.9638	ARG_GLEAN_10000847	1.0135
AR_GLEAN_10010551	3.01329	ARR_GLEAN_10004111	0	ARG_GLEAN_10001451	5.97378
AR_GLEAN_10010552	1.21235	ARR_GLEAN_10004112	17.7687	ARG_GLEAN_10001452	9.58838
AR_GLEAN_10010553	1906.68	ARR_GLEAN_10004113	0.22792	ARG_GLEAN_10001453	7.22804
AR_GLEAN_10010554	0	ARR_GLEAN_10004114	16.3695	ARG_GLEAN_10001454	9.46831
AR_GLEAN_10010555	1.4595	ARR_GLEAN_10004115	2.79165	ARG_GLEAN_10001455	0.415828
AR_GLEAN_10010556	11.6767	ARR_GLEAN_10004116	10.9148	ARG_GLEAN_10001456	1.56237
AR_GLEAN_10010557	2.85932	ARR_GLEAN_10004117	0.305769	ARG_GLEAN_10001242	41.3432
AR_GLEAN_10010558	13.4375	ARR_GLEAN_10004118	18.8103	ARG_GLEAN_10001243	3.69689
AR_GLEAN_10010559	7.63765	ARR_GLEAN_10005205	9.07783	ARG_GLEAN_10001244	578.57
AR_GLEAN_10010560	4.42288	ARR_GLEAN_10005206	13.4121	ARG_GLEAN_10001245	2.38704
AR_GLEAN_10010561	39.5065	ARR_GLEAN_10005207	8.83667	ARG_GLEAN_10001246	127.172
AR_GLEAN_10010562	19.7781	ARR_GLEAN_10005208	8.82205	ARG_GLEAN_10016013	1.93324
AR_GLEAN_10010563	0.606586	ARR_GLEAN_10005209	0	ARG_GLEAN_10016015	2.25951
AR_GLEAN_10010564	0.0245951	ARR_GLEAN_10005210	1.74451	ARG_GLEAN_10016016	20.1297
AR_GLEAN_10010565	16.5135	ARR_GLEAN_10005211	0.0593908	ARG_GLEAN_10016017	0.0106092
AR_GLEAN_10010566	12.4002	ARR_GLEAN_10005212	1.25764	ARG_GLEAN_10016018	11.5501
AR_GLEAN_10010567	0.449881	ARR_GLEAN_10005213	0.0697064	ARG_GLEAN_10016019	23.7662
AR_GLEAN_10010568	0.180056	ARR_GLEAN_10005214	7.93909	ARG_GLEAN_10016020	0.00751523
AR_GLEAN_10010569	1.46271	ARR_GLEAN_10005215	3.22208	ARG_GLEAN_10016021	8.86486
AR_GLEAN_10010570	15.4096	ARR_GLEAN_10005216	7.58323	ARG_GLEAN_10016022	7.94429
AR_GLEAN_10010571	2.2325	ARR_GLEAN_10005217	0	ARG_GLEAN_10016023	1.93327
AR_GLEAN_10010572	83.9613	ARR_GLEAN_10005218	0	ARG_GLEAN_10016024	12.2507
AR_GLEAN_10010573	0.794127	ARR_GLEAN_10005219	2.26042	ARG_GLEAN_10016025	0.245264
AR_GLEAN_10010574	1.00796	ARR_GLEAN_10005220	3.44046	ARG_GLEAN_10016026	13.5806
AR_GLEAN_10010575	0	ARR_GLEAN_10005221	12.5119	ARG_GLEAN_10016027	26.9206
AR_GLEAN_10010576	11.1406	ARR_GLEAN_10005223	43.1837	ARG_GLEAN_10016028	30.8346
AR_GLEAN_10010577	10.426	ARR_GLEAN_10005224	0.130008	ARG_GLEAN_10016029	5.11121
AR_GLEAN_10010578	3.90681	ARR_GLEAN_10005225	13.3601	ARG_GLEAN_10016030	31.921
AR_GLEAN_10010579	1.69928	ARR_GLEAN_10005226	9.43862	ARG_GLEAN_10016031	3.69938
AR_GLEAN_10010580	2.4077	ARR_GLEAN_10005227	141.968	ARG_GLEAN_10016032	0.228643
AR_GLEAN_10010581	0	ARR_GLEAN_10005228	3.38935	ARG_GLEAN_10016033	319.464
AR_GLEAN_10010582	6.58495	ARR_GLEAN_10005229	4.47396	ARG_GLEAN_10016034	0.0240154
AR_GLEAN_10010583	2.59096	ARR_GLEAN_10005230	22.9257	ARG_GLEAN_10016035	0.299398
AR_GLEAN_10010584	1.56605	ARR_GLEAN_10005231	0.603409	ARG_GLEAN_10016036	9.06124
AR_GLEAN_10010585	0.0114559	ARR_GLEAN_10005232	0	ARG_GLEAN_10016037	0
AR_GLEAN_10010586	1.81532	ARR_GLEAN_10005233	0	ARG_GLEAN_10016038	0.467839
AR_GLEAN_10010587	128.234	ARR_GLEAN_10005234	0.300691	ARG_GLEAN_10016039	1.63546
AR_GLEAN_10010588	3.11423	ARR_GLEAN_10005235	0.199646	ARG_GLEAN_10016040	0.940449
AR_GLEAN_10010589	4.38606	ARR_GLEAN_10005236	0.0560599	ARG_GLEAN_10016041	0.0825342
AR_GLEAN_10010590	1.73544	ARR_GLEAN_10005237	36.0079	ARG_GLEAN_10016042	0
AR_GLEAN_10010591	3.7387	ARR_GLEAN_10005238	0	ARG_GLEAN_10016043	0
AR_GLEAN_10010592	2.69121	ARR_GLEAN_10005239	17.9707	ARG_GLEAN_10016044	0
AR_GLEAN_10010593	8.08898	ARR_GLEAN_10005240	67.0998	ARG_GLEAN_10016045	0.94933
AR_GLEAN_10010594	2.13538	ARR_GLEAN_10005241	11.1965	ARG_GLEAN_10016046	12.0639
AR_GLEAN_10010595	25.1832	ARR_GLEAN_10005242	75.6244	ARG_GLEAN_10016047	7.91943
AR_GLEAN_10010596	15.5688	ARR_GLEAN_10005243	1.5093	ARG_GLEAN_10016048	11.3179
AR_GLEAN_10010597	9.58418	ARR_GLEAN_10003000	0	ARG_GLEAN_10016049	1.87163
AR_GLEAN_10010598	7.77679	ARR_GLEAN_10003001	0.529774	ARG_GLEAN_10016050	8.30633
AR_GLEAN_10010599	1.66149	ARR_GLEAN_10003002	5.26555	ARG_GLEAN_10016051	8.55997
AR_GLEAN_10010600	8.86893	ARR_GLEAN_10003003	3.12541	ARG_GLEAN_10016052	20.1573
AR_GLEAN_10010601	13.7572	ARR_GLEAN_10003005	7.38563	ARG_GLEAN_10016053	2.43638
AR_GLEAN_10010602	3.86227	ARR_GLEAN_10003006	2.4762	ARG_GLEAN_10016054	10.3064
AR_GLEAN_10010603	0.0542714	ARR_GLEAN_10003007	0.366291	ARG_GLEAN_10016055	1.18792
AR_GLEAN_10010604	0.0314836	ARR_GLEAN_10003008	6.62682	ARG_GLEAN_10016056	0.202981
AR_GLEAN_10010605	0.212835	ARR_GLEAN_10003009	0.95542	ARG_GLEAN_10016057	6.20824
AR_GLEAN_10010606	9.76569	ARR_GLEAN_10000951	1.66111	ARG_GLEAN_10016058	0.145653
AR_GLEAN_10010607	0.262741	ARR_GLEAN_10000952	6.49608	ARG_GLEAN_10016059	3.39448
AR_GLEAN_10010608	0.231027	ARR_GLEAN_10020020	38.2708	ARG_GLEAN_10016060	101.084
AR_GLEAN_10010609	10.3094	ARR_GLEAN_10020021	0.942893	ARG_GLEAN_10016061	9.0194
AR_GLEAN_10010610	0.0283782	ARR_GLEAN_10020022	0.272024	ARG_GLEAN_10016062	8.33722
AR_GLEAN_10010611	7.88663	ARR_GLEAN_10020023	3.09379	ARG_GLEAN_10016063	3.25433
AR_GLEAN_10010612	2.33262	ARR_GLEAN_10020024	0	ARG_GLEAN_10016064	12.7147
AR_GLEAN_10010613	4.30901	ARR_GLEAN_10020025	1.324	ARG_GLEAN_10016065	7.04981
AR_GLEAN_10010614	0.620194	ARR_GLEAN_10020026	3.44495	ARG_GLEAN_10016066	3.98229
AR_GLEAN_10010615	27.1946	ARR_GLEAN_10020027	208.372	ARG_GLEAN_10016067	0.129044
AR_GLEAN_10010616	0	ARR_GLEAN_10020028	6.80496	ARG_GLEAN_10016068	0
AR_GLEAN_10010617	13.3584	ARR_GLEAN_10020029	8.02476	ARG_GLEAN_10016069	8.59165
AR_GLEAN_10010618	10.9978	ARR_GLEAN_10020030	4.39296	ARG_GLEAN_10016070	15.8237
AR_GLEAN_10010619	3.13042	ARR_GLEAN_10020031	22.7734	ARG_GLEAN_10016071	15.7747
AR_GLEAN_10010620	5.82977	ARR_GLEAN_10020032	10.131	ARG_GLEAN_10016072	4.3819
AR_GLEAN_10010621	14.7313	ARR_GLEAN_10020033	44.6368	ARG_GLEAN_10016073	0.147226
AR_GLEAN_10010622	0.694628	ARR_GLEAN_10020034	1.66752	ARG_GLEAN_10016074	0.692069
AR_GLEAN_10010623	4.25811	ARR_GLEAN_10020035	18.1379	ARG_GLEAN_10016075	8.01978
AR_GLEAN_10010624	2.22967	ARR_GLEAN_10020036	20.9978	ARG_GLEAN_10016076	5.08995
AR_GLEAN_10010625	0	ARR_GLEAN_10020037	4.54584	ARG_GLEAN_10016077	3.93981
AR_GLEAN_10010626	0	ARR_GLEAN_10020038	16.0022	ARG_GLEAN_10016078	0.0303588
AR_GLEAN_10010627	3.28334	ARR_GLEAN_10020039	1.89561	ARG_GLEAN_10016079	0.286283
AR_GLEAN_10010628	14.9747	ARR_GLEAN_10020040	33.9884	ARG_GLEAN_10016080	4.23893
AR_GLEAN_10010629	8.53115	ARR_GLEAN_10020041	422.806	ARG_GLEAN_10016081	3.15412
AR_GLEAN_10010630	0.0202644	ARR_GLEAN_10020042	9.66646	ARG_GLEAN_10016082	0.947632
AR_GLEAN_10010631	14.87	ARR_GLEAN_10020043	3.44776	ARG_GLEAN_10016083	8.08333
AR_GLEAN_10010632	0.0110606	ARR_GLEAN_10020044	6.15868	ARG_GLEAN_10016084	8.64436
AR_GLEAN_10010633	0.0506248	ARR_GLEAN_10020045	6.89403	ARG_GLEAN_10016085	7.10972
AR_GLEAN_10010634	5.70575	ARR_GLEAN_10020046	6.71679	ARG_GLEAN_10016086	3.77195
AR_GLEAN_10010635	0.0505069	ARR_GLEAN_10020047	0	ARG_GLEAN_10016087	30.4828
AR_GLEAN_10010636	7.08084	ARR_GLEAN_10020048	16.1783	ARG_GLEAN_10016088	2.43189
AR_GLEAN_10010637	0.0188193	ARR_GLEAN_10020050	3.89423	ARG_GLEAN_10016089	0
AR_GLEAN_10010638	3.94889	ARR_GLEAN_10020051	26.9936	ARG_GLEAN_10016090	0.0312659
AR_GLEAN_10010639	2.38017	ARR_GLEAN_10020052	0.692551	ARG_GLEAN_10016091	53.5536
AR_GLEAN_10010640	0.0940918	ARR_GLEAN_10020053	2.43131	ARG_GLEAN_10016092	50.4023
AR_GLEAN_10010641	0	ARR_GLEAN_10020054	1.01685	ARG_GLEAN_10016093	6.30424
AR_GLEAN_10010642	0.310258	ARR_GLEAN_10020056	0	ARG_GLEAN_10016094	3.41822
AR_GLEAN_10010643	6.17326	ARR_GLEAN_10020057	0.89531	ARG_GLEAN_10016095	136.824
AR_GLEAN_10010644	0.387549	ARR_GLEAN_10020058	0	ARG_GLEAN_10000105	0.019185
AR_GLEAN_10010645	0	ARR_GLEAN_10020059	0	ARG_GLEAN_10000517	0
AR_GLEAN_10010646	4.34355	ARR_GLEAN_10020060	0.0580002	ARG_GLEAN_10000518	0.0899964
AR_GLEAN_10010647	0.0403921	ARR_GLEAN_10020061	1.12127	ARG_GLEAN_10000519	0.146097
AR_GLEAN_10010648	6.23972	ARR_GLEAN_10020062	189.995	ARG_GLEAN_10000520	0.207516
AR_GLEAN_10010649	10.9152	ARR_GLEAN_10020063	3.98681	ARG_GLEAN_10001009	0
AR_GLEAN_10010650	0	ARR_GLEAN_10020064	18.3274	ARG_GLEAN_10001010	2.48838
AR_GLEAN_10010651	1.65092	ARR_GLEAN_10020065	44.4743	ARG_GLEAN_10001011	3.67898
AR_GLEAN_10010652	1004.76	ARR_GLEAN_10020066	1.9716	ARG_GLEAN_10001012	4.88082
AR_GLEAN_10010653	17.3091	ARR_GLEAN_10020068	1.83187	ARG_GLEAN_10001013	24.9803
AR_GLEAN_10010654	0.0839829	ARR_GLEAN_10020069	0.992965	ARG_GLEAN_10000345	3.56049
AR_GLEAN_10010655	4.3731	ARR_GLEAN_10020070	1.94354	ARG_GLEAN_10000346	0
AR_GLEAN_10010656	0.143724	ARR_GLEAN_10020071	0.768721	ARG_GLEAN_10000347	50.9027
AR_GLEAN_10010657	8.18199	ARR_GLEAN_10020072	5.23531	ARG_GLEAN_10001132	0
AR_GLEAN_10010658	12.2958	ARR_GLEAN_10020073	2.64501	ARG_GLEAN_10001133	0.620451
AR_GLEAN_10010659	5.30237	ARR_GLEAN_10020074	5.48153	ARG_GLEAN_10001134	7.6633
AR_GLEAN_10010660	6.51696	ARR_GLEAN_10020075	9.06155	ARG_GLEAN_10001889	1.12713
AR_GLEAN_10010661	1.63575	ARR_GLEAN_10020076	19.7462	ARG_GLEAN_10001890	3.85189
AR_GLEAN_10010662	4.26437	ARR_GLEAN_10020077	8.01964	ARG_GLEAN_10005303	2.05385
AR_GLEAN_10010663	5.4357	ARR_GLEAN_10020078	3.13622	ARG_GLEAN_10005304	0.762186
AR_GLEAN_10010664	5.67612	ARR_GLEAN_10020079	4.89931	ARG_GLEAN_10005306	0.264872
AR_GLEAN_10010665	31.1843	ARR_GLEAN_10020080	8.83137	ARG_GLEAN_10005307	10.583
AR_GLEAN_10010666	19.9836	ARR_GLEAN_10020081	45.8156	ARG_GLEAN_10005308	1.92318
AR_GLEAN_10010667	0.643875	ARR_GLEAN_10020082	2.76594	ARG_GLEAN_10005309	1.03231
AR_GLEAN_10010668	2.39662	ARR_GLEAN_10020084	0.0308615	ARG_GLEAN_10005310	2.26319
AR_GLEAN_10010669	0.0580909	ARR_GLEAN_10020085	4.15298	ARG_GLEAN_10005311	0.0876551
AR_GLEAN_10010670	2.2689	ARR_GLEAN_10020086	18.6494	ARG_GLEAN_10005312	5.56286
AR_GLEAN_10010671	1.6701	ARR_GLEAN_10020087	2.39206	ARG_GLEAN_10005313	20.7512
AR_GLEAN_10010672	2.75701	ARR_GLEAN_10020088	2.01714	ARG_GLEAN_10005314	0.181678
AR_GLEAN_10010673	0	ARR_GLEAN_10020089	2.28902	ARG_GLEAN_10005315	0.497674
AR_GLEAN_10010674	4.30136	ARR_GLEAN_10020090	4.43067	ARG_GLEAN_10005316	1.83594
AR_GLEAN_10010675	31.038	ARR_GLEAN_10020091	18.4919	ARG_GLEAN_10005317	0
AR_GLEAN_10020621	0.939556	ARR_GLEAN_10020092	15.7713	ARG_GLEAN_10005318	0.892598
AR_GLEAN_10020622	0	ARR_GLEAN_10020093	0.219824	ARG_GLEAN_10005319	0.191225
AR_GLEAN_10020623	0.268208	ARR_GLEAN_10020094	6.1724	ARG_GLEAN_10005320	345.863
AR_GLEAN_10020624	0.364179	ARR_GLEAN_10020095	51.4038	ARG_GLEAN_10005321	1.75103
AR_GLEAN_10020625	1.37886	ARR_GLEAN_10020096	3.31417	ARG_GLEAN_10005322	113.326
AR_GLEAN_10020626	0.789041	ARR_GLEAN_10020097	1.17383	ARG_GLEAN_10005323	3.97499
AR_GLEAN_10020627	0	ARR_GLEAN_10020098	5.7003	ARG_GLEAN_10005324	3.59915
AR_GLEAN_10020628	0.6851	ARR_GLEAN_10020099	6.50924	ARG_GLEAN_10005325	6.71498
AR_GLEAN_10020629	8.1328	ARR_GLEAN_10020100	0.482211	ARG_GLEAN_10005326	6.08816
AR_GLEAN_10020631	0	ARR_GLEAN_10020101	58.89	ARG_GLEAN_10005328	6.88345
AR_GLEAN_10020632	33.4833	ARR_GLEAN_10020102	0.271563	ARG_GLEAN_10005329	0.0297181
AR_GLEAN_10020633	7.72274	ARR_GLEAN_10020103	0.240317	ARG_GLEAN_10005330	5.50978
AR_GLEAN_10020634	115.166	ARR_GLEAN_10020104	10.2485	ARG_GLEAN_10005331	9.08747
AR_GLEAN_10020635	15.5115	ARR_GLEAN_10020105	3.90445	ARG_GLEAN_10005332	5.94146
AR_GLEAN_10020636	6.25965	ARR_GLEAN_10020106	9.68289	ARG_GLEAN_10005333	4.719
AR_GLEAN_10020637	7.14693	ARR_GLEAN_10020107	2.05386	ARG_GLEAN_10005334	2.37391
AR_GLEAN_10020638	4.91043	ARR_GLEAN_10020108	0.282796	ARG_GLEAN_10005335	0.537934
AR_GLEAN_10020639	5.72114	ARR_GLEAN_10020109	3.59028	ARG_GLEAN_10005336	5.21044
AR_GLEAN_10020640	2.16541	ARR_GLEAN_10020110	1.06174	ARG_GLEAN_10005337	110.051
AR_GLEAN_10020641	24.8679	ARR_GLEAN_10020111	40.6973	ARG_GLEAN_10005338	0.786142
AR_GLEAN_10020642	0.479423	ARR_GLEAN_10020112	0.390799	ARG_GLEAN_10005339	63.1746
AR_GLEAN_10020643	0.389115	ARR_GLEAN_10020113	1.16327	ARG_GLEAN_10005340	1.53325
AR_GLEAN_10020644	6.44118	ARR_GLEAN_10020114	14.6156	ARG_GLEAN_10000124	0
AR_GLEAN_10020645	7.15697	ARR_GLEAN_10020115	109.437	ARG_GLEAN_10001346	0.0840678
AR_GLEAN_10020646	0.085051	ARR_GLEAN_10020116	0.108479	ARG_GLEAN_10000235	0
AR_GLEAN_10020647	9.96367	ARR_GLEAN_10020117	29.5768	ARG_GLEAN_10000401	0.627817
AR_GLEAN_10020648	85.4167	ARR_GLEAN_10020118	0.118373	ARG_GLEAN_10000402	0
AR_GLEAN_10020649	212.605	ARR_GLEAN_10020119	1.24978	ARG_GLEAN_10000403	0
AR_GLEAN_10020650	54.1845	ARR_GLEAN_10020121	0	ARG_GLEAN_10000404	10.7728
AR_GLEAN_10020651	34.2171	ARR_GLEAN_10020123	3.06132	ARG_GLEAN_10000405	3.25016
AR_GLEAN_10020652	20.5925	ARR_GLEAN_10020124	5.10219	ARG_GLEAN_10000183	0.501624
AR_GLEAN_10020653	3309.2	ARR_GLEAN_10020125	4.62012	ARG_GLEAN_10006088	0
AR_GLEAN_10020654	9.69599	ARR_GLEAN_10020126	11.8326	ARG_GLEAN_10006089	0.0547427
AR_GLEAN_10020655	3.35459	ARR_GLEAN_10020127	3.6882	ARG_GLEAN_10006090	2.1835
AR_GLEAN_10020656	1.14434	ARR_GLEAN_10020128	3.61288	ARG_GLEAN_10006091	0.0174905
AR_GLEAN_10020657	1.25438	ARR_GLEAN_10020131	8.76619	ARG_GLEAN_10006092	0.216611
AR_GLEAN_10020658	26.4036	ARR_GLEAN_10020132	7.7824	ARG_GLEAN_10006093	4.18049
AR_GLEAN_10020659	21.9524	ARR_GLEAN_10020133	3.95922	ARG_GLEAN_10006094	417.817
AR_GLEAN_10020661	0	ARR_GLEAN_10020134	37.4784	ARG_GLEAN_10006095	0.763174
AR_GLEAN_10020662	20.3966	ARR_GLEAN_10020135	25.0335	ARG_GLEAN_10006098	8.56515
AR_GLEAN_10020664	4.18417	ARR_GLEAN_10020136	0	ARG_GLEAN_10006099	0
AR_GLEAN_10020665	0	ARR_GLEAN_10020137	0.61878	ARG_GLEAN_10000662	10.4692
AR_GLEAN_10020666	0	ARR_GLEAN_10020138	0.547385	ARG_GLEAN_10000663	0
AR_GLEAN_10020667	0.18219	ARR_GLEAN_10020139	0.211431	ARG_GLEAN_10000664	3.71291
AR_GLEAN_10020668	6.67571	ARR_GLEAN_10020141	1.83315	ARG_GLEAN_10000665	11.1073
AR_GLEAN_10020669	11.1213	ARR_GLEAN_10020142	0.207391	ARG_GLEAN_10000666	0.120001
AR_GLEAN_10020670	0.837852	ARR_GLEAN_10020143	4.79329	ARG_GLEAN_10000667	7.31706
AR_GLEAN_10020671	0	ARR_GLEAN_10020144	14.6373	ARG_GLEAN_10000260	71.7778
AR_GLEAN_10020672	0.519509	ARR_GLEAN_10020145	24.3638	ARG_GLEAN_10000261	11.6208
AR_GLEAN_10020673	8.24405	ARR_GLEAN_10020151	14.9744	ARG_GLEAN_10000262	6.93354
AR_GLEAN_10020674	5.96614	ARR_GLEAN_10020152	13.7892	ARG_GLEAN_10000263	5.81598
AR_GLEAN_10020675	0.11273	ARR_GLEAN_10020153	4.11182	ARG_GLEAN_10000264	2.63518
AR_GLEAN_10020676	0	ARR_GLEAN_10020154	0.7821	ARG_GLEAN_10000265	2.80276
AR_GLEAN_10020677	1.41544	ARR_GLEAN_10020155	59.7205	ARG_GLEAN_10000266	3.25669
AR_GLEAN_10020678	12.0413	ARR_GLEAN_10020156	1.0967	ARG_GLEAN_10003027	6.48807
AR_GLEAN_10020679	0.0725482	ARR_GLEAN_10020157	105.656	ARG_GLEAN_10003028	9.28049
AR_GLEAN_10020680	0	ARR_GLEAN_10020158	5.20321	ARG_GLEAN_10003029	17.0088
AR_GLEAN_10020681	5.02757	ARR_GLEAN_10020159	0.0166219	ARG_GLEAN_10003030	4.99288
AR_GLEAN_10020682	7.24908	ARR_GLEAN_10020160	7.02166	ARG_GLEAN_10003032	8.87446
AR_GLEAN_10020683	0	ARR_GLEAN_10020161	4.69791	ARG_GLEAN_10003033	8.71405
AR_GLEAN_10020684	79.1338	ARR_GLEAN_10020162	8.78786	ARG_GLEAN_10003034	0
AR_GLEAN_10020685	16.1827	ARR_GLEAN_10020163	0.607061	ARG_GLEAN_10003035	7.98816
AR_GLEAN_10020686	0.798047	ARR_GLEAN_10020164	3.34862	ARG_GLEAN_10003036	3.63826
AR_GLEAN_10020687	1.82146	ARR_GLEAN_10020165	59.5481	ARG_GLEAN_10003037	2.29933
AR_GLEAN_10020688	0.0218971	ARR_GLEAN_10020166	3.04022	ARG_GLEAN_10003038	42.0688
AR_GLEAN_10020689	0.588252	ARR_GLEAN_10020167	3.51752	ARG_GLEAN_10003039	21.697
AR_GLEAN_10020690	2.74381	ARR_GLEAN_10020168	2.17929	ARG_GLEAN_10003040	0.0409133
AR_GLEAN_10020691	5.2051	ARR_GLEAN_10020169	1.44264	ARG_GLEAN_10003041	3.09025
AR_GLEAN_10020692	1.39888	ARR_GLEAN_10020170	12.9738	ARG_GLEAN_10003042	2.19295
AR_GLEAN_10020693	184.307	ARR_GLEAN_10020171	0.0868873	ARG_GLEAN_10003043	1.24221
AR_GLEAN_10020694	2.71972	ARR_GLEAN_10020172	1.0813	ARG_GLEAN_10003044	1.22158
AR_GLEAN_10020695	0.780167	ARR_GLEAN_10020173	11.5757	ARG_GLEAN_10000362	4.11516
AR_GLEAN_10020696	11.2111	ARR_GLEAN_10020174	4.0775	ARG_GLEAN_10000363	17.9632
AR_GLEAN_10020697	7.26268	ARR_GLEAN_10020175	0.0875923	ARG_GLEAN_10000364	0
AR_GLEAN_10020698	1.54984	ARR_GLEAN_10020176	2.20998	ARG_GLEAN_10000365	0.158803
AR_GLEAN_10020699	2.82919	ARR_GLEAN_10020179	0.0587184	ARG_GLEAN_10007513	0.0497232
AR_GLEAN_10020700	3.61037	ARR_GLEAN_10020181	5.27793	ARG_GLEAN_10007515	0
AR_GLEAN_10020701	3.35349	ARR_GLEAN_10020182	5.89291	ARG_GLEAN_10007516	1.22058
AR_GLEAN_10020702	10.1787	ARR_GLEAN_10020183	21.3652	ARG_GLEAN_10007517	0.0702743
AR_GLEAN_10020703	5.75675	ARR_GLEAN_10020184	1.21257	ARG_GLEAN_10007518	0.0279079
AR_GLEAN_10020704	3.6487	ARR_GLEAN_10020185	21.8331	ARG_GLEAN_10007520	1.36832
AR_GLEAN_10020705	1.66527	ARR_GLEAN_10020186	9.18281	ARG_GLEAN_10007521	16.5422
AR_GLEAN_10020706	5.2466	ARR_GLEAN_10020187	2.85818	ARG_GLEAN_10007522	21.6351
AR_GLEAN_10020707	0.0115476	ARR_GLEAN_10020188	2.56128	ARG_GLEAN_10007523	0.016099
AR_GLEAN_10020708	0.279762	ARR_GLEAN_10020189	4.82529	ARG_GLEAN_10007524	4.59492
AR_GLEAN_10020709	7.52005	ARR_GLEAN_10020190	0.301277	ARG_GLEAN_10007525	2.07376
AR_GLEAN_10020710	1.70159	ARR_GLEAN_10020191	0	ARG_GLEAN_10007526	12.0644
AR_GLEAN_10020711	0.945717	ARR_GLEAN_10020192	0	ARG_GLEAN_10007527	2.9837
AR_GLEAN_10020712	4.50959	ARR_GLEAN_10020193	0.0184983	ARG_GLEAN_10007528	0.428321
AR_GLEAN_10020713	1.36516	ARR_GLEAN_10020194	6.11763	ARG_GLEAN_10007529	0.127307
AR_GLEAN_10020714	8.36599	ARR_GLEAN_10020195	3.19027	ARG_GLEAN_10007530	0
AR_GLEAN_10020715	0	ARR_GLEAN_10020196	0	ARG_GLEAN_10007531	0.284407
AR_GLEAN_10020716	8.5815	ARR_GLEAN_10020197	4.93079	ARG_GLEAN_10007532	6.30654
AR_GLEAN_10020717	0	ARR_GLEAN_10020198	0.0406205	ARG_GLEAN_10007533	132.394
AR_GLEAN_10020718	0	ARR_GLEAN_10020199	3.68899	ARG_GLEAN_10007534	5.61735
AR_GLEAN_10020719	0.275307	ARR_GLEAN_10020200	0.104893	ARG_GLEAN_10007535	55.6342
AR_GLEAN_10020720	0.476405	ARR_GLEAN_10020201	4.87366	ARG_GLEAN_10007536	0
AR_GLEAN_10020721	5.18982	ARR_GLEAN_10020202	24.5711	ARG_GLEAN_10007537	31.1294
AR_GLEAN_10020722	96.1598	ARR_GLEAN_10020203	4.02366	ARG_GLEAN_10007538	1.2491
AR_GLEAN_10020723	0	ARR_GLEAN_10020204	0.149274	ARG_GLEAN_10019143	2.87769
AR_GLEAN_10020724	0	ARR_GLEAN_10020205	0.94542	ARG_GLEAN_10019144	21.8973
AR_GLEAN_10020725	3.14554	ARR_GLEAN_10020206	9.5014	ARG_GLEAN_10019145	1.60135
AR_GLEAN_10020726	4.21092	ARR_GLEAN_10020207	166.286	ARG_GLEAN_10019146	7.43789
AR_GLEAN_10020727	50.0495	ARR_GLEAN_10020208	0.486657	ARG_GLEAN_10019147	1.85196
AR_GLEAN_10020728	0.0505532	ARR_GLEAN_10020209	54.8341	ARG_GLEAN_10019148	11.7847
AR_GLEAN_10020729	0	ARR_GLEAN_10020210	123.562	ARG_GLEAN_10019149	2.36897
AR_GLEAN_10020730	0	ARR_GLEAN_10020211	10.2952	ARG_GLEAN_10019150	22.8081
AR_GLEAN_10020731	0	ARR_GLEAN_10020212	0.262113	ARG_GLEAN_10019151	1.19291
AR_GLEAN_10020732	0	ARR_GLEAN_10020213	0	ARG_GLEAN_10019152	3.2662
AR_GLEAN_10020733	15.2128	ARR_GLEAN_10000639	4.07114	ARG_GLEAN_10019153	0.207129
AR_GLEAN_10020734	1.7066	ARR_GLEAN_10000640	5.90149	ARG_GLEAN_10019154	17.7568
AR_GLEAN_10020735	0	ARR_GLEAN_10000829	0	ARG_GLEAN_10019155	0.0333804
AR_GLEAN_10020736	0	ARR_GLEAN_10000830	34.0958	ARG_GLEAN_10019156	10.7583
AR_GLEAN_10020737	8.02809	ARR_GLEAN_10000831	0.104007	ARG_GLEAN_10019157	26.959
AR_GLEAN_10020738	5.67585	ARR_GLEAN_10000832	5.07423	ARG_GLEAN_10019158	7.97553
AR_GLEAN_10020739	1.26386	ARR_GLEAN_10000833	0.0186653	ARG_GLEAN_10019159	6.98657
AR_GLEAN_10020740	3.62359	ARR_GLEAN_10000834	7.2822	ARG_GLEAN_10019160	3.94742
AR_GLEAN_10020741	3.11762	ARR_GLEAN_10000835	0.954783	ARG_GLEAN_10019161	0.0488559
AR_GLEAN_10020742	10.8026	ARR_GLEAN_10000771	0.9974	ARG_GLEAN_10019162	0.964517
AR_GLEAN_10020743	0	ARR_GLEAN_10000772	0	ARG_GLEAN_10019163	35.1558
AR_GLEAN_10020744	11.565	ARR_GLEAN_10000773	7.27853	ARG_GLEAN_10019164	3.94284
AR_GLEAN_10020745	23.664	ARR_GLEAN_10000774	0.0413903	ARG_GLEAN_10019165	1.45517
AR_GLEAN_10020746	18.2296	ARR_GLEAN_10001243	7.54175	ARG_GLEAN_10019166	4.75682
AR_GLEAN_10020747	5.0046	ARR_GLEAN_10001244	4.30768	ARG_GLEAN_10019167	14.6315
AR_GLEAN_10020748	1.09065	ARR_GLEAN_10000062	0.89129	ARG_GLEAN_10019168	14.206
AR_GLEAN_10020749	0.562037	ARR_GLEAN_10003094	9.47136	ARG_GLEAN_10019169	0.331175
AR_GLEAN_10020750	0	ARR_GLEAN_10003095	11.3122	ARG_GLEAN_10019170	0.0665588
AR_GLEAN_10020751	4.19355	ARR_GLEAN_10003096	3.25954	ARG_GLEAN_10019171	3.62851
AR_GLEAN_10020752	0	ARR_GLEAN_10001482	0.239025	ARG_GLEAN_10019172	2.12354
AR_GLEAN_10020753	3.53253	ARR_GLEAN_10001483	0	ARG_GLEAN_10019174	0
AR_GLEAN_10020754	0.217707	ARR_GLEAN_10001484	0.123517	ARG_GLEAN_10019175	2.16304
AR_GLEAN_10020755	0.0178159	ARR_GLEAN_10001485	12.662	ARG_GLEAN_10019176	2.2096
AR_GLEAN_10020756	0	ARR_GLEAN_10001486	0.0116753	ARG_GLEAN_10019177	6.04954
AR_GLEAN_10020757	0.633508	ARR_GLEAN_10001487	53.4798	ARG_GLEAN_10019178	0.328268
AR_GLEAN_10020758	17.5722	ARR_GLEAN_10001488	0	ARG_GLEAN_10019179	7.61928
AR_GLEAN_10020759	4.18668	ARR_GLEAN_10001489	0.675775	ARG_GLEAN_10019180	0.0688884
AR_GLEAN_10020760	3.41529	ARR_GLEAN_10001490	4.57174	ARG_GLEAN_10019181	0
AR_GLEAN_10020761	2.64083	ARR_GLEAN_10007699	5.99014	ARG_GLEAN_10019182	0.527631
AR_GLEAN_10020762	1.87201	ARR_GLEAN_10007700	2.64243	ARG_GLEAN_10019183	2.42545
AR_GLEAN_10020763	0.117197	ARR_GLEAN_10007701	26.5328	ARG_GLEAN_10019184	7.65069
AR_GLEAN_10020764	3.68572	ARR_GLEAN_10007702	0.75176	ARG_GLEAN_10019185	2.81266
AR_GLEAN_10020765	7.54566	ARR_GLEAN_10007703	9.24914	ARG_GLEAN_10019186	9.02769
AR_GLEAN_10020766	13.3874	ARR_GLEAN_10007704	20.9347	ARG_GLEAN_10019187	10.3889
AR_GLEAN_10020767	0	ARR_GLEAN_10007705	3.05164	ARG_GLEAN_10019188	7.46854
AR_GLEAN_10020768	0	ARR_GLEAN_10007706	106.405	ARG_GLEAN_10019189	4.62132
AR_GLEAN_10020769	2.23457	ARR_GLEAN_10007707	1.6377	ARG_GLEAN_10019190	4.02358
AR_GLEAN_10020770	0.522787	ARR_GLEAN_10007708	0	ARG_GLEAN_10019191	0.548399
AR_GLEAN_10020771	4.68032	ARR_GLEAN_10007709	1.12286	ARG_GLEAN_10019192	0
AR_GLEAN_10020772	1.23148	ARR_GLEAN_10007710	10.1093	ARG_GLEAN_10019193	43.8721
AR_GLEAN_10020773	4.96721	ARR_GLEAN_10007711	50.8808	ARG_GLEAN_10019194	0.178857
AR_GLEAN_10020774	3.82348	ARR_GLEAN_10007712	11.4558	ARG_GLEAN_10019195	2.01649
AR_GLEAN_10020775	2.23576	ARR_GLEAN_10007713	23.6171	ARG_GLEAN_10019196	0.0875329
AR_GLEAN_10020776	9.94942	ARR_GLEAN_10007714	0	ARG_GLEAN_10019197	0
AR_GLEAN_10020777	13.1274	ARR_GLEAN_10007715	22.8662	ARG_GLEAN_10019198	108.506
AR_GLEAN_10020778	12.7351	ARR_GLEAN_10007716	0.557601	ARG_GLEAN_10019199	0.29333
AR_GLEAN_10020779	1.36372	ARR_GLEAN_10007717	12.0529	ARG_GLEAN_10019200	37.3764
AR_GLEAN_10020780	5.01335	ARR_GLEAN_10007718	2.40332	ARG_GLEAN_10019201	3.72094
AR_GLEAN_10020781	9.66975	ARR_GLEAN_10007720	19.1842	ARG_GLEAN_10019202	1.42231
AR_GLEAN_10020782	11.6111	ARR_GLEAN_10007721	58.4012	ARG_GLEAN_10019203	48.1759
AR_GLEAN_10020783	1.50166	ARR_GLEAN_10007722	20.3439	ARG_GLEAN_10019204	0.119934
AR_GLEAN_10020784	0.128041	ARR_GLEAN_10007723	2.8628	ARG_GLEAN_10019205	1.64964
AR_GLEAN_10020785	0	ARR_GLEAN_10007724	11.5697	ARG_GLEAN_10019206	0
AR_GLEAN_10020786	0	ARR_GLEAN_10007725	41.6416	ARG_GLEAN_10019207	3.4209
AR_GLEAN_10020787	5.96394	ARR_GLEAN_10007726	59.5009	ARG_GLEAN_10019208	0.532691
AR_GLEAN_10020788	0.526271	ARR_GLEAN_10007727	3.28549	ARG_GLEAN_10019209	0.121259
AR_GLEAN_10020789	0.907927	ARR_GLEAN_10007728	3.7109	ARG_GLEAN_10019210	0.455782
AR_GLEAN_10020790	0.773455	ARR_GLEAN_10007729	1.33542	ARG_GLEAN_10019211	28.2289
AR_GLEAN_10020791	9.68219	ARR_GLEAN_10007730	2.5033	ARG_GLEAN_10019212	4.75182
AR_GLEAN_10020792	4.63425	ARR_GLEAN_10007731	0	ARG_GLEAN_10019213	251.131
AR_GLEAN_10020793	0.118691	ARR_GLEAN_10007732	0.232161	ARG_GLEAN_10019214	3.63432
AR_GLEAN_10020794	0	ARR_GLEAN_10007733	0	ARG_GLEAN_10019215	4.12307
AR_GLEAN_10020795	4.19502	ARR_GLEAN_10007734	0	ARG_GLEAN_10019216	9.70176
AR_GLEAN_10020796	15.8931	ARR_GLEAN_10007735	0.0664339	ARG_GLEAN_10019217	0.0244084
AR_GLEAN_10020797	0	ARR_GLEAN_10007736	0.50137	ARG_GLEAN_10019218	14.0724
AR_GLEAN_10020798	1.38813	ARR_GLEAN_10007737	7.24992	ARG_GLEAN_10019219	11.6701
AR_GLEAN_10020799	6.66227	ARR_GLEAN_10007738	28.7471	ARG_GLEAN_10019220	2.55408
AR_GLEAN_10020800	4.31245	ARR_GLEAN_10007739	0.143142	ARG_GLEAN_10019221	0.26156
AR_GLEAN_10020801	0	ARR_GLEAN_10007740	1.92495	ARG_GLEAN_10019222	7.28938
AR_GLEAN_10020802	6.80437	ARR_GLEAN_10007741	0.291049	ARG_GLEAN_10019223	7.32706
AR_GLEAN_10020803	1.3236	ARR_GLEAN_10007742	2.71386	ARG_GLEAN_10019224	2.41429
AR_GLEAN_10020804	1.20094	ARR_GLEAN_10007743	0.0253931	ARG_GLEAN_10019225	0.234736
AR_GLEAN_10020805	0.414074	ARR_GLEAN_10007744	8.91539	ARG_GLEAN_10019226	2.68826
AR_GLEAN_10020806	10.2765	ARR_GLEAN_10007745	20.1738	ARG_GLEAN_10019227	2.62992
AR_GLEAN_10020807	13.2196	ARR_GLEAN_10007746	1.13009	ARG_GLEAN_10019228	5.46147
AR_GLEAN_10020808	2.95203	ARR_GLEAN_10000123	0	ARG_GLEAN_10019229	10.5826
AR_GLEAN_10020809	43.7614	ARR_GLEAN_10002820	0	ARG_GLEAN_10019230	0.0847985
AR_GLEAN_10020810	1.22999	ARR_GLEAN_10002821	28.8611	ARG_GLEAN_10019231	0.142142
AR_GLEAN_10020811	8.86589	ARR_GLEAN_10002822	4.86239	ARG_GLEAN_10019232	17.4862
AR_GLEAN_10020812	0.061312	ARR_GLEAN_10002823	7138.76	ARG_GLEAN_10019233	0
AR_GLEAN_10020813	20.3794	ARR_GLEAN_10002824	8.5501	ARG_GLEAN_10019234	3.24699
AR_GLEAN_10020814	1.8495	ARR_GLEAN_10002825	8.04285	ARG_GLEAN_10019235	560.333
AR_GLEAN_10020815	7.98494	ARR_GLEAN_10002826	24.8154	ARG_GLEAN_10019236	17.1416
AR_GLEAN_10020816	28.9573	ARR_GLEAN_10002827	4.92114	ARG_GLEAN_10019237	8.52901
AR_GLEAN_10020817	2.17915	ARR_GLEAN_10002828	0.365566	ARG_GLEAN_10019238	5.56355
AR_GLEAN_10020818	2.78878	ARR_GLEAN_10002829	234.216	ARG_GLEAN_10019239	0.48239
AR_GLEAN_10020819	7.5699	ARR_GLEAN_10002830	9.33835	ARG_GLEAN_10019240	1.93884
AR_GLEAN_10020820	7.58098	ARR_GLEAN_10002831	13.8168	ARG_GLEAN_10019241	0
AR_GLEAN_10020821	0.369069	ARR_GLEAN_10002832	0	ARG_GLEAN_10019242	0.099458
AR_GLEAN_10020822	0.127488	ARR_GLEAN_10002833	23.6901	ARG_GLEAN_10019243	6.73397
AR_GLEAN_10020823	0	ARR_GLEAN_10002834	3.10017	ARG_GLEAN_10019244	0
AR_GLEAN_10020824	0.197613	ARR_GLEAN_10002835	1.2639	ARG_GLEAN_10019245	2.89257
AR_GLEAN_10020825	4.16576	ARR_GLEAN_10002836	0.419926	ARG_GLEAN_10019246	3.34327
AR_GLEAN_10020826	2.7839	ARR_GLEAN_10002837	0.192772	ARG_GLEAN_10019247	0.679801
AR_GLEAN_10020827	5.9377	ARR_GLEAN_10002838	9.65882	ARG_GLEAN_10019248	0.201327
AR_GLEAN_10020828	0.519861	ARR_GLEAN_10002839	6.04725	ARG_GLEAN_10019249	4.84931
AR_GLEAN_10020829	1295.39	ARR_GLEAN_10002840	9.41184	ARG_GLEAN_10019250	0.824337
AR_GLEAN_10020830	0.143084	ARR_GLEAN_10002841	9.78489	ARG_GLEAN_10019251	7.11666
AR_GLEAN_10020831	42.5983	ARR_GLEAN_10002842	0	ARG_GLEAN_10019252	2.4207
AR_GLEAN_10020832	0.0434439	ARR_GLEAN_10002843	0.148233	ARG_GLEAN_10019253	18.7047
AR_GLEAN_10020833	0	ARR_GLEAN_10002844	7.24025	ARG_GLEAN_10019255	4.90495
AR_GLEAN_10020834	0	ARR_GLEAN_10000740	1.22187	ARG_GLEAN_10019256	1.13372
AR_GLEAN_10020835	2.94649	ARR_GLEAN_10000347	0.0404731	ARG_GLEAN_10019257	12.6659
AR_GLEAN_10020836	3.66571	ARR_GLEAN_10009439	0.175326	ARG_GLEAN_10019258	2.60115
AR_GLEAN_10020837	0	ARR_GLEAN_10009440	3.30769	ARG_GLEAN_10019259	4.2846
AR_GLEAN_10020838	0	ARR_GLEAN_10009441	8.1853	ARG_GLEAN_10019260	0.0568772
AR_GLEAN_10020839	5.35652	ARR_GLEAN_10009442	0.486204	ARG_GLEAN_10019261	0
AR_GLEAN_10020840	0.0823844	ARR_GLEAN_10009443	1.74778	ARG_GLEAN_10019262	7.48273
AR_GLEAN_10020841	0.776645	ARR_GLEAN_10009444	4.62904	ARG_GLEAN_10019263	15.2587
AR_GLEAN_10020842	0	ARR_GLEAN_10009445	4.81274	ARG_GLEAN_10019264	6.32156
AR_GLEAN_10020843	0	ARR_GLEAN_10009446	0.825506	ARG_GLEAN_10019265	3.9263
AR_GLEAN_10020844	0.0521782	ARR_GLEAN_10009447	2.83387	ARG_GLEAN_10019266	0.0526552
AR_GLEAN_10020845	0.204633	ARR_GLEAN_10009448	1.65455	ARG_GLEAN_10019267	9.54704
AR_GLEAN_10020846	5.75082	ARR_GLEAN_10009449	6.38241	ARG_GLEAN_10019268	1.18656
AR_GLEAN_10020847	0.966728	ARR_GLEAN_10009450	7.26943	ARG_GLEAN_10019269	54.3228
AR_GLEAN_10020848	0	ARR_GLEAN_10009451	0.0152292	ARG_GLEAN_10019270	12.4773
AR_GLEAN_10020849	0	ARR_GLEAN_10009452	0	ARG_GLEAN_10000876	21.9134
AR_GLEAN_10020850	9.58081	ARR_GLEAN_10009453	2.17766	ARG_GLEAN_10000651	3.65134
AR_GLEAN_10020851	42.5787	ARR_GLEAN_10009454	0	ARG_GLEAN_10000652	1.33037
AR_GLEAN_10020852	7.6291	ARR_GLEAN_10009455	0.457464	ARG_GLEAN_10000653	0.0376275
AR_GLEAN_10020853	1.14417	ARR_GLEAN_10009456	0.847021	ARG_GLEAN_10000654	2.09606
AR_GLEAN_10020854	1.35405	ARR_GLEAN_10009457	0	ARG_GLEAN_10000348	0
AR_GLEAN_10020855	0.816398	ARR_GLEAN_10009458	1.6172	ARG_GLEAN_10000915	2.7326
AR_GLEAN_10020856	6.65835	ARR_GLEAN_10009459	8.10154	ARG_GLEAN_10000916	19.352
AR_GLEAN_10020857	12.2651	ARR_GLEAN_10009460	2.74089	ARG_GLEAN_10000917	8.56823
AR_GLEAN_10020858	2.42879	ARR_GLEAN_10009461	0	ARG_GLEAN_10000918	3.94674
AR_GLEAN_10020859	2.56658	ARR_GLEAN_10009462	3.6247	ARG_GLEAN_10000919	14.9747
AR_GLEAN_10020860	0	ARR_GLEAN_10009464	0	ARG_GLEAN_10000534	1.59583
AR_GLEAN_10020861	6.36241	ARR_GLEAN_10009466	4.53371	ARG_GLEAN_10001154	115.924
AR_GLEAN_10020862	9.44742	ARR_GLEAN_10009467	0	ARG_GLEAN_10001155	5.76095
AR_GLEAN_10020863	0.65942	ARR_GLEAN_10009468	0	ARG_GLEAN_10001156	0.263203
AR_GLEAN_10020864	0	ARR_GLEAN_10009469	0	ARG_GLEAN_10000627	0.459197
AR_GLEAN_10020865	2.58446	ARR_GLEAN_10009470	6.29604	ARG_GLEAN_10000628	0.201588
AR_GLEAN_10020866	16.6781	ARR_GLEAN_10009471	0	ARG_GLEAN_10000629	0.598629
AR_GLEAN_10020867	6.60724	ARR_GLEAN_10009472	0.97078	ARG_GLEAN_10000630	3.2105
AR_GLEAN_10020868	3.32525	ARR_GLEAN_10001208	0.0178102	ARG_GLEAN_10005924	12.7257
AR_GLEAN_10020869	9.84221	ARR_GLEAN_10001209	2.41589	ARG_GLEAN_10005925	6.26083
AR_GLEAN_10020870	8.00009	ARR_GLEAN_10001210	2.23445	ARG_GLEAN_10005926	6.54201
AR_GLEAN_10020871	0.65231	ARR_GLEAN_10001211	7.069	ARG_GLEAN_10005927	0.0203136
AR_GLEAN_10020872	11.0088	ARR_GLEAN_10001212	2.04535	ARG_GLEAN_10005928	1.86638
AR_GLEAN_10020873	4.27586	ARR_GLEAN_10001213	3.83081	ARG_GLEAN_10005929	0.046296
AR_GLEAN_10020874	13.1341	ARR_GLEAN_10001214	0.254612	ARG_GLEAN_10005930	3.41101
AR_GLEAN_10020875	14.0779	ARR_GLEAN_10001215	5.28672	ARG_GLEAN_10005931	1.50428
AR_GLEAN_10020876	1.24378	ARR_GLEAN_10001216	5.20295	ARG_GLEAN_10005932	3.57626
AR_GLEAN_10020877	1.6137	ARR_GLEAN_10001217	95.0554	ARG_GLEAN_10005933	17.9617
AR_GLEAN_10020879	12.401	ARR_GLEAN_10001218	0.195416	ARG_GLEAN_10005934	0
AR_GLEAN_10020880	0.0743953	ARR_GLEAN_10001219	11.5614	ARG_GLEAN_10005935	0.282503
AR_GLEAN_10020881	1.58722	ARR_GLEAN_10001220	0.765427	ARG_GLEAN_10005936	0.495428
AR_GLEAN_10020882	6.59947	ARR_GLEAN_10001221	11.5681	ARG_GLEAN_10005937	0
AR_GLEAN_10020883	0.0500476	ARR_GLEAN_10001222	0.684945	ARG_GLEAN_10005938	0.0369812
AR_GLEAN_10020884	10.0049	ARR_GLEAN_10001223	0	ARG_GLEAN_10005939	0
AR_GLEAN_10020885	12.7929	ARR_GLEAN_10001224	0	ARG_GLEAN_10005940	0
AR_GLEAN_10020886	3.97696	ARR_GLEAN_10001225	0	ARG_GLEAN_10005941	4.68163
AR_GLEAN_10020887	20.2205	ARR_GLEAN_10000269	0.174992	ARG_GLEAN_10005942	6.31707
AR_GLEAN_10020888	16.6411	ARR_GLEAN_10001104	15.6732	ARG_GLEAN_10005943	12.4013
AR_GLEAN_10020889	10.6969	ARR_GLEAN_10001105	13.8058	ARG_GLEAN_10005944	0.0166569
AR_GLEAN_10020890	0	ARR_GLEAN_10001106	4.42533	ARG_GLEAN_10005945	0.958653
AR_GLEAN_10020891	0.758244	ARR_GLEAN_10001107	146.595	ARG_GLEAN_10005946	1.25278
AR_GLEAN_10020892	11.4795	ARR_GLEAN_10001108	14.4359	ARG_GLEAN_10005947	0
AR_GLEAN_10020893	0.515229	ARR_GLEAN_10001109	0	ARG_GLEAN_10000216	13.166
AR_GLEAN_10020894	0.591282	ARR_GLEAN_10001110	3.7771	ARG_GLEAN_10000217	0.177946
AR_GLEAN_10020895	0.52151	ARR_GLEAN_10001111	0.329432	ARG_GLEAN_10000258	0.0713122
AR_GLEAN_10020896	0	ARR_GLEAN_10001112	16.3896	ARG_GLEAN_10000121	0
AR_GLEAN_10020897	0	ARR_GLEAN_10001113	4.46129	ARG_GLEAN_10002100	2.27651
AR_GLEAN_10020898	3.51394	ARR_GLEAN_10001114	6.45724	ARG_GLEAN_10002101	2.15353
AR_GLEAN_10020899	4.23267	ARR_GLEAN_10001115	32.8227	ARG_GLEAN_10002102	0
AR_GLEAN_10020900	25.4227	ARR_GLEAN_10001116	2.05176	ARG_GLEAN_10002103	0.043891
AR_GLEAN_10020901	1.89419	ARR_GLEAN_10001117	1.07059	ARG_GLEAN_10002104	14.6741
AR_GLEAN_10020902	0	ARR_GLEAN_10001118	0.758154	ARG_GLEAN_10002105	72.5296
AR_GLEAN_10020903	7.38129	ARR_GLEAN_10001119	35.0206	ARG_GLEAN_10002106	0.0527855
AR_GLEAN_10020904	0	ARR_GLEAN_10001120	0.355331	ARG_GLEAN_10002107	4.85262
AR_GLEAN_10020905	0.415212	ARR_GLEAN_10001121	541.428	ARG_GLEAN_10002108	0.0148786
AR_GLEAN_10020906	7.86056	ARR_GLEAN_10003670	21.6904	ARG_GLEAN_10000356	19.2775
AR_GLEAN_10020907	10.3019	ARR_GLEAN_10003671	17.7636	ARG_GLEAN_10000357	0.749291
AR_GLEAN_10020908	2.28675	ARR_GLEAN_10003672	0.185952	ARG_GLEAN_10010719	0.51809
AR_GLEAN_10020909	6.2922	ARR_GLEAN_10003673	0.858407	ARG_GLEAN_10010720	4.77626
AR_GLEAN_10020910	0	ARR_GLEAN_10003674	18.9281	ARG_GLEAN_10010721	0.175736
AR_GLEAN_10020911	0.523909	ARR_GLEAN_10003675	32.7579	ARG_GLEAN_10010722	9.61241
AR_GLEAN_10020912	0.804905	ARR_GLEAN_10003676	42.1236	ARG_GLEAN_10010723	19.1323
AR_GLEAN_10020913	1.8528	ARR_GLEAN_10003677	0.0839789	ARG_GLEAN_10010724	9.24268
AR_GLEAN_10020914	0.592522	ARR_GLEAN_10003678	7.1596	ARG_GLEAN_10010725	22.6426
AR_GLEAN_10020915	0.0386186	ARR_GLEAN_10003679	4.82577	ARG_GLEAN_10010726	22.4471
AR_GLEAN_10020916	12.6747	ARR_GLEAN_10003680	3.65811	ARG_GLEAN_10010730	13.1348
AR_GLEAN_10020917	4.01682	ARR_GLEAN_10003681	3.91305	ARG_GLEAN_10010731	0.228805
AR_GLEAN_10020918	2.54842	ARR_GLEAN_10003682	2.65687	ARG_GLEAN_10010732	0.550245
AR_GLEAN_10000332	1.55206	ARR_GLEAN_10003683	1592.9	ARG_GLEAN_10010733	1.47186
AR_GLEAN_10000333	1.52011	ARR_GLEAN_10003684	1.92271	ARG_GLEAN_10010734	0
AR_GLEAN_10000334	5.37391	ARR_GLEAN_10003685	1.58478	ARG_GLEAN_10010735	0.553185
AR_GLEAN_10000335	2.52899	ARR_GLEAN_10003686	0.0634482	ARG_GLEAN_10010736	9.36383
AR_GLEAN_10000336	5.73541	ARR_GLEAN_10003687	2.18108	ARG_GLEAN_10010737	56.7524
AR_GLEAN_10000337	0.29088	ARR_GLEAN_10003688	0	ARG_GLEAN_10010738	10.6447
AR_GLEAN_10000338	0	ARR_GLEAN_10012455	7.0418	ARG_GLEAN_10010739	4.98074
AR_GLEAN_10002682	252.862	ARR_GLEAN_10012456	1.89641	ARG_GLEAN_10010740	5.28732
AR_GLEAN_10002683	0.414482	ARR_GLEAN_10012457	17.075	ARG_GLEAN_10010741	6.15917
AR_GLEAN_10002684	0.643796	ARR_GLEAN_10012458	1.9448	ARG_GLEAN_10010742	2.96161
AR_GLEAN_10002685	5.99604	ARR_GLEAN_10012459	13.2133	ARG_GLEAN_10010743	0.499418
AR_GLEAN_10002686	32.2442	ARR_GLEAN_10012460	0.213695	ARG_GLEAN_10010745	0
AR_GLEAN_10002687	147.308	ARR_GLEAN_10012461	1.30024	ARG_GLEAN_10010746	4.14835
AR_GLEAN_10002688	2.91663	ARR_GLEAN_10012462	46.3832	ARG_GLEAN_10010747	0.26001
AR_GLEAN_10002689	0.144399	ARR_GLEAN_10012463	1.20442	ARG_GLEAN_10010748	26.726
AR_GLEAN_10002690	3.86582	ARR_GLEAN_10012464	10.7326	ARG_GLEAN_10010749	0.0308499
AR_GLEAN_10002691	0.0606247	ARR_GLEAN_10012465	8.4177	ARG_GLEAN_10010750	10.0744
AR_GLEAN_10002692	0	ARR_GLEAN_10012466	1.52761	ARG_GLEAN_10010751	1.76079
AR_GLEAN_10002693	21.8442	ARR_GLEAN_10012467	3.67666	ARG_GLEAN_10010752	0.302932
AR_GLEAN_10002694	110.051	ARR_GLEAN_10012468	15.509	ARG_GLEAN_10010753	0
AR_GLEAN_10002695	0.296558	ARR_GLEAN_10012469	19.4411	ARG_GLEAN_10010754	0.83645
AR_GLEAN_10002696	0	ARR_GLEAN_10012470	8.70874	ARG_GLEAN_10010755	0.163355
AR_GLEAN_10002697	0.360826	ARR_GLEAN_10012471	0.520142	ARG_GLEAN_10010756	6.55912
AR_GLEAN_10002698	23.704	ARR_GLEAN_10012472	3.26973	ARG_GLEAN_10010757	0.0924334
AR_GLEAN_10002699	1.94413	ARR_GLEAN_10012473	5.62058	ARG_GLEAN_10010758	0.933256
AR_GLEAN_10002700	10.6049	ARR_GLEAN_10012474	7.54999	ARG_GLEAN_10010761	0.154314
AR_GLEAN_10002701	37.6702	ARR_GLEAN_10012475	29.1475	ARG_GLEAN_10010763	0
AR_GLEAN_10002702	10.7698	ARR_GLEAN_10012476	41.1094	ARG_GLEAN_10010767	3.58049
AR_GLEAN_10002703	0.274602	ARR_GLEAN_10012477	0.336508	ARG_GLEAN_10010768	44.88
AR_GLEAN_10002704	2.28478	ARR_GLEAN_10012478	2.06064	ARG_GLEAN_10010769	0.394475
AR_GLEAN_10002705	2.97047	ARR_GLEAN_10012481	4.84598	ARG_GLEAN_10010770	0
AR_GLEAN_10002706	3.49562	ARR_GLEAN_10012482	13.0983	ARG_GLEAN_10010771	0
AR_GLEAN_10002707	2.44709	ARR_GLEAN_10012483	13.9132	ARG_GLEAN_10010773	15.2186
AR_GLEAN_10002708	0.0114553	ARR_GLEAN_10012484	6.39832	ARG_GLEAN_10010774	0.0625983
AR_GLEAN_10000339	125.795	ARR_GLEAN_10012485	1.13946	ARG_GLEAN_10010775	30.4708
AR_GLEAN_10000340	125.891	ARR_GLEAN_10012486	13.431	ARG_GLEAN_10010776	0.238148
AR_GLEAN_10000341	0	ARR_GLEAN_10012487	0.47583	ARG_GLEAN_10010777	5.78667
AR_GLEAN_10000342	11.3788	ARR_GLEAN_10012488	3.13488	ARG_GLEAN_10010779	0.40883
AR_GLEAN_10000343	2.08031	ARR_GLEAN_10012489	0	ARG_GLEAN_10010781	74.3941
AR_GLEAN_10000344	2.1401	ARR_GLEAN_10012490	1.64624	ARG_GLEAN_10010782	36.0581
AR_GLEAN_10000345	38.4611	ARR_GLEAN_10012491	1.77061	ARG_GLEAN_10010783	0.406501
AR_GLEAN_10000346	0.0518904	ARR_GLEAN_10012492	0	ARG_GLEAN_10010784	0.16452
AR_GLEAN_10000347	3.13611	ARR_GLEAN_10012493	2.30695	ARG_GLEAN_10000122	0.531453
AR_GLEAN_10000348	319.585	ARR_GLEAN_10012494	1.24486	ARG_GLEAN_10000158	4.74796
AR_GLEAN_10000349	0.652794	ARR_GLEAN_10012495	0	ARG_GLEAN_10018803	9.94276
AR_GLEAN_10000350	38.8747	ARR_GLEAN_10012496	2.46016	ARG_GLEAN_10018804	14.1406
AR_GLEAN_10003399	4.67399	ARR_GLEAN_10012497	0.173096	ARG_GLEAN_10018805	5.89838
AR_GLEAN_10003400	0.184768	ARR_GLEAN_10012498	0	ARG_GLEAN_10018806	9.35359
AR_GLEAN_10003402	0	ARR_GLEAN_10012499	0.0160961	ARG_GLEAN_10018807	0
AR_GLEAN_10003403	4.46171	ARR_GLEAN_10012500	3.37422	ARG_GLEAN_10018808	4.48772
AR_GLEAN_10003404	8.2039	ARR_GLEAN_10012501	2.10021	ARG_GLEAN_10018809	1.51601
AR_GLEAN_10003405	4.00348	ARR_GLEAN_10012502	4.14861	ARG_GLEAN_10018810	1.65702
AR_GLEAN_10003406	5.20323	ARR_GLEAN_10012503	0.910044	ARG_GLEAN_10018813	13.4931
AR_GLEAN_10003407	0.77958	ARR_GLEAN_10012504	2.4649	ARG_GLEAN_10018814	24.6294
AR_GLEAN_10003408	0	ARR_GLEAN_10012505	4.2712	ARG_GLEAN_10018815	20.6469
AR_GLEAN_10003409	3.28517	ARR_GLEAN_10012506	1.01159	ARG_GLEAN_10018816	0.14787
AR_GLEAN_10003410	38.6958	ARR_GLEAN_10012507	0.024224	ARG_GLEAN_10018817	51.9904
AR_GLEAN_10003411	1.06163	ARR_GLEAN_10012508	3.59111	ARG_GLEAN_10018818	5.01254
AR_GLEAN_10003412	0	ARR_GLEAN_10012509	0.574497	ARG_GLEAN_10018819	3.06691
AR_GLEAN_10003413	0	ARR_GLEAN_10012510	7.81185	ARG_GLEAN_10018820	4.97785
AR_GLEAN_10003414	2.73612	ARR_GLEAN_10012511	1.3211	ARG_GLEAN_10018821	1.19033
AR_GLEAN_10003415	2.54616	ARR_GLEAN_10012513	1.37565	ARG_GLEAN_10018822	1.6799
AR_GLEAN_10003416	1.21567	ARR_GLEAN_10012514	2.89757	ARG_GLEAN_10018823	0.0401
AR_GLEAN_10003417	0.0465113	ARR_GLEAN_10012515	1.55888	ARG_GLEAN_10018824	0
AR_GLEAN_10003418	5.16433	ARR_GLEAN_10012516	0.436706	ARG_GLEAN_10018825	4.55158
AR_GLEAN_10003419	0	ARR_GLEAN_10012517	31.9556	ARG_GLEAN_10018826	16.0664
AR_GLEAN_10003420	3.76759	ARR_GLEAN_10012518	2.03588	ARG_GLEAN_10018827	0
AR_GLEAN_10003421	43.0572	ARR_GLEAN_10012519	22.3017	ARG_GLEAN_10018828	3329.4
AR_GLEAN_10003422	0.538894	ARR_GLEAN_10012520	28.3977	ARG_GLEAN_10018829	0
AR_GLEAN_10003423	1.67587	ARR_GLEAN_10002232	4659.04	ARG_GLEAN_10018830	4.63466
AR_GLEAN_10003424	0	ARR_GLEAN_10002233	37.2163	ARG_GLEAN_10018831	7.41695
AR_GLEAN_10003425	0.88706	ARR_GLEAN_10002234	7.12257	ARG_GLEAN_10018832	2.53613
AR_GLEAN_10003426	113.129	ARR_GLEAN_10002235	0	ARG_GLEAN_10018834	4.47538
AR_GLEAN_10003427	6.79477	ARR_GLEAN_10002236	66.6161	ARG_GLEAN_10018835	7.76684
AR_GLEAN_10003428	43.0915	ARR_GLEAN_10002237	13.9204	ARG_GLEAN_10018836	2.41663
AR_GLEAN_10003429	5.629	ARR_GLEAN_10002238	5.00769	ARG_GLEAN_10018837	1.03551
AR_GLEAN_10003430	7.40396	ARR_GLEAN_10002239	3.39956	ARG_GLEAN_10018839	1.91422
AR_GLEAN_10003431	0	ARR_GLEAN_10002240	0.194179	ARG_GLEAN_10018840	4.57616
AR_GLEAN_10003432	4.29678	ARR_GLEAN_10002241	2.86812	ARG_GLEAN_10018841	6.03993
AR_GLEAN_10003433	0.0894412	ARR_GLEAN_10009025	3.08645	ARG_GLEAN_10018842	2.76216
AR_GLEAN_10003434	31.8582	ARR_GLEAN_10009026	8.56845	ARG_GLEAN_10018843	3.53305
AR_GLEAN_10003435	4.78835	ARR_GLEAN_10009027	0.16032	ARG_GLEAN_10018844	37.3119
AR_GLEAN_10020919	7.94511	ARR_GLEAN_10009030	0.274472	ARG_GLEAN_10018845	8.98904
AR_GLEAN_10020920	0	ARR_GLEAN_10009031	2.41804	ARG_GLEAN_10018846	3.71893
AR_GLEAN_10020921	1.24318	ARR_GLEAN_10009034	0.220774	ARG_GLEAN_10018847	11.6348
AR_GLEAN_10020922	4.64743	ARR_GLEAN_10009035	5.17328	ARG_GLEAN_10018848	5.59443
AR_GLEAN_10020923	3.56137	ARR_GLEAN_10009036	1.65953	ARG_GLEAN_10018850	11.8119
AR_GLEAN_10020924	1.53616	ARR_GLEAN_10009037	5.47176	ARG_GLEAN_10018851	10.5541
AR_GLEAN_10020925	83.7554	ARR_GLEAN_10009038	304.951	ARG_GLEAN_10018852	20.5269
AR_GLEAN_10020926	0	ARR_GLEAN_10009039	0.128769	ARG_GLEAN_10018853	4.95694
AR_GLEAN_10020927	2.05439	ARR_GLEAN_10009040	0	ARG_GLEAN_10018854	4.9245
AR_GLEAN_10020928	7.97786	ARR_GLEAN_10009041	4.34805	ARG_GLEAN_10018855	4.95296
AR_GLEAN_10020929	15.1551	ARR_GLEAN_10009043	0.37837	ARG_GLEAN_10018856	1.16262
AR_GLEAN_10020930	1.26457	ARR_GLEAN_10009044	1.30338	ARG_GLEAN_10018857	0.528575
AR_GLEAN_10020931	5.23514	ARR_GLEAN_10009045	3.18544	ARG_GLEAN_10018858	5.00808
AR_GLEAN_10020932	7.7073	ARR_GLEAN_10009046	5.96096	ARG_GLEAN_10018859	4.4701
AR_GLEAN_10020933	8.01573	ARR_GLEAN_10009047	0	ARG_GLEAN_10018860	0
AR_GLEAN_10020934	1309.66	ARR_GLEAN_10009048	0	ARG_GLEAN_10018861	23.3933
AR_GLEAN_10020935	7.4851	ARR_GLEAN_10009049	0	ARG_GLEAN_10018862	2.08122
AR_GLEAN_10020936	1.04877	ARR_GLEAN_10009050	5.36471	ARG_GLEAN_10018863	8.30805
AR_GLEAN_10020937	16.5332	ARR_GLEAN_10009051	0.177491	ARG_GLEAN_10018864	8.42897
AR_GLEAN_10020938	1.40145	ARR_GLEAN_10009052	0	ARG_GLEAN_10018865	2.15618
AR_GLEAN_10020939	4.23677	ARR_GLEAN_10009053	0.00685963	ARG_GLEAN_10018866	8.47833
AR_GLEAN_10020940	39.3668	ARR_GLEAN_10009054	0.0287749	ARG_GLEAN_10018867	1.11657
AR_GLEAN_10020941	0.0452637	ARR_GLEAN_10009055	3.41604	ARG_GLEAN_10018868	2.11546
AR_GLEAN_10020942	4.79878	ARR_GLEAN_10009056	0	ARG_GLEAN_10018869	5.80548
AR_GLEAN_10020943	12.4846	ARR_GLEAN_10009057	8.02385	ARG_GLEAN_10018870	1.51102
AR_GLEAN_10020944	0.0830845	ARR_GLEAN_10009058	4.00473	ARG_GLEAN_10018871	0
AR_GLEAN_10020945	24.4083	ARR_GLEAN_10009059	6.85791	ARG_GLEAN_10018872	5.69344
AR_GLEAN_10020946	1.13688	ARR_GLEAN_10009060	5.2305	ARG_GLEAN_10018873	2.17134
AR_GLEAN_10020947	2.6839	ARR_GLEAN_10009061	0.959144	ARG_GLEAN_10018874	0.124066
AR_GLEAN_10020948	3.53746	ARR_GLEAN_10009062	3.4198	ARG_GLEAN_10018875	0
AR_GLEAN_10020949	5.06744	ARR_GLEAN_10000242	0	ARG_GLEAN_10018876	2.39809
AR_GLEAN_10020950	11.3926	ARR_GLEAN_10001765	19.4546	ARG_GLEAN_10018877	15.3451
AR_GLEAN_10020951	0.280926	ARR_GLEAN_10001766	8.54457	ARG_GLEAN_10018878	0
AR_GLEAN_10020952	26.7299	ARR_GLEAN_10001767	4.75919	ARG_GLEAN_10018879	0.0534722
AR_GLEAN_10020953	0.26826	ARR_GLEAN_10001768	0.672851	ARG_GLEAN_10018880	4.58699
AR_GLEAN_10020954	23.1298	ARR_GLEAN_10001769	10.3098	ARG_GLEAN_10018881	5.62183
AR_GLEAN_10020955	7.89468	ARR_GLEAN_10001770	1.46694	ARG_GLEAN_10018882	0.45263
AR_GLEAN_10020956	97.5065	ARR_GLEAN_10001771	32.6584	ARG_GLEAN_10018883	0.96163
AR_GLEAN_10020957	4.42281	ARR_GLEAN_10003056	0	ARG_GLEAN_10018884	0.0700359
AR_GLEAN_10020958	26.1181	ARR_GLEAN_10003057	5.49295	ARG_GLEAN_10018885	0.18158
AR_GLEAN_10020959	1.33581	ARR_GLEAN_10003058	1.13545	ARG_GLEAN_10018886	1.52582
AR_GLEAN_10020960	3.08027	ARR_GLEAN_10003059	0.250091	ARG_GLEAN_10018887	0.672652
AR_GLEAN_10020961	3.09391	ARR_GLEAN_10003060	29.6619	ARG_GLEAN_10018889	8.02886
AR_GLEAN_10020962	0.693587	ARR_GLEAN_10003061	7.91846	ARG_GLEAN_10018890	551.582
AR_GLEAN_10020963	12.0876	ARR_GLEAN_10003062	10.9534	ARG_GLEAN_10018891	0.299469
AR_GLEAN_10020964	24.8822	ARR_GLEAN_10003063	12.0003	ARG_GLEAN_10018892	2.21754
AR_GLEAN_10020965	0.812904	ARR_GLEAN_10003064	5.19249	ARG_GLEAN_10018893	0.0161702
AR_GLEAN_10020966	51.6185	ARR_GLEAN_10003065	14.2569	ARG_GLEAN_10018895	12.9749
AR_GLEAN_10020967	2.24008	ARR_GLEAN_10003066	0	ARG_GLEAN_10018896	4.27917
AR_GLEAN_10020968	9.93201	ARR_GLEAN_10003067	0	ARG_GLEAN_10018898	2.52085
AR_GLEAN_10020969	5.36231	ARR_GLEAN_10003068	0	ARG_GLEAN_10018899	0
AR_GLEAN_10020970	0.641363	ARR_GLEAN_10000372	0	ARG_GLEAN_10018901	2.04587
AR_GLEAN_10020971	0.304222	ARR_GLEAN_10000318	0.956241	ARG_GLEAN_10018902	4.31508
AR_GLEAN_10020972	9.56612	ARR_GLEAN_10000319	0	ARG_GLEAN_10018903	12.8629
AR_GLEAN_10020973	70.5844	ARR_GLEAN_10001621	4.52931	ARG_GLEAN_10018904	1.40618
AR_GLEAN_10020974	67.5926	ARR_GLEAN_10001622	0	ARG_GLEAN_10018905	0
AR_GLEAN_10020975	9.09638	ARR_GLEAN_10001345	9.90629	ARG_GLEAN_10018906	0
AR_GLEAN_10020976	2.6031	ARR_GLEAN_10001346	0.0439632	ARG_GLEAN_10018907	1.64036
AR_GLEAN_10020977	31.0864	ARR_GLEAN_10001347	0	ARG_GLEAN_10018908	14.2834
AR_GLEAN_10020978	108.462	ARR_GLEAN_10001348	0	ARG_GLEAN_10018909	1.66198
AR_GLEAN_10020979	362.974	ARR_GLEAN_10001349	18.9376	ARG_GLEAN_10018911	0.176964
AR_GLEAN_10020980	1.56634	ARR_GLEAN_10001350	0.124765	ARG_GLEAN_10018912	6.57279
AR_GLEAN_10020981	1.36237	ARR_GLEAN_10001351	15.6587	ARG_GLEAN_10018913	4.0906
AR_GLEAN_10020982	1.26358	ARR_GLEAN_10001352	2182.41	ARG_GLEAN_10018914	3.90622
AR_GLEAN_10020983	0.0520066	ARR_GLEAN_10001353	16.754	ARG_GLEAN_10018915	7.80815
AR_GLEAN_10020984	0.826935	ARR_GLEAN_10001354	31.6949	ARG_GLEAN_10018916	0
AR_GLEAN_10020985	706.143	ARR_GLEAN_10001355	0	ARG_GLEAN_10005281	4.97556
AR_GLEAN_10020986	22.597	ARR_GLEAN_10001356	0.0193928	ARG_GLEAN_10005282	0.648535
AR_GLEAN_10020987	0	ARR_GLEAN_10001357	48.8012	ARG_GLEAN_10005283	1.25088
AR_GLEAN_10020988	0.101323	ARR_GLEAN_10001358	13.6225	ARG_GLEAN_10005284	0
AR_GLEAN_10020989	5.00371	ARR_GLEAN_10001359	162.247	ARG_GLEAN_10005285	65.877
AR_GLEAN_10020990	0	ARR_GLEAN_10001360	9.4018	ARG_GLEAN_10005286	0.0109044
AR_GLEAN_10020991	0	ARR_GLEAN_10001361	15.2856	ARG_GLEAN_10005287	14.877
AR_GLEAN_10020992	3.35915	ARR_GLEAN_10001362	14.1933	ARG_GLEAN_10005288	0.119266
AR_GLEAN_10020993	0	ARR_GLEAN_10001363	5.90239	ARG_GLEAN_10005289	0.0234905
AR_GLEAN_10020994	0.104396	ARR_GLEAN_10001364	31.4554	ARG_GLEAN_10005290	0.232136
AR_GLEAN_10020995	4.38071	ARR_GLEAN_10001365	0	ARG_GLEAN_10005291	0.0211342
AR_GLEAN_10020996	0.995617	ARR_GLEAN_10001366	0.210672	ARG_GLEAN_10005292	4.35063
AR_GLEAN_10020997	16.0304	ARR_GLEAN_10001367	1.18238	ARG_GLEAN_10005293	0.573763
AR_GLEAN_10020998	0.247483	ARR_GLEAN_10001368	10.6852	ARG_GLEAN_10005294	0.980374
AR_GLEAN_10020999	1.64026	ARR_GLEAN_10001369	34.7566	ARG_GLEAN_10005295	1.01632
AR_GLEAN_10021000	0.899171	ARR_GLEAN_10000365	4.33982	ARG_GLEAN_10005297	1.9693
AR_GLEAN_10021001	0.892475	ARR_GLEAN_10000366	1.21465	ARG_GLEAN_10005298	0.117447
AR_GLEAN_10021002	0.735281	ARR_GLEAN_10000367	8.83405	ARG_GLEAN_10005299	0.997434
AR_GLEAN_10021003	1.97101	ARR_GLEAN_10000368	9.03452	ARG_GLEAN_10005300	3.08299
AR_GLEAN_10021004	4.4874	ARR_GLEAN_10000369	16.1281	ARG_GLEAN_10005301	1.90466
AR_GLEAN_10021005	15.1399	ARR_GLEAN_10000370	1.10643	ARG_GLEAN_10005302	0.117305
AR_GLEAN_10021006	1.94953	ARR_GLEAN_10000371	0.967738	ARG_GLEAN_10002647	1.42262
AR_GLEAN_10021007	0	ARR_GLEAN_10009675	0	ARG_GLEAN_10002648	0.0186641
AR_GLEAN_10021008	0	ARR_GLEAN_10009676	0.255881	ARG_GLEAN_10002649	0.0388859
AR_GLEAN_10021009	8.3228	ARR_GLEAN_10009677	2.55777	ARG_GLEAN_10002650	0
AR_GLEAN_10021010	0.0296535	ARR_GLEAN_10009678	0.307098	ARG_GLEAN_10002651	120.124
AR_GLEAN_10021011	7.2278	ARR_GLEAN_10009679	5.90106	ARG_GLEAN_10002652	2.84311
AR_GLEAN_10021012	0.0861162	ARR_GLEAN_10009680	0.892749	ARG_GLEAN_10002653	46.8466
AR_GLEAN_10021013	24.1437	ARR_GLEAN_10009681	3.88067	ARG_GLEAN_10002654	9.0162
AR_GLEAN_10021014	1.20923	ARR_GLEAN_10009682	0.4348	ARG_GLEAN_10013843	3.8903
AR_GLEAN_10021015	1.98489	ARR_GLEAN_10009683	0.0969519	ARG_GLEAN_10013844	0.306956
AR_GLEAN_10021016	70.5721	ARR_GLEAN_10009684	0.0133312	ARG_GLEAN_10013845	139.253
AR_GLEAN_10021017	5.44921	ARR_GLEAN_10009685	1.88067	ARG_GLEAN_10013846	0.708111
AR_GLEAN_10021018	3.82455	ARR_GLEAN_10009686	34.1717	ARG_GLEAN_10013847	6.16189
AR_GLEAN_10021019	4.65245	ARR_GLEAN_10009687	98.9365	ARG_GLEAN_10013848	3.91969
AR_GLEAN_10021020	0.00876535	ARR_GLEAN_10009688	4.67878	ARG_GLEAN_10013849	3.71035
AR_GLEAN_10021021	1.96645	ARR_GLEAN_10009689	358.985	ARG_GLEAN_10013850	0.540958
AR_GLEAN_10021022	0.34744	ARR_GLEAN_10009690	0.174259	ARG_GLEAN_10013851	11.3359
AR_GLEAN_10021023	0.806593	ARR_GLEAN_10009691	1.46968	ARG_GLEAN_10013852	0.0479877
AR_GLEAN_10021024	7.79571	ARR_GLEAN_10009692	13.8523	ARG_GLEAN_10013853	0.0623409
AR_GLEAN_10021025	14.5159	ARR_GLEAN_10009693	0.0120351	ARG_GLEAN_10013855	0
AR_GLEAN_10021026	0.355779	ARR_GLEAN_10009694	0	ARG_GLEAN_10013856	0
AR_GLEAN_10021027	1.08769	ARR_GLEAN_10009695	0	ARG_GLEAN_10013857	0.0207149
AR_GLEAN_10021028	21.0041	ARR_GLEAN_10009696	1.31823	ARG_GLEAN_10013859	5.9223
AR_GLEAN_10021029	3.00423	ARR_GLEAN_10009697	7.01204	ARG_GLEAN_10013860	4.74357
AR_GLEAN_10021030	6.76275	ARR_GLEAN_10009698	5.12468	ARG_GLEAN_10013861	1.09475
AR_GLEAN_10021031	7.43729	ARR_GLEAN_10009699	4.89091	ARG_GLEAN_10013862	31.8384
AR_GLEAN_10021032	4.16271	ARR_GLEAN_10009700	10.045	ARG_GLEAN_10013863	153.898
AR_GLEAN_10021033	6.33169	ARR_GLEAN_10009701	1.30568	ARG_GLEAN_10013864	27.1813
AR_GLEAN_10021034	13.9739	ARR_GLEAN_10009702	17.2736	ARG_GLEAN_10013865	3.95353
AR_GLEAN_10021035	0.0270872	ARR_GLEAN_10009703	23.0844	ARG_GLEAN_10013866	9.74433
AR_GLEAN_10021036	0.649211	ARR_GLEAN_10009704	1.91569	ARG_GLEAN_10013867	1.33755
AR_GLEAN_10021037	0.914191	ARR_GLEAN_10009705	9.25789	ARG_GLEAN_10013868	1.46483
AR_GLEAN_10021038	14.7199	ARR_GLEAN_10009706	39.5364	ARG_GLEAN_10013869	17.5898
AR_GLEAN_10021039	10.3157	ARR_GLEAN_10009707	2.35548	ARG_GLEAN_10013870	28.613
AR_GLEAN_10021040	3.70175	ARR_GLEAN_10009708	1.96435	ARG_GLEAN_10013871	3.09738
AR_GLEAN_10021041	0	ARR_GLEAN_10009709	7.44854	ARG_GLEAN_10013872	3.78879
AR_GLEAN_10021042	7.67198	ARR_GLEAN_10009710	2.13004	ARG_GLEAN_10013873	4.51897
AR_GLEAN_10021043	12.2666	ARR_GLEAN_10009711	0.0622058	ARG_GLEAN_10013874	1.24029
AR_GLEAN_10021044	15.7606	ARR_GLEAN_10009712	0	ARG_GLEAN_10013875	25.6925
AR_GLEAN_10021045	6.75469	ARR_GLEAN_10009713	2.99437	ARG_GLEAN_10013876	0.200046
AR_GLEAN_10021046	6.9085	ARR_GLEAN_10009714	5.65476	ARG_GLEAN_10013877	15.8179
AR_GLEAN_10021047	1.08046	ARR_GLEAN_10009715	411.283	ARG_GLEAN_10013878	0.983465
AR_GLEAN_10021048	6.58402	ARR_GLEAN_10009716	26.1092	ARG_GLEAN_10013879	0.840375
AR_GLEAN_10021049	0.173468	ARR_GLEAN_10009717	27.9164	ARG_GLEAN_10013880	0
AR_GLEAN_10021050	0	ARR_GLEAN_10009718	0.359626	ARG_GLEAN_10013881	50.859
AR_GLEAN_10021051	0	ARR_GLEAN_10009719	0.164562	ARG_GLEAN_10013882	0
AR_GLEAN_10021052	0.0156024	ARR_GLEAN_10009720	3.8542	ARG_GLEAN_10013883	22.2213
AR_GLEAN_10021053	0.134073	ARR_GLEAN_10009721	6.58977	ARG_GLEAN_10013884	8.63507
AR_GLEAN_10021054	5.42173	ARR_GLEAN_10009722	10.8174	ARG_GLEAN_10013885	0.609854
AR_GLEAN_10021055	8.28335	ARR_GLEAN_10009723	0.176193	ARG_GLEAN_10013886	6.88343
AR_GLEAN_10021056	1.50423	ARR_GLEAN_10009724	0	ARG_GLEAN_10013887	5.72179
AR_GLEAN_10021057	8.73203	ARR_GLEAN_10000673	20.1358	ARG_GLEAN_10013888	15.7436
AR_GLEAN_10021058	111.58	ARR_GLEAN_10000674	5.79534	ARG_GLEAN_10013889	4.66227
AR_GLEAN_10021059	11.0554	ARR_GLEAN_10000289	1.23718	ARG_GLEAN_10013890	28.878
AR_GLEAN_10021060	45.7369	ARR_GLEAN_10000949	19.8605	ARG_GLEAN_10013891	7.98733
AR_GLEAN_10021061	0.0837073	ARR_GLEAN_10000950	4.28352	ARG_GLEAN_10013892	19.9319
AR_GLEAN_10021062	7.43964	ARR_GLEAN_10003827	3.95633	ARG_GLEAN_10013893	2.68143
AR_GLEAN_10021063	1.84219	ARR_GLEAN_10003828	0.0757308	ARG_GLEAN_10013894	6.39855
AR_GLEAN_10021064	0	ARR_GLEAN_10003830	0	ARG_GLEAN_10013895	2.75953
AR_GLEAN_10021065	13.3134	ARR_GLEAN_10003831	4.79516	ARG_GLEAN_10013896	0.903323
AR_GLEAN_10021066	888.598	ARR_GLEAN_10003832	7.70753	ARG_GLEAN_10013897	0
AR_GLEAN_10021067	18.2548	ARR_GLEAN_10003833	5.01023	ARG_GLEAN_10013898	0.658346
AR_GLEAN_10021068	7.67366	ARR_GLEAN_10000070	0	ARG_GLEAN_10013899	0.0190642
AR_GLEAN_10021069	0	ARR_GLEAN_10000146	7.73377	ARG_GLEAN_10013900	0.315003
AR_GLEAN_10021070	0.0383539	ARR_GLEAN_10000727	3.76486	ARG_GLEAN_10013902	8.55086
AR_GLEAN_10021071	15.4114	ARR_GLEAN_10000728	0	ARG_GLEAN_10013903	5.2025
AR_GLEAN_10021072	42.4393	ARR_GLEAN_10000729	0	ARG_GLEAN_10013904	10.9992
AR_GLEAN_10021073	4.68924	ARR_GLEAN_10000730	14.3569	ARG_GLEAN_10013905	7.61652
AR_GLEAN_10021074	0.0394899	ARR_GLEAN_10003928	3017.52	ARG_GLEAN_10013906	2.45381
AR_GLEAN_10021075	2.74643	ARR_GLEAN_10003929	0.953841	ARG_GLEAN_10013908	0.187517
AR_GLEAN_10021076	4.01928	ARR_GLEAN_10003930	3.24805	ARG_GLEAN_10013909	5.60275
AR_GLEAN_10021077	33.6216	ARR_GLEAN_10003931	8.71233	ARG_GLEAN_10013910	0.0168242
AR_GLEAN_10021078	10.2853	ARR_GLEAN_10003932	1719.93	ARG_GLEAN_10013911	0.0354622
AR_GLEAN_10021079	0	ARR_GLEAN_10003933	8.58909	ARG_GLEAN_10013912	7.88781
AR_GLEAN_10021080	0	ARR_GLEAN_10003934	2.99627	ARG_GLEAN_10013913	1.49778
AR_GLEAN_10021081	0.914616	ARR_GLEAN_10003935	19.0471	ARG_GLEAN_10013915	0.691759
AR_GLEAN_10021082	5.04502	ARR_GLEAN_10003936	1.49857	ARG_GLEAN_10013916	4.74762
AR_GLEAN_10021083	23.0153	ARR_GLEAN_10003937	0.442558	ARG_GLEAN_10013917	0.0568705
AR_GLEAN_10021084	7.52567	ARR_GLEAN_10003938	5.49239	ARG_GLEAN_10013918	1.78185
AR_GLEAN_10021085	8.33765	ARR_GLEAN_10003939	18.0544	ARG_GLEAN_10013919	8.71063
AR_GLEAN_10021086	12.0573	ARR_GLEAN_10003940	51.9248	ARG_GLEAN_10013920	3.12298
AR_GLEAN_10021087	2.12061	ARR_GLEAN_10003941	0	ARG_GLEAN_10013921	948.73
AR_GLEAN_10021088	0.0168935	ARR_GLEAN_10000810	0.907804	ARG_GLEAN_10013922	0
AR_GLEAN_10021089	1.18379	ARR_GLEAN_10001722	2.29578	ARG_GLEAN_10013924	0.62311
AR_GLEAN_10021090	0	ARR_GLEAN_10001723	0	ARG_GLEAN_10013925	0.0818925
AR_GLEAN_10021091	17.1277	ARR_GLEAN_10001724	45.2904	ARG_GLEAN_10013927	2.07461
AR_GLEAN_10021092	0.86425	ARR_GLEAN_10001725	0.668557	ARG_GLEAN_10013928	3.88142
AR_GLEAN_10021093	6.48163	ARR_GLEAN_10001726	2.26779	ARG_GLEAN_10013929	4.92701
AR_GLEAN_10021094	10.3091	ARR_GLEAN_10001727	2.05014	ARG_GLEAN_10013930	1.28275
AR_GLEAN_10021095	0.287949	ARR_GLEAN_10001728	0.336883	ARG_GLEAN_10013931	0.620103
AR_GLEAN_10021096	18.2173	ARR_GLEAN_10001729	0	ARG_GLEAN_10013932	0.0750292
AR_GLEAN_10021097	0.722209	ARR_GLEAN_10001730	1.49789	ARG_GLEAN_10013933	0
AR_GLEAN_10021098	0	ARR_GLEAN_10001731	10.6605	ARG_GLEAN_10000524	0.156771
AR_GLEAN_10021099	3.39674	ARR_GLEAN_10001732	21.7453	ARG_GLEAN_10000525	1.339
AR_GLEAN_10021100	6.30451	ARR_GLEAN_10001733	23.4847	ARG_GLEAN_10000526	0.0905503
AR_GLEAN_10021101	0.0282974	ARR_GLEAN_10003031	4.07414	ARG_GLEAN_10001543	2.48841
AR_GLEAN_10021102	3.85654	ARR_GLEAN_10003032	4.82447	ARG_GLEAN_10001544	0.0636344
AR_GLEAN_10021103	47.6469	ARR_GLEAN_10003033	0.796048	ARG_GLEAN_10001545	0.181983
AR_GLEAN_10021104	0	ARR_GLEAN_10003034	1.31897	ARG_GLEAN_10001546	1.26269
AR_GLEAN_10021105	5.06544	ARR_GLEAN_10003035	15.7143	ARG_GLEAN_10001547	0.269658
AR_GLEAN_10021106	2.41182	ARR_GLEAN_10003036	5.13256	ARG_GLEAN_10001548	3.29171
AR_GLEAN_10021107	4.18476	ARR_GLEAN_10003037	0.22214	ARG_GLEAN_10001549	0
AR_GLEAN_10021108	21.7762	ARR_GLEAN_10003038	3.55401	ARG_GLEAN_10001550	6.52474
AR_GLEAN_10021109	44.414	ARR_GLEAN_10009594	0	ARG_GLEAN_10001551	40.163
AR_GLEAN_10021110	2.15305	ARR_GLEAN_10009595	1.26539	ARG_GLEAN_10000706	5.82083
AR_GLEAN_10021111	3.53951	ARR_GLEAN_10009596	0.998141	ARG_GLEAN_10000707	0.0479661
AR_GLEAN_10021112	7.85861	ARR_GLEAN_10009597	0	ARG_GLEAN_10000708	48.9449
AR_GLEAN_10021113	0.652823	ARR_GLEAN_10009598	0	ARG_GLEAN_10000709	24.9135
AR_GLEAN_10021114	44.5269	ARR_GLEAN_10009599	3.48919	ARG_GLEAN_10000710	0
AR_GLEAN_10021115	629.304	ARR_GLEAN_10009600	4.11429	ARG_GLEAN_10000711	28.1955
AR_GLEAN_10021116	0	ARR_GLEAN_10009601	13.7231	ARG_GLEAN_10000712	0.5163
AR_GLEAN_10021117	0	ARR_GLEAN_10009602	0.448975	ARG_GLEAN_10000713	6.06894
AR_GLEAN_10021118	1.02828	ARR_GLEAN_10009603	0.831919	ARG_GLEAN_10000714	6.54701
AR_GLEAN_10021119	1.54361	ARR_GLEAN_10009604	3.55914	ARG_GLEAN_10000715	0.0399818
AR_GLEAN_10021120	0.0281996	ARR_GLEAN_10009605	5.26817	ARG_GLEAN_10000716	3.16503
AR_GLEAN_10021121	0	ARR_GLEAN_10009606	1.0595	ARG_GLEAN_10000269	43.0202
AR_GLEAN_10021122	1.01574	ARR_GLEAN_10009607	11.6852	ARG_GLEAN_10000926	20.4067
AR_GLEAN_10021123	5.35089	ARR_GLEAN_10009608	64.9765	ARG_GLEAN_10000927	7.00727
AR_GLEAN_10021124	7.72657	ARR_GLEAN_10009609	24.5719	ARG_GLEAN_10000928	26.5302
AR_GLEAN_10021125	19.5261	ARR_GLEAN_10009610	16.8105	ARG_GLEAN_10000929	80.4433
AR_GLEAN_10021126	429.263	ARR_GLEAN_10009611	4.79656	ARG_GLEAN_10001176	3.78528
AR_GLEAN_10021127	0	ARR_GLEAN_10009612	12.0471	ARG_GLEAN_10001177	12.0227
AR_GLEAN_10021128	29.0363	ARR_GLEAN_10009613	4.52817	ARG_GLEAN_10001178	3.46333
AR_GLEAN_10021129	9.18037	ARR_GLEAN_10009614	7.13937	ARG_GLEAN_10001179	64.8138
AR_GLEAN_10021130	108.253	ARR_GLEAN_10009615	6.44655	ARG_GLEAN_10001180	0
AR_GLEAN_10021131	1.79561	ARR_GLEAN_10009616	7.12894	ARG_GLEAN_10000496	11.677
AR_GLEAN_10021132	3.17319	ARR_GLEAN_10009617	13.203	ARG_GLEAN_10000497	0.0254783
AR_GLEAN_10021133	1.66096	ARR_GLEAN_10009618	162.545	ARG_GLEAN_10000498	1.32248
AR_GLEAN_10021134	0.138077	ARR_GLEAN_10009619	1.77312	ARG_GLEAN_10000522	0
AR_GLEAN_10021135	1.38442	ARR_GLEAN_10009620	0.699623	ARG_GLEAN_10000523	12.4861
AR_GLEAN_10021136	2.48459	ARR_GLEAN_10009621	6.9301	ARG_GLEAN_10000206	0
AR_GLEAN_10021137	1.12495	ARR_GLEAN_10009622	8.75361	ARG_GLEAN_10000207	0
AR_GLEAN_10021138	0	ARR_GLEAN_10009623	100.959	ARG_GLEAN_10013128	2.56823
AR_GLEAN_10021139	0	ARR_GLEAN_10009624	0.0736962	ARG_GLEAN_10013129	24.33
AR_GLEAN_10021140	2.74576	ARR_GLEAN_10009625	0	ARG_GLEAN_10013131	4.1011
AR_GLEAN_10021141	2.97054	ARR_GLEAN_10009626	42.4038	ARG_GLEAN_10013132	4.92419
AR_GLEAN_10021142	0.371851	ARR_GLEAN_10009627	19.8436	ARG_GLEAN_10013133	36.6588
AR_GLEAN_10021143	0	ARR_GLEAN_10009628	7.23162	ARG_GLEAN_10013134	0.0897058
AR_GLEAN_10021144	14.9316	ARR_GLEAN_10009629	9.0439	ARG_GLEAN_10013135	0
AR_GLEAN_10021145	3.74225	ARR_GLEAN_10009630	1.98046	ARG_GLEAN_10013136	10.426
AR_GLEAN_10021146	8.43163	ARR_GLEAN_10009631	8.15845	ARG_GLEAN_10013138	0.111991
AR_GLEAN_10021147	0.17868	ARR_GLEAN_10009632	7.84106	ARG_GLEAN_10013139	0
AR_GLEAN_10021148	11.4599	ARR_GLEAN_10009633	6.67774	ARG_GLEAN_10013140	0
AR_GLEAN_10021149	8.93488	ARR_GLEAN_10009634	70.333	ARG_GLEAN_10013141	3.89337
AR_GLEAN_10021150	0.215699	ARR_GLEAN_10009635	0.0382349	ARG_GLEAN_10013142	0.651375
AR_GLEAN_10021151	7.30894	ARR_GLEAN_10009636	0	ARG_GLEAN_10013143	7.73461
AR_GLEAN_10021152	0.572126	ARR_GLEAN_10009637	1.5113	ARG_GLEAN_10013144	2.91595
AR_GLEAN_10021153	3.05894	ARR_GLEAN_10009638	0.0639841	ARG_GLEAN_10013145	0
AR_GLEAN_10021154	6.09688	ARR_GLEAN_10009639	0	ARG_GLEAN_10013146	0.173672
AR_GLEAN_10021155	3.13931	ARR_GLEAN_10000505	8.86204	ARG_GLEAN_10013147	0.561878
AR_GLEAN_10021156	0	ARR_GLEAN_10000506	4.48712	ARG_GLEAN_10013148	9.31284
AR_GLEAN_10021157	0.373307	ARR_GLEAN_10000507	4.01539	ARG_GLEAN_10013149	7.40512
AR_GLEAN_10021158	6.47257	ARR_GLEAN_10000508	1.05246	ARG_GLEAN_10013150	2.08741
AR_GLEAN_10021159	0	ARR_GLEAN_10000509	4.49204	ARG_GLEAN_10013151	0
AR_GLEAN_10021160	2.86219	ARR_GLEAN_10000723	9.65478	ARG_GLEAN_10013152	0.740911
AR_GLEAN_10021161	0	ARR_GLEAN_10000724	0.235172	ARG_GLEAN_10013153	0.942762
AR_GLEAN_10021162	0.0428924	ARR_GLEAN_10000725	0	ARG_GLEAN_10013154	39.0999
AR_GLEAN_10021163	0.0510488	ARR_GLEAN_10000726	0	ARG_GLEAN_10013155	1.13651
AR_GLEAN_10021164	22.838	ARR_GLEAN_10001226	5.46652	ARG_GLEAN_10013156	6.458
AR_GLEAN_10021165	0.222178	ARR_GLEAN_10001227	6.14019	ARG_GLEAN_10013157	2.55576
AR_GLEAN_10021166	0.0484797	ARR_GLEAN_10001228	9.49231	ARG_GLEAN_10013158	50.5005
AR_GLEAN_10021167	0	ARR_GLEAN_10001229	12.856	ARG_GLEAN_10013159	0.367449
AR_GLEAN_10021168	8.76678	ARR_GLEAN_10001232	2.40579	ARG_GLEAN_10013160	0.0328958
AR_GLEAN_10021169	0	ARR_GLEAN_10002845	20.7514	ARG_GLEAN_10013161	5.39468
AR_GLEAN_10021170	2.94573	ARR_GLEAN_10002846	0.494921	ARG_GLEAN_10013162	7.51453
AR_GLEAN_10021171	6.32345	ARR_GLEAN_10002847	0.0434723	ARG_GLEAN_10013163	16.7721
AR_GLEAN_10021172	12.4027	ARR_GLEAN_10002848	1614.44	ARG_GLEAN_10013164	1.30906
AR_GLEAN_10021173	27.1088	ARR_GLEAN_10002849	10.5181	ARG_GLEAN_10013165	5.60779
AR_GLEAN_10021174	20.1284	ARR_GLEAN_10002850	1.74203	ARG_GLEAN_10013166	2.85528
AR_GLEAN_10021175	17.0502	ARR_GLEAN_10002851	0	ARG_GLEAN_10013167	14.0533
AR_GLEAN_10021176	12.0896	ARR_GLEAN_10002853	2.29728	ARG_GLEAN_10013168	14.6975
AR_GLEAN_10021177	0	ARR_GLEAN_10002854	2.4675	ARG_GLEAN_10013169	2.3368
AR_GLEAN_10021178	0	ARR_GLEAN_10002855	1.38221	ARG_GLEAN_10013170	0
AR_GLEAN_10021179	2.40418	ARR_GLEAN_10002856	0	ARG_GLEAN_10013171	0.407843
AR_GLEAN_10021180	1.52082	ARR_GLEAN_10002857	0	ARG_GLEAN_10013172	36.4707
AR_GLEAN_10021181	16.3062	ARR_GLEAN_10002858	0.699932	ARG_GLEAN_10013173	5.2011
AR_GLEAN_10021182	3.04363	ARR_GLEAN_10002859	0.164691	ARG_GLEAN_10013174	0.700141
AR_GLEAN_10021183	3.38102	ARR_GLEAN_10002860	24.0099	ARG_GLEAN_10013175	5.8719
AR_GLEAN_10021184	275.304	ARR_GLEAN_10002861	30.8354	ARG_GLEAN_10013176	0
AR_GLEAN_10021185	2.26622	ARR_GLEAN_10002862	3.50651	ARG_GLEAN_10013177	0
AR_GLEAN_10021186	3.48144	ARR_GLEAN_10002863	2.3778	ARG_GLEAN_10013178	8.99607
AR_GLEAN_10021187	1.30281	ARR_GLEAN_10002864	0.252783	ARG_GLEAN_10013179	17.1674
AR_GLEAN_10021188	0.200545	ARR_GLEAN_10002865	0.536625	ARG_GLEAN_10013180	8.1689
AR_GLEAN_10021189	10.4745	ARR_GLEAN_10002866	22.8395	ARG_GLEAN_10013181	0.047024
AR_GLEAN_10021190	1.88837	ARR_GLEAN_10002867	1.5951	ARG_GLEAN_10013182	2.8999
AR_GLEAN_10021191	68.069	ARR_GLEAN_10002868	19.5017	ARG_GLEAN_10013183	0.0168038
AR_GLEAN_10021192	7.61032	ARR_GLEAN_10002869	3.98115	ARG_GLEAN_10013184	0.343153
AR_GLEAN_10021193	0	ARR_GLEAN_10002870	13.185	ARG_GLEAN_10000208	47.8931
AR_GLEAN_10021194	0	ARR_GLEAN_10002871	9.74026	ARG_GLEAN_10000377	0.197456
AR_GLEAN_10021195	2.08446	ARR_GLEAN_10005332	22.5049	ARG_GLEAN_10019391	1.58853
AR_GLEAN_10021196	1.34447	ARR_GLEAN_10005333	11.7074	ARG_GLEAN_10019393	6.95508
AR_GLEAN_10021197	0.266576	ARR_GLEAN_10005334	7.28511	ARG_GLEAN_10019394	7.70943
AR_GLEAN_10021198	16.7803	ARR_GLEAN_10005335	0.243642	ARG_GLEAN_10019395	0.177457
AR_GLEAN_10021199	8.69299	ARR_GLEAN_10005336	0.0899277	ARG_GLEAN_10019396	5.31046
AR_GLEAN_10021200	0.0536447	ARR_GLEAN_10005337	11.355	ARG_GLEAN_10019397	492.459
AR_GLEAN_10021201	0.368983	ARR_GLEAN_10005338	2.21657	ARG_GLEAN_10019398	0.893581
AR_GLEAN_10021202	5.10635	ARR_GLEAN_10005339	0.0592488	ARG_GLEAN_10019399	1.33001
AR_GLEAN_10021203	1.11237	ARR_GLEAN_10005340	5.09634	ARG_GLEAN_10019400	4.70849
AR_GLEAN_10021204	4.38943	ARR_GLEAN_10005341	18.8786	ARG_GLEAN_10019401	0.0658533
AR_GLEAN_10021205	4.36634	ARR_GLEAN_10005342	4.82203	ARG_GLEAN_10019402	0.279095
AR_GLEAN_10021206	0.0191651	ARR_GLEAN_10005343	13.7706	ARG_GLEAN_10019403	2.1926
AR_GLEAN_10021207	7.19422	ARR_GLEAN_10005344	0.0598585	ARG_GLEAN_10019404	1.64577
AR_GLEAN_10021208	8.89573	ARR_GLEAN_10005345	2.8641	ARG_GLEAN_10019405	6.39351
AR_GLEAN_10021209	0.810754	ARR_GLEAN_10005346	59.7523	ARG_GLEAN_10019406	16.4113
AR_GLEAN_10021210	2.65244	ARR_GLEAN_10005347	7.53046	ARG_GLEAN_10019407	1.04085
AR_GLEAN_10021211	0.875022	ARR_GLEAN_10005348	0.108768	ARG_GLEAN_10019408	30.1188
AR_GLEAN_10021212	3.92454	ARR_GLEAN_10005349	0	ARG_GLEAN_10019409	39.7753
AR_GLEAN_10021213	2.79858	ARR_GLEAN_10005350	12.7293	ARG_GLEAN_10019410	11.4071
AR_GLEAN_10021214	1.62374	ARR_GLEAN_10005351	3.11068	ARG_GLEAN_10019411	3.5726
AR_GLEAN_10021215	8.10726	ARR_GLEAN_10005352	1.46581	ARG_GLEAN_10019412	7.05944
AR_GLEAN_10021216	27.4787	ARR_GLEAN_10005353	6.33227	ARG_GLEAN_10019413	11.5057
AR_GLEAN_10021217	20.0491	ARR_GLEAN_10005354	9.34958	ARG_GLEAN_10019414	1.42524
AR_GLEAN_10021218	0.611135	ARR_GLEAN_10005355	14.582	ARG_GLEAN_10019416	1.14726
AR_GLEAN_10021219	2.23549	ARR_GLEAN_10005356	2.07726	ARG_GLEAN_10019417	3.17832
AR_GLEAN_10021220	0.427714	ARR_GLEAN_10005358	85.3785	ARG_GLEAN_10019418	1.19825
AR_GLEAN_10021221	2.82756	ARR_GLEAN_10005359	4.38685	ARG_GLEAN_10019419	67.4788
AR_GLEAN_10021222	2.29748	ARR_GLEAN_10005360	3.04641	ARG_GLEAN_10019420	0
AR_GLEAN_10021223	1.03642	ARR_GLEAN_10005361	0.0899911	ARG_GLEAN_10019421	3.90793
AR_GLEAN_10021224	24.7843	ARR_GLEAN_10005362	96.2311	ARG_GLEAN_10019422	25.7342
AR_GLEAN_10021225	2.11488	ARR_GLEAN_10005363	4.44371	ARG_GLEAN_10019423	1.52533
AR_GLEAN_10021226	24.1611	ARR_GLEAN_10005365	2.6458	ARG_GLEAN_10019424	0.893897
AR_GLEAN_10021227	10.2892	ARR_GLEAN_10005366	0.258055	ARG_GLEAN_10019425	32.1519
AR_GLEAN_10021228	0.244106	ARR_GLEAN_10000915	3.46977	ARG_GLEAN_10019426	91.4613
AR_GLEAN_10021229	306.904	ARR_GLEAN_10000916	0	ARG_GLEAN_10019427	188.293
AR_GLEAN_10021230	18.5194	ARR_GLEAN_10000917	1.49187	ARG_GLEAN_10019428	1.34482
AR_GLEAN_10021231	1.24666	ARR_GLEAN_10000918	19.082	ARG_GLEAN_10019429	16.8216
AR_GLEAN_10021232	16.1429	ARR_GLEAN_10000919	12.1309	ARG_GLEAN_10019430	9.43183
AR_GLEAN_10021233	7.4141	ARR_GLEAN_10000920	102.024	ARG_GLEAN_10019431	1052.29
AR_GLEAN_10021234	84.155	ARR_GLEAN_10000921	2.04349	ARG_GLEAN_10019432	4.92811
AR_GLEAN_10021235	11.6737	ARR_GLEAN_10000922	0	ARG_GLEAN_10019433	2.12756
AR_GLEAN_10021236	2.46251	ARR_GLEAN_10000923	0.271835	ARG_GLEAN_10019434	9.15269
AR_GLEAN_10021237	3.8065	ARR_GLEAN_10000082	3.83012	ARG_GLEAN_10019435	0.137639
AR_GLEAN_10021238	1.18637	ARR_GLEAN_10010135	43.691	ARG_GLEAN_10019436	9.40993
AR_GLEAN_10021239	45.3851	ARR_GLEAN_10010136	3.92355	ARG_GLEAN_10019437	0
AR_GLEAN_10021240	13.1347	ARR_GLEAN_10010137	6.31595	ARG_GLEAN_10019438	2.66705
AR_GLEAN_10021241	19.5819	ARR_GLEAN_10010138	0.830839	ARG_GLEAN_10019439	0
AR_GLEAN_10021242	5.96267	ARR_GLEAN_10010139	13.5837	ARG_GLEAN_10019440	12.1954
AR_GLEAN_10021243	9.17401	ARR_GLEAN_10010140	2.00308	ARG_GLEAN_10019441	38.8085
AR_GLEAN_10021244	6.66827	ARR_GLEAN_10010141	10.1212	ARG_GLEAN_10019442	18.4127
AR_GLEAN_10021245	13.0922	ARR_GLEAN_10010142	14.5836	ARG_GLEAN_10019443	17.7109
AR_GLEAN_10021246	0	ARR_GLEAN_10010143	1.16422	ARG_GLEAN_10019444	0.204251
AR_GLEAN_10021247	4.12847	ARR_GLEAN_10010144	42.4308	ARG_GLEAN_10019445	14.4351
AR_GLEAN_10021248	3.51136	ARR_GLEAN_10010145	4.56667	ARG_GLEAN_10019446	7.81858
AR_GLEAN_10021249	8.82111	ARR_GLEAN_10010146	5.16351	ARG_GLEAN_10019447	1.5484
AR_GLEAN_10021250	0	ARR_GLEAN_10010147	0.619339	ARG_GLEAN_10019448	0.00802265
AR_GLEAN_10021251	0.0222469	ARR_GLEAN_10010148	4.03853	ARG_GLEAN_10019449	2.42494
AR_GLEAN_10021252	1.12667	ARR_GLEAN_10010150	0.0869523	ARG_GLEAN_10019452	44.6069
AR_GLEAN_10021253	7.61081	ARR_GLEAN_10010152	0.936354	ARG_GLEAN_10019453	0.647551
AR_GLEAN_10021254	2.00838	ARR_GLEAN_10010153	0.87256	ARG_GLEAN_10019454	2.19769
AR_GLEAN_10021255	0.0932843	ARR_GLEAN_10010154	14.8708	ARG_GLEAN_10019457	0.181219
AR_GLEAN_10021256	4.09431	ARR_GLEAN_10010155	5.61279	ARG_GLEAN_10019458	0.12659
AR_GLEAN_10021257	10.9212	ARR_GLEAN_10010156	4.57207	ARG_GLEAN_10019461	6.84224
AR_GLEAN_10021258	2.62819	ARR_GLEAN_10010158	0.297569	ARG_GLEAN_10019462	0.454152
AR_GLEAN_10021259	0.133958	ARR_GLEAN_10010159	29.6481	ARG_GLEAN_10019463	0.50472
AR_GLEAN_10021260	0	ARR_GLEAN_10010160	0.0860087	ARG_GLEAN_10019465	6.63445
AR_GLEAN_10021261	2.46698	ARR_GLEAN_10010161	0.815964	ARG_GLEAN_10019466	3.34842
AR_GLEAN_10021262	9.38661	ARR_GLEAN_10010162	0	ARG_GLEAN_10019467	5.84293
AR_GLEAN_10021263	4.58407	ARR_GLEAN_10010163	1.98386	ARG_GLEAN_10019468	14.8015
AR_GLEAN_10021264	19.6333	ARR_GLEAN_10010164	29.4594	ARG_GLEAN_10019469	0
AR_GLEAN_10021265	24.5616	ARR_GLEAN_10010165	54.1723	ARG_GLEAN_10019471	0.0694442
AR_GLEAN_10021266	3107.91	ARR_GLEAN_10010166	5.41913	ARG_GLEAN_10019472	5.27032
AR_GLEAN_10021267	5.73871	ARR_GLEAN_10010167	8.35395	ARG_GLEAN_10019473	2.71055
AR_GLEAN_10021268	1.33691	ARR_GLEAN_10010168	13.5663	ARG_GLEAN_10019474	8.45658
AR_GLEAN_10021269	7.29432	ARR_GLEAN_10010169	1.57758	ARG_GLEAN_10019475	0.51192
AR_GLEAN_10021270	12.0952	ARR_GLEAN_10010170	4.55603	ARG_GLEAN_10019476	8.46402
AR_GLEAN_10021271	6.98201	ARR_GLEAN_10010171	0.52916	ARG_GLEAN_10019478	1.05357
AR_GLEAN_10021272	0.566761	ARR_GLEAN_10010172	3.72991	ARG_GLEAN_10019479	6.40824
AR_GLEAN_10021273	0	ARR_GLEAN_10010173	23.5017	ARG_GLEAN_10019480	96.4429
AR_GLEAN_10021274	12.9282	ARR_GLEAN_10010174	37.6692	ARG_GLEAN_10019481	26.7491
AR_GLEAN_10021275	0.255988	ARR_GLEAN_10010175	10.381	ARG_GLEAN_10019484	0.210188
AR_GLEAN_10021276	6.06766	ARR_GLEAN_10010176	8.61713	ARG_GLEAN_10019485	5.31631
AR_GLEAN_10021277	3.589	ARR_GLEAN_10010177	3.2841	ARG_GLEAN_10019486	1.95779
AR_GLEAN_10021278	0.62607	ARR_GLEAN_10010178	13.418	ARG_GLEAN_10019487	17.8128
AR_GLEAN_10021279	0.741722	ARR_GLEAN_10010179	16.7136	ARG_GLEAN_10019488	3.7197
AR_GLEAN_10021280	1.57162	ARR_GLEAN_10010180	10.9853	ARG_GLEAN_10019491	1.76123
AR_GLEAN_10021281	4.37326	ARR_GLEAN_10010181	14.3347	ARG_GLEAN_10019492	3.24286
AR_GLEAN_10021282	22.3837	ARR_GLEAN_10010182	669.989	ARG_GLEAN_10019493	6.71623
AR_GLEAN_10021283	8.49895	ARR_GLEAN_10010183	35.1442	ARG_GLEAN_10019494	3.76663
AR_GLEAN_10021284	0	ARR_GLEAN_10010184	97.1498	ARG_GLEAN_10019495	6.36031
AR_GLEAN_10021285	3.46112	ARR_GLEAN_10010185	35.0341	ARG_GLEAN_10019496	26.6373
AR_GLEAN_10021286	4.35109	ARR_GLEAN_10010186	352.326	ARG_GLEAN_10019497	23.3491
AR_GLEAN_10021287	14.3216	ARR_GLEAN_10010187	938.78	ARG_GLEAN_10019498	1.47915
AR_GLEAN_10021288	5.61323	ARR_GLEAN_10010188	8.85288	ARG_GLEAN_10019499	8.06936
AR_GLEAN_10021289	3.06129	ARR_GLEAN_10010189	3.24575	ARG_GLEAN_10019500	1447.72
AR_GLEAN_10021290	3.78558	ARR_GLEAN_10010190	5.10958	ARG_GLEAN_10019501	43.5997
AR_GLEAN_10021291	7.77418	ARR_GLEAN_10010191	0	ARG_GLEAN_10019502	2.61218
AR_GLEAN_10002322	0	ARR_GLEAN_10010192	7.63466	ARG_GLEAN_10019503	0.068744
AR_GLEAN_10002323	0	ARR_GLEAN_10010193	10.0438	ARG_GLEAN_10019504	9.08481
AR_GLEAN_10002324	0	ARR_GLEAN_10010194	3.72084	ARG_GLEAN_10019505	76.5079
AR_GLEAN_10002325	5.64165	ARR_GLEAN_10010195	2.4319	ARG_GLEAN_10019506	35.1998
AR_GLEAN_10002326	1.79863	ARR_GLEAN_10010196	0.116501	ARG_GLEAN_10019507	19.0872
AR_GLEAN_10002327	3.36809	ARR_GLEAN_10010197	13.9924	ARG_GLEAN_10019508	0.509942
AR_GLEAN_10002328	11.4953	ARR_GLEAN_10010198	9.35734	ARG_GLEAN_10019509	9.61414
AR_GLEAN_10002329	2.65333	ARR_GLEAN_10010199	8.85856	ARG_GLEAN_10019510	3.66948
AR_GLEAN_10002330	11.1174	ARR_GLEAN_10010200	0	ARG_GLEAN_10019511	79.2726
AR_GLEAN_10002331	10.2674	ARR_GLEAN_10010201	4.36974	ARG_GLEAN_10019512	0.649875
AR_GLEAN_10002332	0.232227	ARR_GLEAN_10010202	35.2739	ARG_GLEAN_10019513	606.055
AR_GLEAN_10002333	0	ARR_GLEAN_10010203	30.0855	ARG_GLEAN_10019514	35.9085
AR_GLEAN_10002334	45.1939	ARR_GLEAN_10010205	5.50074	ARG_GLEAN_10019515	0
AR_GLEAN_10002335	1.37998	ARR_GLEAN_10010206	0.4409	ARG_GLEAN_10019516	0
AR_GLEAN_10002336	0.068328	ARR_GLEAN_10010207	2.04434	ARG_GLEAN_10019518	0.0376076
AR_GLEAN_10002337	0.103869	ARR_GLEAN_10010208	3.85221	ARG_GLEAN_10019520	8.88909
AR_GLEAN_10002338	0	ARR_GLEAN_10010209	2943.66	ARG_GLEAN_10019521	0.0426635
AR_GLEAN_10002339	19.4145	ARR_GLEAN_10010211	9.06261	ARG_GLEAN_10019522	0.298367
AR_GLEAN_10002340	11.1126	ARR_GLEAN_10010212	12.6253	ARG_GLEAN_10019523	6.14251
AR_GLEAN_10002341	15.5009	ARR_GLEAN_10010213	0.016228	ARG_GLEAN_10000555	0.611221
AR_GLEAN_10002342	2.81301	ARR_GLEAN_10010214	10.9413	ARG_GLEAN_10000215	37.6641
AR_GLEAN_10002343	32.0848	ARR_GLEAN_10010215	2.02309	ARG_GLEAN_10001150	43.4108
AR_GLEAN_10002344	3.72231	ARR_GLEAN_10010216	2.68595	ARG_GLEAN_10001151	0
AR_GLEAN_10002345	11.291	ARR_GLEAN_10001252	7.0637	ARG_GLEAN_10000099	0.123794
AR_GLEAN_10002346	0.407529	ARR_GLEAN_10001253	3.23754	ARG_GLEAN_10003808	3.57579
AR_GLEAN_10002347	14.5138	ARR_GLEAN_10001254	5.84472	ARG_GLEAN_10003809	1.35689
AR_GLEAN_10002348	12.6635	ARR_GLEAN_10001255	2.79233	ARG_GLEAN_10003810	0.328561
AR_GLEAN_10002349	57.9815	ARR_GLEAN_10001256	61.5725	ARG_GLEAN_10003811	0.866711
AR_GLEAN_10002350	8.39492	ARR_GLEAN_10001257	47.9066	ARG_GLEAN_10003812	1.64318
AR_GLEAN_10002351	0.186241	ARR_GLEAN_10001258	3.19409	ARG_GLEAN_10003813	2.15733
AR_GLEAN_10002352	0.0236603	ARR_GLEAN_10001259	4.99424	ARG_GLEAN_10003814	0.0305855
AR_GLEAN_10002353	2.74049	ARR_GLEAN_10000122	4.3092	ARG_GLEAN_10003815	0.151336
AR_GLEAN_10002354	0.0420986	ARR_GLEAN_10002909	0.0775763	ARG_GLEAN_10003816	0.0124608
AR_GLEAN_10002355	16.587	ARR_GLEAN_10002910	18.086	ARG_GLEAN_10003817	8.50026
AR_GLEAN_10002356	0.467993	ARR_GLEAN_10002911	0.678744	ARG_GLEAN_10003818	0.351781
AR_GLEAN_10002357	5.09338	ARR_GLEAN_10002912	0	ARG_GLEAN_10003819	6.20463
AR_GLEAN_10002358	11.1011	ARR_GLEAN_10002913	1.09794	ARG_GLEAN_10003820	22.0045
AR_GLEAN_10002359	305.231	ARR_GLEAN_10002914	0	ARG_GLEAN_10003821	9.19797
AR_GLEAN_10002360	19.3284	ARR_GLEAN_10002915	0.178357	ARG_GLEAN_10003822	253.65
AR_GLEAN_10002361	17.4945	ARR_GLEAN_10002916	0.151431	ARG_GLEAN_10003823	0.395623
AR_GLEAN_10002362	7.67006	ARR_GLEAN_10002917	24.7844	ARG_GLEAN_10003824	1.42415
AR_GLEAN_10002363	0.00866004	ARR_GLEAN_10002918	2.79445	ARG_GLEAN_10003825	0.120601
AR_GLEAN_10002364	0	ARR_GLEAN_10002919	0.0768064	ARG_GLEAN_10003826	11.3959
AR_GLEAN_10002365	1.95606	ARR_GLEAN_10010240	35.0829	ARG_GLEAN_10003827	14.6406
AR_GLEAN_10002366	11.2499	ARR_GLEAN_10010241	4.88327	ARG_GLEAN_10003828	7.76221
AR_GLEAN_10002367	12.2971	ARR_GLEAN_10010242	0	ARG_GLEAN_10003829	4.2388
AR_GLEAN_10002368	3.10186	ARR_GLEAN_10010244	4.74955	ARG_GLEAN_10003830	0
AR_GLEAN_10002369	3.17824	ARR_GLEAN_10010245	0.832019	ARG_GLEAN_10003831	20.1298
AR_GLEAN_10002370	0.596438	ARR_GLEAN_10010247	3.7672	ARG_GLEAN_10003832	76.2108
AR_GLEAN_10002371	18.2106	ARR_GLEAN_10010248	2.34688	ARG_GLEAN_10003833	13.1039
AR_GLEAN_10002372	2.24098	ARR_GLEAN_10010249	9.11197	ARG_GLEAN_10000320	5.6309
AR_GLEAN_10002373	19.3367	ARR_GLEAN_10010250	2.37814	ARG_GLEAN_10000353	0.0308193
AR_GLEAN_10002374	0	ARR_GLEAN_10010251	46.1089	ARG_GLEAN_10000372	2.62391
AR_GLEAN_10002375	19.4687	ARR_GLEAN_10010252	0.270113	ARG_GLEAN_10022349	0.232417
AR_GLEAN_10002376	0.46491	ARR_GLEAN_10010253	0.33733	ARG_GLEAN_10022351	2.077
AR_GLEAN_10002377	6.01639	ARR_GLEAN_10010255	3.61097	ARG_GLEAN_10022352	3.6248
AR_GLEAN_10002378	1.77931	ARR_GLEAN_10010256	2.73538	ARG_GLEAN_10022353	0.708834
AR_GLEAN_10002379	0	ARR_GLEAN_10010257	85.4952	ARG_GLEAN_10022354	56.7803
AR_GLEAN_10002380	0	ARR_GLEAN_10010258	4.42125	ARG_GLEAN_10022355	0.759216
AR_GLEAN_10002381	35.2029	ARR_GLEAN_10010259	2.23947	ARG_GLEAN_10022356	0.0869322
AR_GLEAN_10002382	2.47669	ARR_GLEAN_10010260	7.63541	ARG_GLEAN_10022357	1.07156
AR_GLEAN_10002383	4.03484	ARR_GLEAN_10010261	11.464	ARG_GLEAN_10022358	10.0509
AR_GLEAN_10006146	0.837914	ARR_GLEAN_10010262	4.0213	ARG_GLEAN_10022359	0
AR_GLEAN_10006147	7.14302	ARR_GLEAN_10010263	24.8789	ARG_GLEAN_10022360	0
AR_GLEAN_10006148	0.725583	ARR_GLEAN_10010264	2.35033	ARG_GLEAN_10022361	8.69901
AR_GLEAN_10006149	6.02376	ARR_GLEAN_10010265	0.170028	ARG_GLEAN_10022362	13.6866
AR_GLEAN_10006150	1.0707	ARR_GLEAN_10010266	0.789589	ARG_GLEAN_10022363	0.0573916
AR_GLEAN_10006151	2.87839	ARR_GLEAN_10010267	0	ARG_GLEAN_10022364	0
AR_GLEAN_10006152	1.93471	ARR_GLEAN_10010268	10.7733	ARG_GLEAN_10022365	1.99239
AR_GLEAN_10006153	7.23624	ARR_GLEAN_10010269	0.173892	ARG_GLEAN_10022366	3.35843
AR_GLEAN_10006154	4.39891	ARR_GLEAN_10010270	0.596651	ARG_GLEAN_10022367	6.87111
AR_GLEAN_10006155	0.619427	ARR_GLEAN_10010271	4.29731	ARG_GLEAN_10022368	0.116314
AR_GLEAN_10006156	6.49214	ARR_GLEAN_10010272	45.8993	ARG_GLEAN_10022369	1.84462
AR_GLEAN_10006157	5.39178	ARR_GLEAN_10010273	0.433796	ARG_GLEAN_10022370	5.47747
AR_GLEAN_10006158	17.0143	ARR_GLEAN_10010274	60.257	ARG_GLEAN_10022371	0.291932
AR_GLEAN_10006159	93.0222	ARR_GLEAN_10010275	9.47391	ARG_GLEAN_10022372	0.0746343
AR_GLEAN_10006160	3.71922	ARR_GLEAN_10010276	31.9129	ARG_GLEAN_10022373	0.0234722
AR_GLEAN_10006161	6.07173	ARR_GLEAN_10010277	0.775502	ARG_GLEAN_10022375	42.759
AR_GLEAN_10006162	4.75492	ARR_GLEAN_10010278	5.28337	ARG_GLEAN_10022377	0.0369537
AR_GLEAN_10006163	0.895359	ARR_GLEAN_10010279	13.1478	ARG_GLEAN_10022378	6.15303
AR_GLEAN_10006165	7.28149	ARR_GLEAN_10010280	94.205	ARG_GLEAN_10022379	0.435482
AR_GLEAN_10006166	47.7066	ARR_GLEAN_10010281	18.2124	ARG_GLEAN_10022380	0.696234
AR_GLEAN_10006167	9.9333	ARR_GLEAN_10010283	0.315336	ARG_GLEAN_10022381	0.142709
AR_GLEAN_10006168	11.5148	ARR_GLEAN_10010284	10.196	ARG_GLEAN_10022382	12.6926
AR_GLEAN_10006169	0.565093	ARR_GLEAN_10010285	1.71413	ARG_GLEAN_10022383	13.315
AR_GLEAN_10006170	2.36379	ARR_GLEAN_10010286	21.2847	ARG_GLEAN_10022384	0.0120761
AR_GLEAN_10006171	0	ARR_GLEAN_10010287	18.4601	ARG_GLEAN_10022385	0
AR_GLEAN_10006172	0.229718	ARR_GLEAN_10010288	2.57491	ARG_GLEAN_10022386	9.21183
AR_GLEAN_10006173	5.70556	ARR_GLEAN_10010289	0.0628086	ARG_GLEAN_10022387	0.737427
AR_GLEAN_10006174	12.1238	ARR_GLEAN_10010290	11.5055	ARG_GLEAN_10022388	14.6597
AR_GLEAN_10006175	1.26643	ARR_GLEAN_10010291	21.1919	ARG_GLEAN_10022389	0.73828
AR_GLEAN_10006176	3.6243	ARR_GLEAN_10010292	5.98185	ARG_GLEAN_10022390	1.39447
AR_GLEAN_10006177	48.2074	ARR_GLEAN_10010293	0.864371	ARG_GLEAN_10022391	4.60912
AR_GLEAN_10006178	2.80353	ARR_GLEAN_10010294	0.382187	ARG_GLEAN_10022392	0
AR_GLEAN_10006179	24.8255	ARR_GLEAN_10010295	16.8224	ARG_GLEAN_10022393	12.3326
AR_GLEAN_10006180	12.7665	ARR_GLEAN_10010296	0	ARG_GLEAN_10022394	0.257597
AR_GLEAN_10006181	163.714	ARR_GLEAN_10010297	0.491591	ARG_GLEAN_10022395	7.02529
AR_GLEAN_10006182	10.7604	ARR_GLEAN_10010298	1.25265	ARG_GLEAN_10022396	1.18325
AR_GLEAN_10006183	4.4024	ARR_GLEAN_10010299	0.164303	ARG_GLEAN_10022397	7.11013
AR_GLEAN_10006184	2.43594	ARR_GLEAN_10010300	31.5862	ARG_GLEAN_10022398	7.85706
AR_GLEAN_10006185	2.49323	ARR_GLEAN_10010301	16.7089	ARG_GLEAN_10022399	2.46567
AR_GLEAN_10006186	4.77565	ARR_GLEAN_10010302	0	ARG_GLEAN_10022400	18.1334
AR_GLEAN_10006187	0	ARR_GLEAN_10010303	53.6483	ARG_GLEAN_10022401	10.3589
AR_GLEAN_10006188	14.3842	ARR_GLEAN_10010304	2.25029	ARG_GLEAN_10022402	3.73652
AR_GLEAN_10006189	9.44207	ARR_GLEAN_10010305	1.13404	ARG_GLEAN_10022403	0.0119706
AR_GLEAN_10006190	8.56325	ARR_GLEAN_10010306	9.50394	ARG_GLEAN_10022404	0.105211
AR_GLEAN_10006191	8.56335	ARR_GLEAN_10010307	0.103734	ARG_GLEAN_10022406	53.1709
AR_GLEAN_10006192	13.4503	ARR_GLEAN_10010308	0.53004	ARG_GLEAN_10022407	12.8626
AR_GLEAN_10006193	52.8829	ARR_GLEAN_10010309	4.8026	ARG_GLEAN_10022408	0.547295
AR_GLEAN_10006194	21.9776	ARR_GLEAN_10010310	8.46991	ARG_GLEAN_10022409	4.9214
AR_GLEAN_10006195	50.7929	ARR_GLEAN_10010311	6.62805	ARG_GLEAN_10022410	0.240753
AR_GLEAN_10006196	3.80901	ARR_GLEAN_10010312	0.315362	ARG_GLEAN_10022411	1.31623
AR_GLEAN_10006197	4.26291	ARR_GLEAN_10010313	7.30278	ARG_GLEAN_10022412	0.105286
AR_GLEAN_10006198	6.62092	ARR_GLEAN_10010314	57.6616	ARG_GLEAN_10022414	6.28878
AR_GLEAN_10006199	1.05837	ARR_GLEAN_10010315	1.18871	ARG_GLEAN_10022415	0.543431
AR_GLEAN_10006200	3.63692	ARR_GLEAN_10010316	0.770445	ARG_GLEAN_10022417	6.03287
AR_GLEAN_10006201	0	ARR_GLEAN_10010317	12.374	ARG_GLEAN_10022418	8.69387
AR_GLEAN_10006202	18.9832	ARR_GLEAN_10010318	33.4459	ARG_GLEAN_10022419	0.293774
AR_GLEAN_10006203	0.461097	ARR_GLEAN_10010319	52.9854	ARG_GLEAN_10022420	0.696659
AR_GLEAN_10006204	3.0803	ARR_GLEAN_10010320	1361.5	ARG_GLEAN_10022421	11.3389
AR_GLEAN_10006205	16.0911	ARR_GLEAN_10010321	408.192	ARG_GLEAN_10022422	879.79
AR_GLEAN_10006206	0	ARR_GLEAN_10010322	381.39	ARG_GLEAN_10022423	0.659576
AR_GLEAN_10006207	6.91198	ARR_GLEAN_10010323	0	ARG_GLEAN_10022424	4.333
AR_GLEAN_10006208	3.43243	ARR_GLEAN_10010324	7.76294	ARG_GLEAN_10022425	2.7167
AR_GLEAN_10006209	0.284883	ARR_GLEAN_10010325	14.8959	ARG_GLEAN_10022426	19.2551
AR_GLEAN_10006210	2.77776	ARR_GLEAN_10010326	17.8146	ARG_GLEAN_10022427	7.03845
AR_GLEAN_10006211	75.7396	ARR_GLEAN_10010327	29.6649	ARG_GLEAN_10022428	24.9911
AR_GLEAN_10006212	0.988451	ARR_GLEAN_10003890	1.10158	ARG_GLEAN_10022429	5.46119
AR_GLEAN_10006213	0.992126	ARR_GLEAN_10003891	86.6188	ARG_GLEAN_10022430	3.04065
AR_GLEAN_10006214	7.17024	ARR_GLEAN_10003892	14.4414	ARG_GLEAN_10022431	0.010634
AR_GLEAN_10006215	7.60385	ARR_GLEAN_10003893	8.65081	ARG_GLEAN_10022432	0.421537
AR_GLEAN_10006216	3.68225	ARR_GLEAN_10003894	2.05546	ARG_GLEAN_10022433	4.24591
AR_GLEAN_10006217	1.46682	ARR_GLEAN_10003895	7.97019	ARG_GLEAN_10022434	3.93277
AR_GLEAN_10006218	14.4547	ARR_GLEAN_10003896	0	ARG_GLEAN_10022435	31.6421
AR_GLEAN_10006219	9.25395	ARR_GLEAN_10003897	5.83183	ARG_GLEAN_10022436	5.36841
AR_GLEAN_10006220	2.21142	ARR_GLEAN_10003898	0.0395623	ARG_GLEAN_10022437	2.84957
AR_GLEAN_10006221	0.0865206	ARR_GLEAN_10003899	19.6161	ARG_GLEAN_10022438	8.73321
AR_GLEAN_10006222	3.05537	ARR_GLEAN_10003900	4.41988	ARG_GLEAN_10022439	0.755712
AR_GLEAN_10006223	0.0221151	ARR_GLEAN_10000476	2.25534	ARG_GLEAN_10022440	14.1582
AR_GLEAN_10006224	0.184073	ARR_GLEAN_10000735	0	ARG_GLEAN_10022441	0.281523
AR_GLEAN_10006225	4.78223	ARR_GLEAN_10003509	7.03383	ARG_GLEAN_10022442	3.4584
AR_GLEAN_10006226	2.64713	ARR_GLEAN_10003510	9.81492	ARG_GLEAN_10022443	1.66474
AR_GLEAN_10006227	6.90377	ARR_GLEAN_10003511	4.2694	ARG_GLEAN_10022444	2.70303
AR_GLEAN_10006228	0.605792	ARR_GLEAN_10003512	0	ARG_GLEAN_10022445	37.5616
AR_GLEAN_10006229	4.82936	ARR_GLEAN_10003513	0	ARG_GLEAN_10022446	21.0145
AR_GLEAN_10006230	1.79199	ARR_GLEAN_10003514	3.65902	ARG_GLEAN_10022447	20.8157
AR_GLEAN_10006231	4.04684	ARR_GLEAN_10003515	20.1979	ARG_GLEAN_10022448	0.0538403
AR_GLEAN_10006232	7.75166	ARR_GLEAN_10003516	13.315	ARG_GLEAN_10022449	6189.81
AR_GLEAN_10006233	0	ARR_GLEAN_10003517	5.34006	ARG_GLEAN_10022450	7.6213
AR_GLEAN_10006234	2.2824	ARR_GLEAN_10003518	1.6726	ARG_GLEAN_10022451	30.3861
AR_GLEAN_10006235	6.37783	ARR_GLEAN_10003519	0	ARG_GLEAN_10022452	5.87802
AR_GLEAN_10006236	1.20537	ARR_GLEAN_10003520	0.247973	ARG_GLEAN_10022453	0.214077
AR_GLEAN_10006237	4.71038	ARR_GLEAN_10003521	4.35428	ARG_GLEAN_10022454	0.319303
AR_GLEAN_10006238	619.072	ARR_GLEAN_10003522	162.636	ARG_GLEAN_10022455	6.11421
AR_GLEAN_10006239	0.706332	ARR_GLEAN_10003523	14.4288	ARG_GLEAN_10022456	15.8272
AR_GLEAN_10006240	1.88955	ARR_GLEAN_10003524	34.0399	ARG_GLEAN_10022457	2.74072
AR_GLEAN_10006241	6.12287	ARR_GLEAN_10002972	0.304717	ARG_GLEAN_10022458	0.108118
AR_GLEAN_10006242	4.40839	ARR_GLEAN_10002973	0.934072	ARG_GLEAN_10022459	0.125341
AR_GLEAN_10006243	0	ARR_GLEAN_10002974	0	ARG_GLEAN_10022460	0.147889
AR_GLEAN_10006244	0.339536	ARR_GLEAN_10002975	0.0986019	ARG_GLEAN_10022461	12.02
AR_GLEAN_10012828	0	ARR_GLEAN_10002976	1.93247	ARG_GLEAN_10022462	15.015
AR_GLEAN_10012829	7.08052	ARR_GLEAN_10002977	0	ARG_GLEAN_10022463	0.61681
AR_GLEAN_10012830	1.79532	ARR_GLEAN_10002978	3.78955	ARG_GLEAN_10022464	655.754
AR_GLEAN_10012831	7.35206	ARR_GLEAN_10002979	0.277669	ARG_GLEAN_10022465	252.718
AR_GLEAN_10012832	0	ARR_GLEAN_10002980	14.1235	ARG_GLEAN_10022466	11.0969
AR_GLEAN_10012833	0.0641833	ARR_GLEAN_10000308	0.666143	ARG_GLEAN_10022467	3.09849
AR_GLEAN_10012834	0	ARR_GLEAN_10000332	1.63324	ARG_GLEAN_10022468	213.371
AR_GLEAN_10012835	21.695	ARR_GLEAN_10000288	29.7663	ARG_GLEAN_10022469	0.217687
AR_GLEAN_10012836	0.0693177	ARR_GLEAN_10001616	0.0209044	ARG_GLEAN_10022470	1.70021
AR_GLEAN_10012837	3.22312	ARR_GLEAN_10001617	0.0299037	ARG_GLEAN_10022471	10.213
AR_GLEAN_10012838	0.727862	ARR_GLEAN_10001618	0.529731	ARG_GLEAN_10022472	3.82801
AR_GLEAN_10012839	4.16565	ARR_GLEAN_10001619	0.545959	ARG_GLEAN_10022473	1.83242
AR_GLEAN_10012840	3.34572	ARR_GLEAN_10001620	0	ARG_GLEAN_10022474	0.299755
AR_GLEAN_10012841	0.294144	ARR_GLEAN_10000255	12.9135	ARG_GLEAN_10022475	3.83518
AR_GLEAN_10012842	0	ARR_GLEAN_10000788	3.06269	ARG_GLEAN_10022476	18.9082
AR_GLEAN_10012843	4.12719	ARR_GLEAN_10000789	3.33307	ARG_GLEAN_10022477	0
AR_GLEAN_10012844	1.32465	ARR_GLEAN_10000790	7.00396	ARG_GLEAN_10022478	2.66549
AR_GLEAN_10012845	0.408628	ARR_GLEAN_10000791	13.0624	ARG_GLEAN_10022479	0
AR_GLEAN_10012846	5.55675	ARR_GLEAN_10000792	14.767	ARG_GLEAN_10022480	11.3589
AR_GLEAN_10012847	86.3085	ARR_GLEAN_10000793	10.7589	ARG_GLEAN_10022481	2.43305
AR_GLEAN_10012848	6.52829	ARR_GLEAN_10000748	50.296	ARG_GLEAN_10022482	8.17849
AR_GLEAN_10012849	1.15501	ARR_GLEAN_10000749	20.8386	ARG_GLEAN_10022483	12.3569
AR_GLEAN_10012850	7.84392	ARR_GLEAN_10000750	8.94838	ARG_GLEAN_10022484	0
AR_GLEAN_10012851	3.13589	ARR_GLEAN_10000751	6.94627	ARG_GLEAN_10022485	0
AR_GLEAN_10012852	0.170556	ARR_GLEAN_10002903	0	ARG_GLEAN_10022486	1.18969
AR_GLEAN_10012853	9.66071	ARR_GLEAN_10002904	7.21815	ARG_GLEAN_10022487	0.141537
AR_GLEAN_10012854	29.3324	ARR_GLEAN_10002905	21.9694	ARG_GLEAN_10022488	6.44035
AR_GLEAN_10012855	4741.15	ARR_GLEAN_10002906	68.6875	ARG_GLEAN_10022491	0.51334
AR_GLEAN_10012856	0.698159	ARR_GLEAN_10002907	0.0270142	ARG_GLEAN_10022492	6.22224
AR_GLEAN_10012857	1.95964	ARR_GLEAN_10002908	0.460762	ARG_GLEAN_10022493	7.02986
AR_GLEAN_10012858	0	ARR_GLEAN_10000395	0	ARG_GLEAN_10022494	0.0157819
AR_GLEAN_10012859	2.31048	ARR_GLEAN_10000091	1.38922	ARG_GLEAN_10022495	9.8988
AR_GLEAN_10012860	4.6004	ARR_GLEAN_10000231	11.9299	ARG_GLEAN_10022496	0
AR_GLEAN_10012861	0.414618	ARR_GLEAN_10002688	18.4532	ARG_GLEAN_10022497	9.18955
AR_GLEAN_10012862	6.12137	ARR_GLEAN_10002689	9.02522	ARG_GLEAN_10022498	57.4076
AR_GLEAN_10012863	33.6727	ARR_GLEAN_10002690	0.545365	ARG_GLEAN_10022499	1.29896
AR_GLEAN_10012864	7.95326	ARR_GLEAN_10002691	7.63063	ARG_GLEAN_10022500	3.03711
AR_GLEAN_10012865	1.21144	ARR_GLEAN_10002692	3.12256	ARG_GLEAN_10022501	0.658385
AR_GLEAN_10012866	0	ARR_GLEAN_10002693	8.08395	ARG_GLEAN_10022502	0.43215
AR_GLEAN_10012867	0	ARR_GLEAN_10002694	1.22599	ARG_GLEAN_10022503	7.58228
AR_GLEAN_10012868	4.18234	ARR_GLEAN_10002695	17.0547	ARG_GLEAN_10022504	0.918392
AR_GLEAN_10012869	0.386239	ARR_GLEAN_10002696	4.1071	ARG_GLEAN_10022505	2.21495
AR_GLEAN_10012870	0.699269	ARR_GLEAN_10002697	39.9583	ARG_GLEAN_10022506	6.34777
AR_GLEAN_10012871	21.0581	ARR_GLEAN_10002698	14.9956	ARG_GLEAN_10022507	7.34633
AR_GLEAN_10012872	1.03929	ARR_GLEAN_10002699	13.4179	ARG_GLEAN_10022508	0.109219
AR_GLEAN_10012873	6.23336	ARR_GLEAN_10002700	7.59776	ARG_GLEAN_10022509	19.2823
AR_GLEAN_10012874	937.465	ARR_GLEAN_10002701	8.79787	ARG_GLEAN_10022510	2.02122
AR_GLEAN_10012875	19.48	ARR_GLEAN_10002702	0.0475208	ARG_GLEAN_10022511	3.04618
AR_GLEAN_10012876	38.0605	ARR_GLEAN_10002703	0	ARG_GLEAN_10022512	0.148066
AR_GLEAN_10012877	0.717923	ARR_GLEAN_10000210	3.55063	ARG_GLEAN_10022513	3.67506
AR_GLEAN_10012878	34.6685	ARR_GLEAN_10000211	31.6226	ARG_GLEAN_10022514	1.74393
AR_GLEAN_10012879	29.2471	ARR_GLEAN_10000212	31.665	ARG_GLEAN_10022515	4.60025
AR_GLEAN_10012880	0	ARR_GLEAN_10000418	0	ARG_GLEAN_10022516	1.49128
AR_GLEAN_10012881	18.6253	ARR_GLEAN_10019605	7.70167	ARG_GLEAN_10022517	3.39525
AR_GLEAN_10012882	0.265702	ARR_GLEAN_10019606	1.15756	ARG_GLEAN_10022518	2.88693
AR_GLEAN_10012883	0.282922	ARR_GLEAN_10019607	0.391382	ARG_GLEAN_10022519	0.434182
AR_GLEAN_10012884	40.4563	ARR_GLEAN_10019608	2.21981	ARG_GLEAN_10022520	0.652767
AR_GLEAN_10012885	7.38108	ARR_GLEAN_10019609	6.77648	ARG_GLEAN_10022521	74.4242
AR_GLEAN_10012886	0.0332297	ARR_GLEAN_10019610	0.868219	ARG_GLEAN_10022522	1.17419
AR_GLEAN_10012887	7.63906	ARR_GLEAN_10019611	2.89095	ARG_GLEAN_10022523	14.9374
AR_GLEAN_10012888	1.88336	ARR_GLEAN_10019613	19.1983	ARG_GLEAN_10022524	0.327093
AR_GLEAN_10012889	0.22867	ARR_GLEAN_10019614	32.1727	ARG_GLEAN_10022525	2.29503
AR_GLEAN_10012890	3.74202	ARR_GLEAN_10019615	4.72409	ARG_GLEAN_10022526	0.201338
AR_GLEAN_10012891	1.76371	ARR_GLEAN_10019616	0.0434077	ARG_GLEAN_10022527	0.122007
AR_GLEAN_10012892	4.23236	ARR_GLEAN_10019617	2.16762	ARG_GLEAN_10022528	1.36944
AR_GLEAN_10012893	7.69102	ARR_GLEAN_10019618	0.748809	ARG_GLEAN_10022529	0
AR_GLEAN_10012894	0.0793285	ARR_GLEAN_10019619	11.4142	ARG_GLEAN_10022531	4.33972
AR_GLEAN_10012895	6.74151	ARR_GLEAN_10019620	4.52832	ARG_GLEAN_10022532	0
AR_GLEAN_10012896	0.740575	ARR_GLEAN_10019621	11.0974	ARG_GLEAN_10022535	0
AR_GLEAN_10012897	0.253663	ARR_GLEAN_10019622	0.766378	ARG_GLEAN_10022536	0
AR_GLEAN_10012898	5.55332	ARR_GLEAN_10019623	2.27561	ARG_GLEAN_10022537	0
AR_GLEAN_10012899	2.63458	ARR_GLEAN_10019624	7.47464	ARG_GLEAN_10022538	2.03833
AR_GLEAN_10012900	7.95807	ARR_GLEAN_10019625	0.429776	ARG_GLEAN_10022539	0.994857
AR_GLEAN_10012901	2.31429	ARR_GLEAN_10019626	17.1553	ARG_GLEAN_10022540	30.5135
AR_GLEAN_10012902	0.805292	ARR_GLEAN_10019627	0.405	ARG_GLEAN_10022541	41.127
AR_GLEAN_10012903	8.68997	ARR_GLEAN_10019628	24.8025	ARG_GLEAN_10022543	12.9517
AR_GLEAN_10012904	2.07353	ARR_GLEAN_10019629	20.7158	ARG_GLEAN_10022544	1.16385
AR_GLEAN_10012905	12.708	ARR_GLEAN_10019630	15.4742	ARG_GLEAN_10022545	7.1103
AR_GLEAN_10012906	0.416619	ARR_GLEAN_10019631	484.922	ARG_GLEAN_10022546	1.41416
AR_GLEAN_10012907	5.14433	ARR_GLEAN_10019632	0.298789	ARG_GLEAN_10022547	0.131185
AR_GLEAN_10012908	0	ARR_GLEAN_10019633	0.080976	ARG_GLEAN_10022548	0.0100878
AR_GLEAN_10012909	0	ARR_GLEAN_10019634	19.0858	ARG_GLEAN_10022549	1.99414
AR_GLEAN_10012910	0	ARR_GLEAN_10019635	22.2033	ARG_GLEAN_10022550	1.8065
AR_GLEAN_10012911	0	ARR_GLEAN_10019636	0.0250398	ARG_GLEAN_10000084	0.0811518
AR_GLEAN_10012912	0.142174	ARR_GLEAN_10019638	0	ARG_GLEAN_10000268	0
AR_GLEAN_10012913	7.55912	ARR_GLEAN_10019639	6.58455	ARG_GLEAN_10001552	10.7158
AR_GLEAN_10012914	3.36798	ARR_GLEAN_10019640	0.2122	ARG_GLEAN_10001553	1.61014
AR_GLEAN_10012915	0.366826	ARR_GLEAN_10019641	2.29526	ARG_GLEAN_10001554	0
AR_GLEAN_10012916	4.16952	ARR_GLEAN_10019643	5.6293	ARG_GLEAN_10001555	2.25805
AR_GLEAN_10012917	327.941	ARR_GLEAN_10019644	17.5909	ARG_GLEAN_10001556	24.3587
AR_GLEAN_10012918	2.86774	ARR_GLEAN_10019645	0.234733	ARG_GLEAN_10001557	98.9452
AR_GLEAN_10012919	0	ARR_GLEAN_10019646	1.74887	ARG_GLEAN_10001558	23.2739
AR_GLEAN_10012920	0.989447	ARR_GLEAN_10019647	10.071	ARG_GLEAN_10001122	1.25369
AR_GLEAN_10012921	10.0128	ARR_GLEAN_10019648	284.17	ARG_GLEAN_10001123	1.23668
AR_GLEAN_10012922	9.18877	ARR_GLEAN_10019649	4.24226	ARG_GLEAN_10001124	2.9847
AR_GLEAN_10012923	14.9461	ARR_GLEAN_10019650	89.1219	ARG_GLEAN_10001125	1.97881
AR_GLEAN_10012924	8.17967	ARR_GLEAN_10019652	4.95001	ARG_GLEAN_10001126	103.859
AR_GLEAN_10012925	11.4574	ARR_GLEAN_10019654	0.0791436	ARG_GLEAN_10001127	42.8315
AR_GLEAN_10012926	0	ARR_GLEAN_10019660	0	ARG_GLEAN_10001128	1.35004
AR_GLEAN_10012927	23.6098	ARR_GLEAN_10019661	6.6268	ARG_GLEAN_10001129	8.5749
AR_GLEAN_10012928	8.06538	ARR_GLEAN_10019662	0.17737	ARG_GLEAN_10011319	0
AR_GLEAN_10012929	0.0271681	ARR_GLEAN_10019663	0.312922	ARG_GLEAN_10011320	0.649291
AR_GLEAN_10012930	70.4893	ARR_GLEAN_10019664	2.89774	ARG_GLEAN_10011321	3.68257
AR_GLEAN_10012931	0.18061	ARR_GLEAN_10019665	0	ARG_GLEAN_10011322	11.2823
AR_GLEAN_10012932	2.47084	ARR_GLEAN_10019666	27.6961	ARG_GLEAN_10011323	67.4189
AR_GLEAN_10012933	8.63129	ARR_GLEAN_10019667	1.836	ARG_GLEAN_10011324	0.622805
AR_GLEAN_10012934	1.59214	ARR_GLEAN_10019668	44.2709	ARG_GLEAN_10011325	14.7256
AR_GLEAN_10012935	4.39915	ARR_GLEAN_10019669	0.0953131	ARG_GLEAN_10011326	26.8755
AR_GLEAN_10012936	10.934	ARR_GLEAN_10019670	1.75528	ARG_GLEAN_10011327	1.81192
AR_GLEAN_10012937	0	ARR_GLEAN_10019671	1.67556	ARG_GLEAN_10011328	5.94045
AR_GLEAN_10012938	0	ARR_GLEAN_10019673	0.19336	ARG_GLEAN_10011329	6.32991
AR_GLEAN_10012939	3.07706	ARR_GLEAN_10019674	8.69435	ARG_GLEAN_10011330	11.5247
AR_GLEAN_10012941	4.73807	ARR_GLEAN_10019675	1.40576	ARG_GLEAN_10011331	991.004
AR_GLEAN_10012942	0	ARR_GLEAN_10019676	1.65814	ARG_GLEAN_10011332	16.7721
AR_GLEAN_10012943	1.11263	ARR_GLEAN_10019677	0.217757	ARG_GLEAN_10011333	1.10176
AR_GLEAN_10012944	4.99102	ARR_GLEAN_10019678	7.26932	ARG_GLEAN_10011334	17.5663
AR_GLEAN_10012945	5.08924	ARR_GLEAN_10019679	2.77197	ARG_GLEAN_10011335	0.994221
AR_GLEAN_10012946	206.249	ARR_GLEAN_10019680	0.0245071	ARG_GLEAN_10011336	4.05097
AR_GLEAN_10012947	0.819718	ARR_GLEAN_10019682	5.47863	ARG_GLEAN_10011337	42.509
AR_GLEAN_10012948	2.58309	ARR_GLEAN_10019683	0	ARG_GLEAN_10011338	0
AR_GLEAN_10012949	5.44727	ARR_GLEAN_10019684	4.96513	ARG_GLEAN_10011339	4.78966
AR_GLEAN_10012950	2.92296	ARR_GLEAN_10019685	7.40244	ARG_GLEAN_10011340	17.9851
AR_GLEAN_10012951	1.01241	ARR_GLEAN_10019686	1.80359	ARG_GLEAN_10011341	7.61814
AR_GLEAN_10012952	0	ARR_GLEAN_10019687	22.5687	ARG_GLEAN_10011342	0.847619
AR_GLEAN_10012953	7.59077	ARR_GLEAN_10019688	10.8985	ARG_GLEAN_10011344	18.1843
AR_GLEAN_10012954	10.9585	ARR_GLEAN_10019690	2.12243	ARG_GLEAN_10011345	0
AR_GLEAN_10012955	2.67529	ARR_GLEAN_10019691	0.256315	ARG_GLEAN_10011346	6.28503
AR_GLEAN_10012956	4.82662	ARR_GLEAN_10019692	5.05841	ARG_GLEAN_10011347	2.66109
AR_GLEAN_10012957	6.29813	ARR_GLEAN_10019693	0	ARG_GLEAN_10011348	0
AR_GLEAN_10012958	0.0894136	ARR_GLEAN_10019694	9.89759	ARG_GLEAN_10011349	3.47247
AR_GLEAN_10012959	0	ARR_GLEAN_10019696	11.3194	ARG_GLEAN_10011350	2.88909
AR_GLEAN_10012960	1.72323	ARR_GLEAN_10019697	0.43091	ARG_GLEAN_10011351	5.47209
AR_GLEAN_10012961	78.4314	ARR_GLEAN_10019698	2.7683	ARG_GLEAN_10011352	0.229518
AR_GLEAN_10012962	0.0693573	ARR_GLEAN_10019699	7.52205	ARG_GLEAN_10011353	26.2903
AR_GLEAN_10012963	0.304904	ARR_GLEAN_10019700	4.28554	ARG_GLEAN_10011354	0.119141
AR_GLEAN_10012964	1.21622	ARR_GLEAN_10019701	3.19855	ARG_GLEAN_10011355	28.2009
AR_GLEAN_10012965	0	ARR_GLEAN_10001051	3.89217	ARG_GLEAN_10011356	8.46189
AR_GLEAN_10012966	0.117821	ARR_GLEAN_10001052	40.5077	ARG_GLEAN_10011357	124.861
AR_GLEAN_10012967	7.18681	ARR_GLEAN_10001053	0.638515	ARG_GLEAN_10011358	2.1128
AR_GLEAN_10012968	0.532189	ARR_GLEAN_10001054	0.237621	ARG_GLEAN_10011359	20.415
AR_GLEAN_10012969	7.60219	ARR_GLEAN_10001055	10.5848	ARG_GLEAN_10011360	2.64026
AR_GLEAN_10012970	5.67631	ARR_GLEAN_10001056	23.6568	ARG_GLEAN_10011361	0.728521
AR_GLEAN_10012971	0.0484611	ARR_GLEAN_10001057	4.63856	ARG_GLEAN_10011362	0.627653
AR_GLEAN_10012972	1.55965	ARR_GLEAN_10001058	22.066	ARG_GLEAN_10011363	11.5511
AR_GLEAN_10012973	3.94106	ARR_GLEAN_10001059	0.455359	ARG_GLEAN_10011364	19.0065
AR_GLEAN_10012974	7.30093	ARR_GLEAN_10000257	5.35503	ARG_GLEAN_10011365	0
AR_GLEAN_10012975	0.117402	ARR_GLEAN_10001159	0	ARG_GLEAN_10011366	54.477
AR_GLEAN_10012976	1.1727	ARR_GLEAN_10001160	0.609162	ARG_GLEAN_10011367	35.1757
AR_GLEAN_10012977	0.249715	ARR_GLEAN_10001161	8.91878	ARG_GLEAN_10011368	5.64844
AR_GLEAN_10012978	3.63717	ARR_GLEAN_10003234	2.33316	ARG_GLEAN_10011369	1.42582
AR_GLEAN_10012979	22.8269	ARR_GLEAN_10003235	1.39985	ARG_GLEAN_10011370	73.491
AR_GLEAN_10012980	14.1923	ARR_GLEAN_10003236	30.0838	ARG_GLEAN_10011371	3.6376
AR_GLEAN_10012981	0.101769	ARR_GLEAN_10003237	10.5591	ARG_GLEAN_10011372	0.433941
AR_GLEAN_10012982	1.94333	ARR_GLEAN_10003238	0	ARG_GLEAN_10011373	0.416358
AR_GLEAN_10012983	1.60924	ARR_GLEAN_10003239	11.4759	ARG_GLEAN_10011374	17.4611
AR_GLEAN_10012984	0.488919	ARR_GLEAN_10003240	0	ARG_GLEAN_10011375	182.212
AR_GLEAN_10012985	1.57162	ARR_GLEAN_10003241	0.0634391	ARG_GLEAN_10011376	6.17138
AR_GLEAN_10012986	0	ARR_GLEAN_10003242	1.43224	ARG_GLEAN_10011377	67.7249
AR_GLEAN_10012987	0.180516	ARR_GLEAN_10003243	4.3274	ARG_GLEAN_10011378	4.88131
AR_GLEAN_10012988	1.31059	ARR_GLEAN_10003244	2.3786	ARG_GLEAN_10011379	1.95815
AR_GLEAN_10012989	0	ARR_GLEAN_10003245	66.8459	ARG_GLEAN_10011380	27.6905
AR_GLEAN_10012990	0	ARR_GLEAN_10003246	39.1602	ARG_GLEAN_10011381	123.404
AR_GLEAN_10012991	14.9836	ARR_GLEAN_10003247	0.0810032	ARG_GLEAN_10011382	30.6965
AR_GLEAN_10012992	1.12664	ARR_GLEAN_10003248	5.68116	ARG_GLEAN_10011383	0.875128
AR_GLEAN_10012993	11.8434	ARR_GLEAN_10003249	0.757967	ARG_GLEAN_10011384	0.271609
AR_GLEAN_10012996	14.0372	ARR_GLEAN_10003250	36.7142	ARG_GLEAN_10011385	0.167515
AR_GLEAN_10012994	9.20202	ARR_GLEAN_10003251	14.3877	ARG_GLEAN_10011386	0.12315
AR_GLEAN_10012995	9.71004	ARR_GLEAN_10003252	7.25116	ARG_GLEAN_10011387	985.316
AR_GLEAN_10012997	0.113352	ARR_GLEAN_10003253	0.156761	ARG_GLEAN_10011388	16.285
AR_GLEAN_10012998	0	ARR_GLEAN_10003254	83.5417	ARG_GLEAN_10011389	6.40533
AR_GLEAN_10012999	48.3752	ARR_GLEAN_10003255	0	ARG_GLEAN_10011390	0
AR_GLEAN_10013000	16.209	ARR_GLEAN_10000843	0.0601406	ARG_GLEAN_10011391	3.18124
AR_GLEAN_10001596	21.8247	ARR_GLEAN_10000844	0	ARG_GLEAN_10011392	0.0697538
AR_GLEAN_10001597	0	ARR_GLEAN_10001021	53.1809	ARG_GLEAN_10011393	4.93884
AR_GLEAN_10001598	0.574808	ARR_GLEAN_10001022	8.48731	ARG_GLEAN_10011394	0.280825
AR_GLEAN_10001599	0	ARR_GLEAN_10001023	12.7524	ARG_GLEAN_10011395	32.0861
AR_GLEAN_10001600	19.0863	ARR_GLEAN_10001024	7.47853	ARG_GLEAN_10011396	0.0147762
AR_GLEAN_10001601	1.89748	ARR_GLEAN_10001025	0.83019	ARG_GLEAN_10016096	28.9392
AR_GLEAN_10001602	0	ARR_GLEAN_10001026	10.9666	ARG_GLEAN_10016098	0.0523417
AR_GLEAN_10001603	0.104697	ARR_GLEAN_10001027	45.437	ARG_GLEAN_10016099	0
AR_GLEAN_10001604	1.95064	ARR_GLEAN_10001028	12.4539	ARG_GLEAN_10016101	7.90141
AR_GLEAN_10001605	0.137541	ARR_GLEAN_10001029	0	ARG_GLEAN_10016102	10.8534
AR_GLEAN_10001606	17.4982	ARR_GLEAN_10001030	0.171673	ARG_GLEAN_10016103	7.56856
AR_GLEAN_10001607	8.49166	ARR_GLEAN_10000420	1.18535	ARG_GLEAN_10016104	0.422112
AR_GLEAN_10001608	38.0611	ARR_GLEAN_10000421	24.5932	ARG_GLEAN_10016105	10.6617
AR_GLEAN_10001609	0	ARR_GLEAN_10001651	0.0462705	ARG_GLEAN_10016106	18.6946
AR_GLEAN_10001610	0	ARR_GLEAN_10001652	0.185022	ARG_GLEAN_10016107	3.55409
AR_GLEAN_10001611	1.13304	ARR_GLEAN_10001653	2.53828	ARG_GLEAN_10016108	98.2407
AR_GLEAN_10001612	3.91007	ARR_GLEAN_10001654	0	ARG_GLEAN_10016109	17.3188
AR_GLEAN_10001613	29.5748	ARR_GLEAN_10001655	18.6119	ARG_GLEAN_10016110	7.86684
AR_GLEAN_10001614	0.652275	ARR_GLEAN_10001656	1.97039	ARG_GLEAN_10016111	16.5271
AR_GLEAN_10001615	2.66484	ARR_GLEAN_10001657	4.07406	ARG_GLEAN_10016112	4.74855
AR_GLEAN_10001616	3.11855	ARR_GLEAN_10001658	0.578828	ARG_GLEAN_10016113	7.33015
AR_GLEAN_10001617	0.335025	ARR_GLEAN_10001659	0.597059	ARG_GLEAN_10016114	5.68782
AR_GLEAN_10001618	1.59443	ARR_GLEAN_10001660	4.72089	ARG_GLEAN_10016115	0.472267
AR_GLEAN_10001619	1.21505	ARR_GLEAN_10001661	9.15695	ARG_GLEAN_10016116	0.147581
AR_GLEAN_10008403	0	ARR_GLEAN_10000858	13.2276	ARG_GLEAN_10016117	0.851583
AR_GLEAN_10008404	9.75958	ARR_GLEAN_10000859	0.368874	ARG_GLEAN_10016118	20.2757
AR_GLEAN_10008405	19.6532	ARR_GLEAN_10000860	4.87081	ARG_GLEAN_10016119	852.838
AR_GLEAN_10008406	1.49047	ARR_GLEAN_10000627	3.48777	ARG_GLEAN_10016120	1.7206
AR_GLEAN_10008407	1.57672	ARR_GLEAN_10001250	5.40803	ARG_GLEAN_10016121	10.5411
AR_GLEAN_10008408	13.9477	ARR_GLEAN_10001251	10.5201	ARG_GLEAN_10016122	8.15236
AR_GLEAN_10008409	9.5823	ARR_GLEAN_10000522	0.803987	ARG_GLEAN_10016123	5.83076
AR_GLEAN_10008410	0.045754	ARR_GLEAN_10000523	0	ARG_GLEAN_10016124	3.69846
AR_GLEAN_10008411	14.0727	ARR_GLEAN_10012963	6.57701	ARG_GLEAN_10016125	0.113025
AR_GLEAN_10008412	21.6188	ARR_GLEAN_10012964	86.1644	ARG_GLEAN_10016126	0.0401677
AR_GLEAN_10008413	1.19063	ARR_GLEAN_10012965	0	ARG_GLEAN_10016127	0.0223356
AR_GLEAN_10008414	52.7552	ARR_GLEAN_10012967	0	ARG_GLEAN_10016128	2.44164
AR_GLEAN_10008415	10.2959	ARR_GLEAN_10012968	15.5916	ARG_GLEAN_10016129	0
AR_GLEAN_10008416	0	ARR_GLEAN_10012969	0	ARG_GLEAN_10016130	0.0636466
AR_GLEAN_10008417	7.47045	ARR_GLEAN_10012970	1.08145	ARG_GLEAN_10016131	0
AR_GLEAN_10008418	18.8736	ARR_GLEAN_10012971	4.33072	ARG_GLEAN_10016132	12.7811
AR_GLEAN_10008419	35.2207	ARR_GLEAN_10012972	0.0408485	ARG_GLEAN_10016133	1.36254
AR_GLEAN_10008420	1.64118	ARR_GLEAN_10012973	22.22	ARG_GLEAN_10016134	1.48027
AR_GLEAN_10008421	2.06101	ARR_GLEAN_10012974	3.88868	ARG_GLEAN_10016135	3.78477
AR_GLEAN_10008422	0.175843	ARR_GLEAN_10012975	5.24567	ARG_GLEAN_10016136	0
AR_GLEAN_10008423	5.00131	ARR_GLEAN_10012976	0.162525	ARG_GLEAN_10016137	0.781456
AR_GLEAN_10008424	5.4774	ARR_GLEAN_10012977	3.54168	ARG_GLEAN_10016138	0.121501
AR_GLEAN_10008425	48.6895	ARR_GLEAN_10012978	14.1724	ARG_GLEAN_10016139	0
AR_GLEAN_10008426	0	ARR_GLEAN_10012979	0	ARG_GLEAN_10016140	18.4415
AR_GLEAN_10008427	0	ARR_GLEAN_10012980	3.31289	ARG_GLEAN_10016141	0
AR_GLEAN_10008428	0	ARR_GLEAN_10012981	10.324	ARG_GLEAN_10016142	239.742
AR_GLEAN_10008429	2.89637	ARR_GLEAN_10012982	1.72081	ARG_GLEAN_10016143	2.94795
AR_GLEAN_10008430	0	ARR_GLEAN_10012983	3.87658	ARG_GLEAN_10016144	3.0279
AR_GLEAN_10008431	0.670764	ARR_GLEAN_10012984	0.562169	ARG_GLEAN_10016145	2.57415
AR_GLEAN_10008432	0.0193245	ARR_GLEAN_10012985	0.465803	ARG_GLEAN_10016148	2.4581
AR_GLEAN_10008433	12.448	ARR_GLEAN_10012986	2.80228	ARG_GLEAN_10016149	0.124574
AR_GLEAN_10008434	13.0834	ARR_GLEAN_10012987	1.18199	ARG_GLEAN_10016150	3.16482
AR_GLEAN_10008435	7.40062	ARR_GLEAN_10012988	12.9701	ARG_GLEAN_10016152	0.0166086
AR_GLEAN_10008436	11.3657	ARR_GLEAN_10012989	3.81777	ARG_GLEAN_10016153	0.158832
AR_GLEAN_10008437	9.24456	ARR_GLEAN_10012990	2.74128	ARG_GLEAN_10016154	0.180813
AR_GLEAN_10008438	3.4806	ARR_GLEAN_10012991	3.19794	ARG_GLEAN_10016156	0
AR_GLEAN_10008439	4.19773	ARR_GLEAN_10012992	29.5617	ARG_GLEAN_10016157	4.6272
AR_GLEAN_10008440	0.274968	ARR_GLEAN_10012993	1.52656	ARG_GLEAN_10016158	1.62389
AR_GLEAN_10008441	0	ARR_GLEAN_10012994	20.7515	ARG_GLEAN_10016159	29.6591
AR_GLEAN_10008442	1.32436	ARR_GLEAN_10012995	3.69378	ARG_GLEAN_10016160	0.0578501
AR_GLEAN_10008443	3.9652	ARR_GLEAN_10012996	1.56993	ARG_GLEAN_10016161	0.0167932
AR_GLEAN_10008444	0	ARR_GLEAN_10012997	3.66518	ARG_GLEAN_10016162	8.28792
AR_GLEAN_10008445	3.06607	ARR_GLEAN_10012998	0.191423	ARG_GLEAN_10016164	2.3795
AR_GLEAN_10008446	3.8303	ARR_GLEAN_10012999	2.3693	ARG_GLEAN_10016165	0
AR_GLEAN_10008447	1.26782	ARR_GLEAN_10013000	5.83443	ARG_GLEAN_10016166	0.687377
AR_GLEAN_10008448	4.6564	ARR_GLEAN_10013002	0.0854296	ARG_GLEAN_10016167	0.336538
AR_GLEAN_10008449	26.292	ARR_GLEAN_10013003	0.0286176	ARG_GLEAN_10016168	0.062622
AR_GLEAN_10008450	1.06943	ARR_GLEAN_10013004	5.30269	ARG_GLEAN_10016169	2.69419
AR_GLEAN_10008451	1.35384	ARR_GLEAN_10013005	9.69416	ARG_GLEAN_10016170	2.00486
AR_GLEAN_10008452	4.71581	ARR_GLEAN_10013006	27.27	ARG_GLEAN_10016171	0.593888
AR_GLEAN_10008453	6.06426	ARR_GLEAN_10013007	20.1284	ARG_GLEAN_10016172	4.41379
AR_GLEAN_10008454	0.582853	ARR_GLEAN_10013009	7.66883	ARG_GLEAN_10016173	0.195067
AR_GLEAN_10008455	0.0413558	ARR_GLEAN_10013010	0	ARG_GLEAN_10016174	47.6359
AR_GLEAN_10008456	5.98554	ARR_GLEAN_10013011	0.412207	ARG_GLEAN_10016175	9.09054
AR_GLEAN_10008457	0	ARR_GLEAN_10013012	0.789699	ARG_GLEAN_10016176	2.6936
AR_GLEAN_10008458	0.0719781	ARR_GLEAN_10013013	5.38497	ARG_GLEAN_10016177	0.0462034
AR_GLEAN_10008459	3.55667	ARR_GLEAN_10013014	0.155838	ARG_GLEAN_10016178	52.1902
AR_GLEAN_10008460	5.33838	ARR_GLEAN_10013015	0	ARG_GLEAN_10016179	0.429926
AR_GLEAN_10008461	3.2008	ARR_GLEAN_10013016	21.6247	ARG_GLEAN_10016180	5.98719
AR_GLEAN_10008462	0.344076	ARR_GLEAN_10013017	1.07343	ARG_GLEAN_10016181	0
AR_GLEAN_10008463	0.0699903	ARR_GLEAN_10013018	10.2354	ARG_GLEAN_10016182	3.04971
AR_GLEAN_10008464	4.95033	ARR_GLEAN_10013019	2.03718	ARG_GLEAN_10016183	5.09618
AR_GLEAN_10008465	46.9128	ARR_GLEAN_10013020	2.32134	ARG_GLEAN_10016184	7.96688
AR_GLEAN_10008466	3.97127	ARR_GLEAN_10013021	1.0742	ARG_GLEAN_10016185	0.0468183
AR_GLEAN_10008467	1.94409	ARR_GLEAN_10013022	3.74772	ARG_GLEAN_10016186	4.23461
AR_GLEAN_10008468	0.429787	ARR_GLEAN_10013023	8.24229	ARG_GLEAN_10016187	9.33792
AR_GLEAN_10008469	5.77185	ARR_GLEAN_10013024	13.6163	ARG_GLEAN_10000151	0
AR_GLEAN_10008470	2.96489	ARR_GLEAN_10013025	13.8114	ARG_GLEAN_10017022	0.300523
AR_GLEAN_10008471	0	ARR_GLEAN_10013026	0.409823	ARG_GLEAN_10017023	21.7953
AR_GLEAN_10008472	0.761886	ARR_GLEAN_10013027	15.0997	ARG_GLEAN_10017024	7.36492
AR_GLEAN_10008473	2.39639	ARR_GLEAN_10013028	16.4367	ARG_GLEAN_10017025	10.1346
AR_GLEAN_10008474	10.3219	ARR_GLEAN_10013030	3.16397	ARG_GLEAN_10017026	0.14324
AR_GLEAN_10008475	5.48537	ARR_GLEAN_10013031	2.51941	ARG_GLEAN_10017027	0
AR_GLEAN_10008476	140.882	ARR_GLEAN_10013032	2.7179	ARG_GLEAN_10017028	0
AR_GLEAN_10008477	0.0652032	ARR_GLEAN_10013033	3.02948	ARG_GLEAN_10017029	0.0519636
AR_GLEAN_10008478	1.45151	ARR_GLEAN_10013034	2.36042	ARG_GLEAN_10017030	0.0773797
AR_GLEAN_10008479	449.559	ARR_GLEAN_10013035	134.291	ARG_GLEAN_10017031	4.40988
AR_GLEAN_10008480	5.20964	ARR_GLEAN_10013036	24.3246	ARG_GLEAN_10017032	16.1979
AR_GLEAN_10008481	0.216358	ARR_GLEAN_10013037	1.81043	ARG_GLEAN_10017034	1.70768
AR_GLEAN_10008482	0.0376035	ARR_GLEAN_10013038	31.5696	ARG_GLEAN_10017035	628.645
AR_GLEAN_10008483	0	ARR_GLEAN_10013039	9.57754	ARG_GLEAN_10017036	15.2068
AR_GLEAN_10008484	0.133971	ARR_GLEAN_10013040	5.09732	ARG_GLEAN_10017037	26.8522
AR_GLEAN_10008485	6.48727	ARR_GLEAN_10013041	24.8074	ARG_GLEAN_10017038	22.378
AR_GLEAN_10008486	3.53549	ARR_GLEAN_10013042	16.5301	ARG_GLEAN_10017039	0.0576384
AR_GLEAN_10008487	4.77608	ARR_GLEAN_10013043	0.0350542	ARG_GLEAN_10017040	0
AR_GLEAN_10008488	3.08429	ARR_GLEAN_10013044	2.32997	ARG_GLEAN_10017041	53.4585
AR_GLEAN_10008489	0.376227	ARR_GLEAN_10005761	39.9747	ARG_GLEAN_10017042	8.60392
AR_GLEAN_10008490	10.805	ARR_GLEAN_10005762	0.830203	ARG_GLEAN_10017043	2.65307
AR_GLEAN_10008491	0.543843	ARR_GLEAN_10005764	3.20454	ARG_GLEAN_10017044	6.09057
AR_GLEAN_10008492	0.182389	ARR_GLEAN_10005765	3.65731	ARG_GLEAN_10017047	4.35889
AR_GLEAN_10008493	8.85147	ARR_GLEAN_10005766	1.30548	ARG_GLEAN_10017048	0.0826589
AR_GLEAN_10008494	9.51265	ARR_GLEAN_10005767	0.446298	ARG_GLEAN_10017049	0
AR_GLEAN_10008495	15.1631	ARR_GLEAN_10005768	1.37981	ARG_GLEAN_10017050	0
AR_GLEAN_10008496	0	ARR_GLEAN_10005769	0.741081	ARG_GLEAN_10017051	5.49497
AR_GLEAN_10008497	82.2684	ARR_GLEAN_10005770	0.321345	ARG_GLEAN_10017052	0
AR_GLEAN_10008498	0.30444	ARR_GLEAN_10005771	6.31152	ARG_GLEAN_10017053	0.0500463
AR_GLEAN_10008499	0.472762	ARR_GLEAN_10005772	86.6513	ARG_GLEAN_10017054	39.6495
AR_GLEAN_10008500	3.06188	ARR_GLEAN_10005773	3.60675	ARG_GLEAN_10017055	21.2147
AR_GLEAN_10010958	6.97184	ARR_GLEAN_10005774	7.82234	ARG_GLEAN_10017056	0.0090531
AR_GLEAN_10010959	6.07336	ARR_GLEAN_10005775	12.4588	ARG_GLEAN_10017057	2.23782
AR_GLEAN_10010960	95.0526	ARR_GLEAN_10005776	10.0708	ARG_GLEAN_10017058	35.9614
AR_GLEAN_10010961	10.5454	ARR_GLEAN_10005777	5.71042	ARG_GLEAN_10017059	9.82464
AR_GLEAN_10010962	0.907492	ARR_GLEAN_10005778	9.51494	ARG_GLEAN_10017060	1170.91
AR_GLEAN_10010963	0.0142384	ARR_GLEAN_10005779	1.06213	ARG_GLEAN_10017061	1.14252
AR_GLEAN_10010964	0	ARR_GLEAN_10005780	1.17702	ARG_GLEAN_10017062	0.599806
AR_GLEAN_10010965	0.0733528	ARR_GLEAN_10000279	40.9679	ARG_GLEAN_10017063	0
AR_GLEAN_10010966	0.197451	ARR_GLEAN_10000280	10.9238	ARG_GLEAN_10017064	1.6914
AR_GLEAN_10010968	0	ARR_GLEAN_10000467	2.64402	ARG_GLEAN_10017065	16.657
AR_GLEAN_10010969	0.110524	ARR_GLEAN_10000141	10.5382	ARG_GLEAN_10017066	0.134196
AR_GLEAN_10010970	0.0163962	ARR_GLEAN_10001332	1.75242	ARG_GLEAN_10017067	5.37652
AR_GLEAN_10010971	6.12495	ARR_GLEAN_10001333	7.7244	ARG_GLEAN_10017068	110.3
AR_GLEAN_10010972	11.0501	ARR_GLEAN_10001334	17.199	ARG_GLEAN_10017069	1.80152
AR_GLEAN_10010973	1.86182	ARR_GLEAN_10001335	16.3018	ARG_GLEAN_10017070	0.0961486
AR_GLEAN_10010974	0	ARR_GLEAN_10001336	51.6607	ARG_GLEAN_10017071	0
AR_GLEAN_10010975	0.268262	ARR_GLEAN_10001337	33.2258	ARG_GLEAN_10017072	6.84421
AR_GLEAN_10010976	0.0230297	ARR_GLEAN_10001338	6.65528	ARG_GLEAN_10017073	5.82418
AR_GLEAN_10010977	0.0282096	ARR_GLEAN_10001339	43.8077	ARG_GLEAN_10017074	0.0437678
AR_GLEAN_10010978	0.321975	ARR_GLEAN_10001340	0.306399	ARG_GLEAN_10017075	12.3367
AR_GLEAN_10010979	6.49418	ARR_GLEAN_10001341	5.66197	ARG_GLEAN_10017076	0.0255176
AR_GLEAN_10010980	0.167125	ARR_GLEAN_10001342	0.0549298	ARG_GLEAN_10017077	3.28186
AR_GLEAN_10010981	10.527	ARR_GLEAN_10001343	2.28178	ARG_GLEAN_10017078	22.9537
AR_GLEAN_10010982	0.198397	ARR_GLEAN_10001344	4.05397	ARG_GLEAN_10017079	0.989568
AR_GLEAN_10010983	0.814808	ARR_GLEAN_10012577	0.366405	ARG_GLEAN_10017080	0
AR_GLEAN_10010984	0	ARR_GLEAN_10012578	0.498291	ARG_GLEAN_10017081	5.62048
AR_GLEAN_10010985	0.0747816	ARR_GLEAN_10012579	0	ARG_GLEAN_10017082	7.17214
AR_GLEAN_10010986	0.0723673	ARR_GLEAN_10012580	0	ARG_GLEAN_10017083	2.30874
AR_GLEAN_10010987	0	ARR_GLEAN_10012581	87.4472	ARG_GLEAN_10017084	0
AR_GLEAN_10010988	0	ARR_GLEAN_10012582	12.2499	ARG_GLEAN_10017085	0.189557
AR_GLEAN_10010989	0.074082	ARR_GLEAN_10012583	0.24844	ARG_GLEAN_10017086	0.118086
AR_GLEAN_10010990	0	ARR_GLEAN_10012584	7.21686	ARG_GLEAN_10017087	11.6377
AR_GLEAN_10010991	11.2459	ARR_GLEAN_10012586	1.10453	ARG_GLEAN_10017088	3.04047
AR_GLEAN_10010992	11.6865	ARR_GLEAN_10012587	1.91039	ARG_GLEAN_10017090	7.1835
AR_GLEAN_10010993	34.1355	ARR_GLEAN_10012588	3.11386	ARG_GLEAN_10017091	0
AR_GLEAN_10010994	0.199992	ARR_GLEAN_10012589	5.88224	ARG_GLEAN_10017092	33.2483
AR_GLEAN_10010995	7.49315	ARR_GLEAN_10012591	0.634099	ARG_GLEAN_10017093	27.6507
AR_GLEAN_10010996	3.83438	ARR_GLEAN_10012592	9.94442	ARG_GLEAN_10017094	3142.76
AR_GLEAN_10010997	21.1192	ARR_GLEAN_10012593	275.871	ARG_GLEAN_10017095	32.6255
AR_GLEAN_10010998	2.49008	ARR_GLEAN_10012594	9.96206	ARG_GLEAN_10017096	4.25508
AR_GLEAN_10010999	0.0240984	ARR_GLEAN_10012595	5.90173	ARG_GLEAN_10017097	0.204583
AR_GLEAN_10011000	4.42565	ARR_GLEAN_10012596	0.234391	ARG_GLEAN_10017098	4.54622
AR_GLEAN_10011001	12.5477	ARR_GLEAN_10012598	0	ARG_GLEAN_10017099	5.87434
AR_GLEAN_10011002	2.09255	ARR_GLEAN_10012599	4.87396	ARG_GLEAN_10017100	19.4635
AR_GLEAN_10011003	0	ARR_GLEAN_10012600	1.16419	ARG_GLEAN_10017101	0.493944
AR_GLEAN_10011004	0.0415549	ARR_GLEAN_10012602	9.36999	ARG_GLEAN_10017102	3.02128
AR_GLEAN_10011005	2.38057	ARR_GLEAN_10012603	2.34142	ARG_GLEAN_10017103	86.9797
AR_GLEAN_10011006	7.34893	ARR_GLEAN_10012604	0.143515	ARG_GLEAN_10017104	25.0018
AR_GLEAN_10011007	1.04117	ARR_GLEAN_10012606	2.43415	ARG_GLEAN_10017105	1.19982
AR_GLEAN_10011008	2.64091	ARR_GLEAN_10012607	0.07583	ARG_GLEAN_10017106	14.0669
AR_GLEAN_10011009	36.8494	ARR_GLEAN_10012608	0	ARG_GLEAN_10017107	0.0240392
AR_GLEAN_10011010	0.0129869	ARR_GLEAN_10012610	0.187865	ARG_GLEAN_10017108	0.625428
AR_GLEAN_10011011	37.2905	ARR_GLEAN_10012611	1.23906	ARG_GLEAN_10017109	19.6657
AR_GLEAN_10011012	16.527	ARR_GLEAN_10012612	0	ARG_GLEAN_10017110	5.8799
AR_GLEAN_10011013	0.898117	ARR_GLEAN_10012613	11.5563	ARG_GLEAN_10017111	0.422809
AR_GLEAN_10011014	0	ARR_GLEAN_10012614	14.5454	ARG_GLEAN_10017113	0.850047
AR_GLEAN_10011015	25.5109	ARR_GLEAN_10012615	5.96311	ARG_GLEAN_10017114	1.61289
AR_GLEAN_10011016	0.583218	ARR_GLEAN_10012616	5.62845	ARG_GLEAN_10017115	2.44057
AR_GLEAN_10011017	0	ARR_GLEAN_10012617	0.926898	ARG_GLEAN_10017116	0.0447287
AR_GLEAN_10011018	2.94725	ARR_GLEAN_10012618	3.18591	ARG_GLEAN_10017117	0.194486
AR_GLEAN_10011019	4.01945	ARR_GLEAN_10012619	213.596	ARG_GLEAN_10017118	18.7506
AR_GLEAN_10011020	13.7711	ARR_GLEAN_10012620	2.1119	ARG_GLEAN_10017119	0.306677
AR_GLEAN_10011021	19.4472	ARR_GLEAN_10012621	2.23007	ARG_GLEAN_10017120	1.66599
AR_GLEAN_10011022	0.17694	ARR_GLEAN_10012622	30.015	ARG_GLEAN_10017121	148.422
AR_GLEAN_10011023	36.8788	ARR_GLEAN_10012623	0.714775	ARG_GLEAN_10017122	0.00560181
AR_GLEAN_10011024	18.5618	ARR_GLEAN_10012624	14.5459	ARG_GLEAN_10017123	27.0807
AR_GLEAN_10011025	3.14218	ARR_GLEAN_10012625	3.81555	ARG_GLEAN_10017124	51.7842
AR_GLEAN_10011026	7.48805	ARR_GLEAN_10012626	5.08626	ARG_GLEAN_10017125	5.50518
AR_GLEAN_10011027	0.754021	ARR_GLEAN_10012627	0	ARG_GLEAN_10017127	0.0855637
AR_GLEAN_10011028	4.65037	ARR_GLEAN_10012628	1.50261	ARG_GLEAN_10017128	0.0413516
AR_GLEAN_10011029	2.96973	ARR_GLEAN_10012629	0.147153	ARG_GLEAN_10017129	33.6504
AR_GLEAN_10011030	6.27749	ARR_GLEAN_10012630	30.771	ARG_GLEAN_10017130	3.75221
AR_GLEAN_10011031	3.13278	ARR_GLEAN_10012631	0	ARG_GLEAN_10017131	20.7399
AR_GLEAN_10011032	0.0952718	ARR_GLEAN_10012632	0.397391	ARG_GLEAN_10017132	23.0634
[truncated: 20,017 more rows]
