# Supplementary material for: The Asian arowana (Scleropages formosus) genome provides new insights into the evolution of an early lineage of teleosts
Source: Sci Rep. 2016 Apr 19;6:24501. doi: 10.1038/srep24501 (PMC4835728; doi:10.1038/srep24501)
Supplement: Supplementary Dataset 2 [file srep24501-s2.xls]

## Sheet: Sheet1
golden arowana	green arowana	red arowana	golden expresion	green expression	red expression	Gene name	Function
group 1
AR_GLEAN_10021768	ARG_GLEAN_10020923	ARR_GLEAN_10021745	491.969	0	467.456	Hypk	Huntingtin-interacting protein K
AR_GLEAN_10001422	ARG_GLEAN_10003942	ARR_GLEAN_10006093	501.089	0	361.015	rps21	40S ribosomal protein S21
AR_GLEAN_10005958	ARG_GLEAN_10000724	ARR_GLEAN_10005082	418.142	0.0631874	865.15	FRIM	Ferritin, middle subunit
group 2
AR_GLEAN_10014664	ARG_GLEAN_10015122	ARR_GLEAN_10009865	0.249866	470.531	0	TBC1D10A	TBC1 domain family member 10A
AR_GLEAN_10020056	ARG_GLEAN_10017722	ARR_GLEAN_10015494	0.9874	535.224	0.521679	bgn	Biglycan
AR_GLEAN_10014331	ARG_GLEAN_10009278	ARR_GLEAN_10008119	0.504948	363.228	0.307158	ZBTB25	Zinc finger and BTB domain-containing protein 25
AR_GLEAN_10020511	ARG_GLEAN_10013043	ARR_GLEAN_10003280	0	95.5877	0	Myl3	Myosin light chain 3
AR_GLEAN_10009038	ARG_GLEAN_10008516	ARR_GLEAN_10001008	0	522.363	0	TBB4	Tubulin beta-4 chain
group 3
AR_GLEAN_10014940	ARG_GLEAN_10010255	ARR_GLEAN_10011338	0	98.4097	8.25858	RNF186	RING finger protein 186
AR_GLEAN_10008627	ARG_GLEAN_10005437	ARR_GLEAN_10015590	0	35.6495	3.83037	TUBB3	Tubulin beta-3 chain
AR_GLEAN_10004225	ARG_GLEAN_10009836	ARR_GLEAN_10010991	3.3196	1943.11	1480.88	Traf4	TNF receptor-associated factor 4
AR_GLEAN_10004469	ARG_GLEAN_10008652	ARR_GLEAN_10012196	14.7414	3809.28	7770.09	S10I	Ictacalcin
group 4
AR_GLEAN_10003641	ARG_GLEAN_10005131	ARR_GLEAN_10011733	1.09532	66.9486	52.3112	TMEM158	Transmembrane protein 158
AR_GLEAN_10014880	ARG_GLEAN_10017280	ARR_GLEAN_10009038	1.61535	175.124	304.951	Lin7a	Protein lin-7 homolog A
AR_GLEAN_10005090	ARG_GLEAN_10011973	ARR_GLEAN_10010609	0.0165503	8.20631	63.6612	Tuba1a	Tubulin alpha-1A chain
AR_GLEAN_10012538	ARG_GLEAN_10022024	ARR_GLEAN_10017769	28.0763	178.641	66.6437	ddit4	DNA damage-inducible transcript 4 protein
AR_GLEAN_10001065	ARG_GLEAN_10001557	ARR_GLEAN_10001555	11.9247	98.9452	37.9233	Gpx3	Glutathione peroxidase 3
AR_GLEAN_10005176	ARG_GLEAN_10002788	ARR_GLEAN_10003187	5.07878	47.8543	24.4873	pik3ip1	Phosphoinositide-3-kinase-interacting protein 1
AR_GLEAN_10017396	ARG_GLEAN_10019762	ARR_GLEAN_10009733	15.5235	177.646	64.2931	TSTD1	Thiosulfate sulfurtransferase/rhodanese-like domain-containing protein 1
AR_GLEAN_10007965	ARG_GLEAN_10004731	ARR_GLEAN_10004967	12.5523	173.054	86.0745	dio3	Type III iodothyronine deiodinase
AR_GLEAN_10021124	ARG_GLEAN_10021492	ARR_GLEAN_10016765	7.72657	116.133	56.3931	ppp1r3b	Protein phosphatase 1 regulatory subunit 3B
AR_GLEAN_10012494	ARG_GLEAN_10022074	ARR_GLEAN_10017725	5.34323	61.4465	41.8427	ANKRD22	Ankyrin repeat domain-containing protein 22
AR_GLEAN_10000912	ARG_GLEAN_10005020	ARR_GLEAN_10002734	12.9512	140.018	90.8846	QtsA-19294	UPF0471 protein C1orf63 homolog
AR_GLEAN_10021028	ARG_GLEAN_10010842	ARR_GLEAN_10005727	21.0041	193.685	176.518	Ube2l3	Ubiquitin-conjugating enzyme E2 L3
AR_GLEAN_10001242	ARG_GLEAN_10018550	ARR_GLEAN_10007299	11.1607	91.4572	73.8705	VIL1	Villin-1
AR_GLEAN_10006083	ARG_GLEAN_10016033	ARR_GLEAN_10017187	48.8126	319.464	258.108	cxcl12	Stromal cell-derived factor 1
AR_GLEAN_10001338	ARG_GLEAN_10006429	ARR_GLEAN_10006841	75.5309	447.49	366.8	hspe1	10 kDa heat shock protein, mitochondrial
AR_GLEAN_10018187	ARG_GLEAN_10016142	ARR_GLEAN_10017097	49.6734	239.742	373.619	SERPINH1	Serpin H1
AR_GLEAN_10004079	ARG_GLEAN_10014235	ARR_GLEAN_10010433	9.72402	61.5144	78.0237	Tuba1c	Tubulin alpha-1C chain
AR_GLEAN_10001339	ARG_GLEAN_10006428	ARR_GLEAN_10006842	13.8459	81.431	110.223	HSPD1	60 kDa heat shock protein, mitochondrial
AR_GLEAN_10004468	ARG_GLEAN_10008653	ARR_GLEAN_10012195	218.107	1461.85	2373.15	S100A10	Protein S100-A10
AR_GLEAN_10007258	ARG_GLEAN_10005458	ARR_GLEAN_10010101	0.549458	21.5099	32.4174	MAK16	Protein MAK16 homolog
AR_GLEAN_10008387	ARG_GLEAN_10015926	ARR_GLEAN_10011570	4.3616	74.0958	178.404	HSP90AA1	Heat shock protein HSP 90-alpha
AR_GLEAN_10007971	ARG_GLEAN_10004735	ARR_GLEAN_10004961	35.4434	168.235	824.096	HSP90AA1	Heat shock protein HSP 90-alpha
AR_GLEAN_10021859	ARG_GLEAN_10021253	ARR_GLEAN_10021835	11.4853	39.9017	170.983	Dnaja4	DnaJ homolog subfamily A member 4
AR_GLEAN_10021037	ARG_GLEAN_10010851	ARR_GLEAN_10005736	0.914191	5.08573	29.6231	NT5C2	Cytosolic purine 5'-nucleotidase
AR_GLEAN_10005227	ARG_GLEAN_10005810	ARR_GLEAN_10000267	18.7098	92.3606	311.534	Nploc4	Nuclear protein localization protein 4 homolog
AR_GLEAN_10006118	ARG_GLEAN_10016071	ARR_GLEAN_10017224	2.72382	15.7747	41.884	hspe1	10 kDa heat shock protein, mitochondrial
AR_GLEAN_10021029	ARG_GLEAN_10010843	ARR_GLEAN_10005728	3.00423	14.9009	40.9771	SDF2L1	Stromal cell-derived factor 2-like protein 1
AR_GLEAN_10002664	ARG_GLEAN_10005522	ARR_GLEAN_10007517	5.76649	15.1672	137.937	hsp70	Heat shock 70 kDa protein
AR_GLEAN_10020673	ARG_GLEAN_10009931	ARR_GLEAN_10009248	8.24405	15.7902	87.7223	gjc1	Gap junction gamma-1 protein
AR_GLEAN_10008772	ARG_GLEAN_10019015	ARR_GLEAN_10015004	27.7022	65.4439	192.89	Clk4	Dual specificity protein kinase CLK4
AR_GLEAN_10012111	ARG_GLEAN_10017826	ARR_GLEAN_10019631	57.3979	216.988	484.922	Gpx1	Glutathione peroxidase 1
AR_GLEAN_10020111	ARG_GLEAN_10010609	ARR_GLEAN_10014727	13.4588	51.6744	103.469	C4BPA	C4b-binding protein alpha chain
AR_GLEAN_10021352	ARG_GLEAN_10018197	ARR_GLEAN_10002363	32.3389	111.663	234.558	Rhob	Rho-related GTP-binding protein RhoB
group 5
AR_GLEAN_10002899	ARG_GLEAN_10009128	ARR_GLEAN_10010320	9.93048	5.19854	1361.5	SLC17A5	Sialin
AR_GLEAN_10015697	ARG_GLEAN_10018789	ARR_GLEAN_10005976	0	0.0744561	323.205	TRPA1	Transient receptor potential cation channel subfamily A member 1
AR_GLEAN_10018742	ARG_GLEAN_10006870	ARR_GLEAN_10018853	0	0	21.362	ANF1	Homeobox protein ANF-1
AR_GLEAN_10005242	ARG_GLEAN_10005824	ARR_GLEAN_10001904	0.13591	0.0646823	76.6323	ACT5	Actin, cytoplasmic type 5
AR_GLEAN_10012375	ARG_GLEAN_10003311	ARR_GLEAN_10011818	1.98077	1.08583	176.188	LEPROTL1	Leptin receptor overlapping transcript-like 1
AR_GLEAN_10020994	ARG_GLEAN_10011392	ARR_GLEAN_10015885	0.104396	0.0697538	45.0978	MSI1	RNA-binding protein Musashi homolog 1
AR_GLEAN_10007685	ARG_GLEAN_10002037	ARR_GLEAN_10007409	0	0	152.88	LY75	Lymphocyte antigen 75
AR_GLEAN_10000409	ARG_GLEAN_10001849	ARR_GLEAN_10004585	0.021547	0	246.636	LRMP	Lymphoid-restricted membrane protein
AR_GLEAN_10006781	ARG_GLEAN_10017080	ARR_GLEAN_10022247	0	0	32.8034	Gng3	Guanine nucleotide-binding protein G(I)/G(S)/G(O) subunit gamma-3
AR_GLEAN_10020830	ARG_GLEAN_10016244	ARR_GLEAN_10020995	0.143084	0.161205	313.336	VGLL3	Transcription cofactor vestigial-like protein 3
AR_GLEAN_10007955	ARG_GLEAN_10008027	ARR_GLEAN_10004178	3.53902	2.00086	38.06	Fam179b	Protein FAM179B
AR_GLEAN_10009088	ARG_GLEAN_10019362	ARR_GLEAN_10009583	8.74493	7.10674	91.6352	TMEM110	Transmembrane protein 110
AR_GLEAN_10009991	ARG_GLEAN_10017372	ARR_GLEAN_10018105	5.94739	5.09195	48.0141	HNRPLL	Heterogeneous nuclear ribonucleoprotein L-like
AR_GLEAN_10011036	ARG_GLEAN_10014257	ARR_GLEAN_10010410	7.39441	7.58252	75.4427	sumo1	Small ubiquitin-related modifier 1
AR_GLEAN_10013361	ARG_GLEAN_10004899	ARR_GLEAN_10011280	5.53068	4.22699	92.4261	plekha7	Pleckstrin homology domain-containing family A member 7
AR_GLEAN_10021980	ARG_GLEAN_10012841	ARR_GLEAN_10002447	4.80886	3.36407	62.4755	WWOX	WW domain-containing oxidoreductase
AR_GLEAN_10002358	ARG_GLEAN_10006778	ARR_GLEAN_10010482	11.1011	7.82601	132.163	Slc16a6	Monocarboxylate transporter 7
AR_GLEAN_10006106	ARG_GLEAN_10016059	ARR_GLEAN_10017213	1.62624	3.39448	44.4075	aup1	Ancient ubiquitous protein 1
AR_GLEAN_10005575	ARG_GLEAN_10014946	ARR_GLEAN_10017067	3.15621	4.33066	73.6217	PPP1R10	Serine/threonine-protein phosphatase 1 regulatory subunit 10
AR_GLEAN_10021162	ARG_GLEAN_10021456	ARR_GLEAN_10017354	0.0428924	0.0724113	21.2786	EGFLAM	Pikachurin
AR_GLEAN_10000695	ARG_GLEAN_10000342	ARR_GLEAN_10000419	0.738159	0.629903	28.4964	STXB	Stonustoxin subunit beta
AR_GLEAN_10000211	ARG_GLEAN_10001224	ARR_GLEAN_10001322	1.34059	1.28499	84.4815	Nacc2	Nucleus accumbens-associated protein 2
AR_GLEAN_10019812	ARG_GLEAN_10007289	ARR_GLEAN_10019475	0.635877	0.28024	52.6275	Apbb3	Amyloid beta A4 precursor protein-binding family B member 3
AR_GLEAN_10018182	ARG_GLEAN_10016138	ARR_GLEAN_10005223	0.392092	0.121501	43.1837	mmp13	Collagenase 3 (Fragment)
AR_GLEAN_10006327	ARG_GLEAN_10018416	ARR_GLEAN_10009247	0.202004	0	26.0317	gjb1	Gap junction beta-1 protein
AR_GLEAN_10002639	ARG_GLEAN_10001902	ARR_GLEAN_10004597	0.872656	0.466307	52.1962	CAMK1G	Calcium/calmodulin-dependent protein kinase type 1G
AR_GLEAN_10016826	ARG_GLEAN_10020535	ARR_GLEAN_10001249	0.0998436	0.0291669	31.5899	Cyp4b1	Cytochrome P450 4B1
AR_GLEAN_10001614	ARG_GLEAN_10006707	ARR_GLEAN_10021246	0.652275	0.802355	51.0324	RASD1	Dexamethasone-induced Ras-related protein 1
AR_GLEAN_10021314	ARG_GLEAN_10018235	ARR_GLEAN_10006688	17.9592	19.4122	844.661	HNRNPR	Heterogeneous nuclear ribonucleoprotein R
group 6
AR_GLEAN_10014752	ARG_GLEAN_10017266	ARR_GLEAN_10018073	49.2097	1.13477	65.981	phlda2	Pleckstrin homology-like domain family A member 2
AR_GLEAN_10013671	ARG_GLEAN_10014990	ARR_GLEAN_10018779	52.7796	1.26723	62.6669	RAB10	Ras-related protein Rab-10
AR_GLEAN_10018617	ARG_GLEAN_10008774	ARR_GLEAN_10015854	16.8708	0	9.53575	Rheb	GTP-binding protein Rheb
AR_GLEAN_10005073	ARG_GLEAN_10007363	ARR_GLEAN_10008622	30.2607	0.163144	24.3464	EMP3	Epithelial membrane protein 3
AR_GLEAN_10014666	ARG_GLEAN_10015121	ARR_GLEAN_10009867	293.226	2.77721	436.567	BBS4	Bardet-Biedl syndrome 4 protein
AR_GLEAN_10017072	ARG_GLEAN_10017720	ARR_GLEAN_10007915	143.505	0.0775373	175.431	DCN	Decorin
AR_GLEAN_10014410	ARG_GLEAN_10021183	ARR_GLEAN_10010038	19.379	0	33.2928	Ube2g1	Ubiquitin-conjugating enzyme E2 G1
AR_GLEAN_10004402	ARG_GLEAN_10009094	ARR_GLEAN_10010922	78.6149	0.335157	90.8804	ak1	Adenylate kinase isoenzyme 1
AR_GLEAN_10001838	ARG_GLEAN_10001718	ARR_GLEAN_10007029	30.3486	0.120136	73.522	TRIM35	Tripartite motif-containing protein 35
AR_GLEAN_10022118	ARG_GLEAN_10000960	ARR_GLEAN_10001528	1051.87	1.0138	244.171	krt13	Keratin, type I cytoskeletal 13
AR_GLEAN_10006596	ARG_GLEAN_10013834	ARR_GLEAN_10011165	20.2279	0	6.45141	cdc42se2	CDC42 small effector protein 2
AR_GLEAN_10002682	ARG_GLEAN_10008739	ARR_GLEAN_10005583	252.862	0.659522	74.5191	ELA1	Elastase-1
AR_GLEAN_10003064	ARG_GLEAN_10010028	ARR_GLEAN_10019309	68.108	2.75878	31.3045	CNBP	Cellular nucleic acid-binding protein
AR_GLEAN_10009615	ARG_GLEAN_10011647	ARR_GLEAN_10010799	51.1947	2.34172	16.9613	GIMAP7	GTPase IMAP family member 7
AR_GLEAN_10009177	ARG_GLEAN_10019277	ARR_GLEAN_10016969	53.9816	0.0130181	16.2377	TRIM55	Tripartite motif-containing protein 55
AR_GLEAN_10000789	ARG_GLEAN_10001992	ARR_GLEAN_10007960	333.71	4.59695	110.005	Myl3	Myosin light chain 3
AR_GLEAN_10017344	ARG_GLEAN_10010792	ARR_GLEAN_10011491	38.1684	0.43599	10.1048	Lect2	Leukocyte cell-derived chemotaxin-2
AR_GLEAN_10008547	ARG_GLEAN_10002858	ARR_GLEAN_10009431	32.0063	0	2.42604	AQP8	Aquaporin-8
AR_GLEAN_10015575	ARG_GLEAN_10000217	ARR_GLEAN_10000185	27.8159	0.177946	1.77121	PLA2G4C	Cytosolic phospholipase A2 gamma
AR_GLEAN_10002395	ARG_GLEAN_10000152	ARR_GLEAN_10000183	19.3611	0.219024	1.92378	CTSS	Cathepsin S
AR_GLEAN_10013827	ARG_GLEAN_10003158	ARR_GLEAN_10004139	41.0038	0.794402	4.55406	Gabarap	Gamma-aminobutyric acid receptor-associated protein
AR_GLEAN_10007866	ARG_GLEAN_10015317	ARR_GLEAN_10016842	49.3202	1.33822	7.62561	Prr15	Proline-rich protein 15
AR_GLEAN_10010414	ARG_GLEAN_10019832	ARR_GLEAN_10018949	67.379	2.20146	11.5898	GSTT1	Glutathione S-transferase theta-1
AR_GLEAN_10017980	ARG_GLEAN_10012015	ARR_GLEAN_10007129	43.2562	25.7289	220.543	hsc71	Heat shock cognate 70 kDa protein
AR_GLEAN_10003125	ARG_GLEAN_10009964	ARR_GLEAN_10019247	74.2333	25.3528	240.655	MAP1LC3A	Microtubule-associated proteins 1A/1B light chain 3A
AR_GLEAN_10019701	ARG_GLEAN_10000881	ARR_GLEAN_10019355	10.4056	0.347351	29.1751	SLC7A1	High affinity cationic amino acid transporter 1
AR_GLEAN_10020285	ARG_GLEAN_10003059	ARR_GLEAN_10009716	10.0422	0.924556	26.1092	MIP	Lens fiber major intrinsic protein
AR_GLEAN_10007400	ARG_GLEAN_10001964	ARR_GLEAN_10017498	11.6942	1.83748	40.0755	TUBB4B	Tubulin beta-4B chain (Fragments)
AR_GLEAN_10018683	ARG_GLEAN_10017444	ARR_GLEAN_10010620	14.0294	0	50.5031	nr4a1	Nuclear receptor subfamily 4 group A member 1
AR_GLEAN_10008869	ARG_GLEAN_10018922	ARR_GLEAN_10011975	6.56492	0	21.9059	GDF9	Growth/differentiation factor 9
AR_GLEAN_10002507	ARG_GLEAN_10008507	ARR_GLEAN_10000245	6.00766	0.076907	18.3241	A33	Zinc-binding protein A33
AR_GLEAN_10021804	ARG_GLEAN_10019258	ARR_GLEAN_10021782	39.405	2.60115	32.0981	ANPEP	Aminopeptidase N
AR_GLEAN_10018366	ARG_GLEAN_10003992	ARR_GLEAN_10019861	114.015	9.4132	111.229	ABCC5	Multidrug resistance-associated protein 5
AR_GLEAN_10006238	ARG_GLEAN_10007398	ARR_GLEAN_10008143	619.072	104.82	858.209	CYT	Cystatin
AR_GLEAN_10016600	ARG_GLEAN_10014556	ARR_GLEAN_10016449	13.9983	0.202218	33.3847	AMPD2	AMP deaminase 2
AR_GLEAN_10020004	ARG_GLEAN_10011769	ARR_GLEAN_10005917	18.832	1.3116	28.4235	Plac8l1	PLAC8-like protein 1
AR_GLEAN_10001575	ARG_GLEAN_10012058	ARR_GLEAN_10010756	16.5683	0.166815	27.8189	epabp	Embryonic polyadenylate-binding protein
AR_GLEAN_10020813	ARG_GLEAN_10016261	ARR_GLEAN_10020979	20.3794	0.884743	32.4914	slain1	SLAIN motif-containing protein 1
AR_GLEAN_10019718	ARG_GLEAN_10013920	ARR_GLEAN_10019373	119.956	3.12298	114.875	RPS4	40S ribosomal protein S4
AR_GLEAN_10010824	ARG_GLEAN_10009331	ARR_GLEAN_10011526	52.5283	2.78707	74.314	AUGNA	Augurin-A
AR_GLEAN_10000258	ARG_GLEAN_10000498	ARR_GLEAN_10001376	36.4977	1.32248	48.4072	EPX	Eosinophil peroxidase
AR_GLEAN_10009555	ARG_GLEAN_10004516	ARR_GLEAN_10002332	15.1499	0	18.4875	ankrd54	Ankyrin repeat domain-containing protein 54
AR_GLEAN_10016599	ARG_GLEAN_10005525	ARR_GLEAN_10016450	17.7448	0.0184006	20.2785	ATP5F1	ATP synthase subunit b, mitochondrial
AR_GLEAN_10002803	ARG_GLEAN_10008291	ARR_GLEAN_10006828	23.763	0.694758	26.106	CYP7A1	Cholesterol 7-alpha-monooxygenase
AR_GLEAN_10015431	ARG_GLEAN_10010253	ARR_GLEAN_10004460	36.3785	1.05443	26.285	AMOTL2	Angiomotin-like protein 2
AR_GLEAN_10003672	ARG_GLEAN_10005887	ARR_GLEAN_10011762	214.979	13.052	186.314	Efna4	Ephrin-A4
AR_GLEAN_10010553	ARG_GLEAN_10022319	ARR_GLEAN_10003683	1906.68	116.042	1592.9	actg1	Actin, cytoplasmic 2
group 7
AR_GLEAN_10018544	ARG_GLEAN_10003536	ARR_GLEAN_10003368	56.9406	2.30129	0	TNNC1	Troponin C, slow skeletal and cardiac muscles
AR_GLEAN_10008545	ARG_GLEAN_10002856	ARR_GLEAN_10009429	41.4441	2.1997	0	hbb	Hemoglobin subunit beta
AR_GLEAN_10004399	ARG_GLEAN_10007040	ARR_GLEAN_10014828	173.206	5.9242	0.648834	Myl3	Myosin light chain 3
AR_GLEAN_10017162	ARG_GLEAN_10015485	ARR_GLEAN_10014974	38.3247	0.646269	0.0458146	TNNI3	Troponin I, cardiac muscle
AR_GLEAN_10010008	ARG_GLEAN_10003478	ARR_GLEAN_10020093	73.5536	1.6581	0.219824	Mptx	Mucosal pentraxin
AR_GLEAN_10015938	ARG_GLEAN_10022233	ARR_GLEAN_10021351	18.9857	1.35247	0.132077	ppm1k	Protein phosphatase 1K, mitochondrial
AR_GLEAN_10003166	ARG_GLEAN_10009728	ARR_GLEAN_10006456	27.3839	1.47979	0.240181	CKMT2	Creatine kinase S-type, mitochondrial
AR_GLEAN_10013221	ARG_GLEAN_10010742	ARR_GLEAN_10012413	62.7741	2.96161	0.48092	SLC25A4	ADP/ATP translocase 1
AR_GLEAN_10009282	ARG_GLEAN_10011594	ARR_GLEAN_10010549	44.2995	2.97851	0	Casq2	Calsequestrin-2
AR_GLEAN_10012005	ARG_GLEAN_10019624	ARR_GLEAN_10018993	134.825	10.2729	1.20142	calm1	Calmodulin
AR_GLEAN_10011009	ARG_GLEAN_10014232	ARR_GLEAN_10010436	36.8494	5.51366	0	DES	Desmin
AR_GLEAN_10018410	ARG_GLEAN_10003181	ARR_GLEAN_10001762	105.072	0	0	RPLP2	60S acidic ribosomal protein P2
AR_GLEAN_10019251	ARG_GLEAN_10009625	ARR_GLEAN_10014268	514.435	3.82958	3.7698	ttc26	Tetratricopeptide repeat protein 26
AR_GLEAN_10003965	ARG_GLEAN_10012714	ARR_GLEAN_10012979	55.5301	0.0811658	0	MLRB	Myosin regulatory light chain 2B, cardiac muscle isoform
AR_GLEAN_10008838	ARG_GLEAN_10018950	ARR_GLEAN_10012003	324.937	4.8986	3.89367	CE041	UPF0474 protein C5orf41 homolog
AR_GLEAN_10020233	ARG_GLEAN_10001797	ARR_GLEAN_10004670	18.6544	0.0970297	0	Tnnt2	Troponin T, cardiac muscle
AR_GLEAN_10009704	ARG_GLEAN_10001537	ARR_GLEAN_10001550	574.322	11.4551	14.9387	rpl27	60S ribosomal protein L27
AR_GLEAN_10002375	ARG_GLEAN_10003895	ARR_GLEAN_10010467	19.4687	0	0	EVX1	Homeobox even-skipped homolog protein 1
AR_GLEAN_10000885	ARG_GLEAN_10004995	ARR_GLEAN_10001121	867.235	124.571	541.428	IFI27	Interferon alpha-inducible protein 27, mitochondrial
AR_GLEAN_10009678	ARG_GLEAN_10006393	ARR_GLEAN_10006802	569.529	96.7464	212.522	COL1A1	Collagen alpha-1(I) chain
AR_GLEAN_10010139	ARG_GLEAN_10020123	ARR_GLEAN_10006282	58.5756	6.91317	20.3043	rfx2	DNA-binding protein RFX2
AR_GLEAN_10000229	ARG_GLEAN_10000191	ARR_GLEAN_10002746	142.277	20.2327	57.6524	C8orf80	GTPase SLIP-GC
AR_GLEAN_10006889	ARG_GLEAN_10007823	ARR_GLEAN_10010946	45.4909	5.09782	16.3528	Tnfrsf11b	Tumor necrosis factor receptor superfamily member 11B
AR_GLEAN_10005500	ARG_GLEAN_10010561	ARR_GLEAN_10005466	103.54	11.7128	36.865	Ccl19	C-C motif chemokine 19
AR_GLEAN_10008305	ARG_GLEAN_10000163	ARR_GLEAN_10018076	78.2069	9.24264	27.0407	Vwa5a	von Willebrand factor A domain-containing protein 5A
AR_GLEAN_10006573	ARG_GLEAN_10013813	ARR_GLEAN_10011146	146.135	22.052	29.4014	TPM2	Tropomyosin beta chain
AR_GLEAN_10020149	ARG_GLEAN_10016925	ARR_GLEAN_10012581	351.054	41.7125	87.4472	PFDN4	Prefoldin subunit 4
AR_GLEAN_10016448	ARG_GLEAN_10016476	ARR_GLEAN_10017527	121.254	11.9481	20.2127	AHNAK	Neuroblast differentiation-associated protein AHNAK
AR_GLEAN_10017521	ARG_GLEAN_10006552	ARR_GLEAN_10004358	34.9185	2.84409	4.81781	Nsdhl	Sterol-4-alpha-carboxylate 3-dehydrogenase, decarboxylating
AR_GLEAN_10014007	ARG_GLEAN_10007949	ARR_GLEAN_10012662	34.7745	2.45398	5.71438	SLC9A6	Sodium/hydrogen exchanger 6
AR_GLEAN_10020973	ARG_GLEAN_10011376	ARR_GLEAN_10011909	70.5844	6.17138	12.5908	gpn3	GPN-loop GTPase 3
AR_GLEAN_10006936	ARG_GLEAN_10005227	ARR_GLEAN_10014141	32.7413	5.49818	2.19368	triqk	Protein TRIQK
AR_GLEAN_10007591	ARG_GLEAN_10005106	ARR_GLEAN_10005224	29.0589	3.63882	0.130008	MMP14	Matrix metalloproteinase-14
AR_GLEAN_10019798	ARG_GLEAN_10007274	ARR_GLEAN_10019461	20.0216	4.01487	0.0544726	PYGM	Glycogen phosphorylase, muscle form
AR_GLEAN_10019767	ARG_GLEAN_10013873	ARR_GLEAN_10019423	24.3513	4.51897	0.00883561	ACTN3	Alpha-actinin-3
AR_GLEAN_10013343	ARG_GLEAN_10014334	ARR_GLEAN_10011295	53.2528	16.0185	3.09035	TNNT3	Troponin T, fast skeletal muscle isoforms
AR_GLEAN_10009831	ARG_GLEAN_10006291	ARR_GLEAN_10008800	91.7728	29.5936	8.18378	CLDN6	Claudin-6
AR_GLEAN_10004564	ARG_GLEAN_10008876	ARR_GLEAN_10009924	581.02	171.213	46.617	gapdh	Glyceraldehyde-3-phosphate dehydrogenase
AR_GLEAN_10006583	ARG_GLEAN_10013823	ARR_GLEAN_10011156	711.54	217.964	121.966	LYSC	Lysozyme C
AR_GLEAN_10004483	ARG_GLEAN_10008637	ARR_GLEAN_10012211	63.7084	18.364	7.29145	CRABP2	Cellular retinoic acid-binding protein 2
AR_GLEAN_10002754	ARG_GLEAN_10009060	ARR_GLEAN_10010181	114.195	12.7348	14.3347	CRAT	Carnitine O-acetyltransferase
AR_GLEAN_10001377	ARG_GLEAN_10003578	ARR_GLEAN_10003643	84.3243	10.14	10.7542	CRYAB	Alpha-crystallin B chain
AR_GLEAN_10019043	ARG_GLEAN_10021787	ARR_GLEAN_10021630	58.1983	6.58479	4.38795	ccz1	Vacuolar fusion protein CCZ1 homolog
AR_GLEAN_10020293	ARG_GLEAN_10010122	ARR_GLEAN_10009724	20.7374	0.530831	0	PFKM	6-phosphofructokinase, muscle type
AR_GLEAN_10002626	ARG_GLEAN_10008780	ARR_GLEAN_10002065	166.809	20.5431	18.3369	Cd38	ADP-ribosyl cyclase 1
AR_GLEAN_10010724	ARG_GLEAN_10013650	ARR_GLEAN_10012526	44.266	2.6149	2.79389	MCM6	DNA replication licensing factor MCM6
AR_GLEAN_10011011	ARG_GLEAN_10014234	ARR_GLEAN_10010434	37.2905	2.43117	2.88528	TBA	Tubulin alpha chain
AR_GLEAN_10022061	ARG_GLEAN_10008201	ARR_GLEAN_10003772	210.286	10.8958	9.7149	Pnpla2	Patatin-like phospholipase domain-containing protein 2
AR_GLEAN_10012445	ARG_GLEAN_10022128	ARR_GLEAN_10018242	21.5826	0.314486	0.304502	ACTN2	Alpha-actinin-2
AR_GLEAN_10019985	ARG_GLEAN_10003452	ARR_GLEAN_10008377	399.574	46.8046	20.9869	CKM	Creatine kinase M-type
AR_GLEAN_10002857	ARG_GLEAN_10014564	ARR_GLEAN_10020924	16.0719	0.950603	0.258791	UBP1	Upstream-binding protein 1
AR_GLEAN_10010405	ARG_GLEAN_10019843	ARR_GLEAN_10018963	65.1025	4.11562	3.01164	Atp2a2	Sarcoplasmic/endoplasmic reticulum calcium ATPase 2
AR_GLEAN_10017106	ARG_GLEAN_10017686	ARR_GLEAN_10012883	30.0638	1.23436	0.09898	MYBPC1	Myosin-binding protein C, slow-type
AR_GLEAN_10005984	ARG_GLEAN_10002806	ARR_GLEAN_10002109	74.6855	7.48303	5.01134	EPS8L1	Epidermal growth factor receptor kinase substrate 8-like protein 1
AR_GLEAN_10011687	ARG_GLEAN_10020563	ARR_GLEAN_10017707	42.1553	4.6551	4.28227	FHL2b	Four and a half LIM domains protein 2b
AR_GLEAN_10021532	ARG_GLEAN_10017539	ARR_GLEAN_10022022	28.0594	2.23385	1.4268	FHL2a	Four and a half LIM domains protein 2a
group 8
AR_GLEAN_10018166	ARG_GLEAN_10016119	ARR_GLEAN_10017117	740.299	852.838	0.465969	SGCG	Gamma-sarcoglycan
AR_GLEAN_10011565	ARG_GLEAN_10020686	ARR_GLEAN_10013954	763.855	1798.17	0.101744	tpt1	Translationally-controlled tumor protein homolog
AR_GLEAN_10005576	ARG_GLEAN_10014945	ARR_GLEAN_10010162	168.863	387.24	0	agr2	Anterior gradient protein 2 homolog
AR_GLEAN_10006041	ARG_GLEAN_10016280	ARR_GLEAN_10013222	166.081	252.361	0	TGas113e22.1	Histone H3.3
AR_GLEAN_10002439	ARG_GLEAN_10000138	ARR_GLEAN_10000371	227.654	131.41	0.967738	HA1F	Class I histocompatibility antigen, F10 alpha chain
AR_GLEAN_10013192	ARG_GLEAN_10010781	ARR_GLEAN_10012449	77.4814	74.3941	0	HMGB2	High mobility group protein B2
AR_GLEAN_10012116	ARG_GLEAN_10017832	ARR_GLEAN_10007522	32.248	27.5862	0	GNAI2	Guanine nucleotide-binding protein G(i) subunit alpha-2
AR_GLEAN_10015470	ARG_GLEAN_10021070	ARR_GLEAN_10018511	58.7779	67.7382	0.183377	YWHAE	14-3-3 protein epsilon
AR_GLEAN_10015227	ARG_GLEAN_10016601	ARR_GLEAN_10015163	53.7867	140.762	0.533925	GPX4	Phospholipid hydroperoxide glutathione peroxidase, mitochondrial
AR_GLEAN_10000665	ARG_GLEAN_10003125	ARR_GLEAN_10003745	197.832	60.4755	0.0792771	Aldoa	Fructose-bisphosphate aldolase A
AR_GLEAN_10004285	ARG_GLEAN_10012465	ARR_GLEAN_10014778	45.4074	7.79892	0	TCAP	Telethonin
AR_GLEAN_10000536	ARG_GLEAN_10000722	ARR_GLEAN_10001346	31.6473	5.87553	0.0439632	Tnnt3	Troponin T, fast skeletal muscle
AR_GLEAN_10004683	ARG_GLEAN_10000967	ARR_GLEAN_10000636	68.4469	10.1781	0.0851597	PGAM2	Phosphoglycerate mutase 2
AR_GLEAN_10001407	ARG_GLEAN_10003959	ARR_GLEAN_10006111	40.8144	17.6351	0.481686	TNNC2	Troponin C, skeletal muscle
AR_GLEAN_10013478	ARG_GLEAN_10002321	ARR_GLEAN_10000414	23.3206	7.58513	0	Stx7	Syntaxin-7
AR_GLEAN_10013760	ARG_GLEAN_10004376	ARR_GLEAN_10001960	67.2282	18.7527	0.32672	Eno3	Beta-enolase
AR_GLEAN_10013326	ARG_GLEAN_10014349	ARR_GLEAN_10014353	61.9635	16.946	0.0675507	ldha	L-lactate dehydrogenase A chain
AR_GLEAN_10021114	ARG_GLEAN_10021501	ARR_GLEAN_10016757	44.5269	12.739	0.112927	hspb11	Heat shock protein beta-11
AR_GLEAN_10018842	ARG_GLEAN_10004053	ARR_GLEAN_10020779	155.069	6.54465	0	TNNI1	Troponin I, slow skeletal muscle
AR_GLEAN_10003087	ARG_GLEAN_10010004	ARR_GLEAN_10019288	105.964	4.04671	0	TNNC1	Troponin C, slow skeletal and cardiac muscles
AR_GLEAN_10008281	ARG_GLEAN_10000003	ARR_GLEAN_10009594	229.16	28.9758	0	TGas113e22.1	Histone H3.3
AR_GLEAN_10008256	ARG_GLEAN_10018444	ARR_GLEAN_10018123	666.035	66.7508	0.233277	CKM	Creatine kinase M-type
AR_GLEAN_10020979	ARG_GLEAN_10011382	ARR_GLEAN_10011904	362.974	30.6965	0.0786633	MYL2	Myosin regulatory light chain 2, ventricular/cardiac muscle isoform
group 9
AR_GLEAN_10005535	ARG_GLEAN_10002835	ARR_GLEAN_10005195	0	26.691	0.0129415	TRPM3	Transient receptor potential cation channel subfamily M member 3
AR_GLEAN_10017389	ARG_GLEAN_10019584	ARR_GLEAN_10009725	0.250476	18.3633	0.280533	IL13RA2	Interleukin-13 receptor subunit alpha-2
AR_GLEAN_10011097	ARG_GLEAN_10013724	ARR_GLEAN_10012361	7.07261	319.852	10.9008	PRKAA1	5'-AMP-activated protein kinase catalytic subunit alpha-1
AR_GLEAN_10014235	ARG_GLEAN_10008146	ARR_GLEAN_10022307	3.79932	73.7101	3.57943	ppp2r3c	Serine/threonine-protein phosphatase 2A regulatory subunit B'' subunit gamma
AR_GLEAN_10018204	ARG_GLEAN_10019496	ARR_GLEAN_10006500	1.28947	26.6373	1.2022	Msi2	RNA-binding protein Musashi homolog 2
AR_GLEAN_10018542	ARG_GLEAN_10004188	ARR_GLEAN_10003370	1.51815	36.4934	0.917992	Lrrc23	Leucine-rich repeat-containing protein 23
AR_GLEAN_10010075	ARG_GLEAN_10008011	ARR_GLEAN_10020156	1.45328	34.2533	1.0967	ASPG	N(4)-(Beta-N-acetylglucosaminyl)-L-asparaginase
AR_GLEAN_10004049	ARG_GLEAN_10000074	ARR_GLEAN_10000056	1.54993	23.72	0.702556	CYP2J2	Cytochrome P450 2J2
AR_GLEAN_10005458	ARG_GLEAN_10010949	ARR_GLEAN_10009596	0.38716	22.8317	0.998141	CTK2	Carboxy-terminal kinesin 2
AR_GLEAN_10017147	ARG_GLEAN_10013845	ARR_GLEAN_10012924	9.94471	139.253	17.4342	Ube2h	Ubiquitin-conjugating enzyme E2 H
AR_GLEAN_10015247	ARG_GLEAN_10016621	ARR_GLEAN_10019179	4.77469	73.0855	8.71963	Rnf126	RING finger protein 126
AR_GLEAN_10008593	ARG_GLEAN_10007795	ARR_GLEAN_10009379	3.04787	93.1948	0.647275	NR5A2	Nuclear receptor subfamily 5 group A member 2
AR_GLEAN_10000525	ARG_GLEAN_10008904	ARR_GLEAN_10004216	1.36827	51.8365	0.0475415	TBB	Tubulin beta chain
AR_GLEAN_10018582	ARG_GLEAN_10018799	ARR_GLEAN_10015821	0.0785543	43.7762	0.132147	MIP	Lens fiber major intrinsic protein
AR_GLEAN_10000119	ARG_GLEAN_10003681	ARR_GLEAN_10000143	0.405716	56.744	0.813938	A33	Zinc-binding protein A33
AR_GLEAN_10013843	ARG_GLEAN_10001441	ARR_GLEAN_10001269	4.16961	255.703	2.9865	pld3	Phospholipase D3
AR_GLEAN_10020965	ARG_GLEAN_10005105	ARR_GLEAN_10011921	0.812904	56.348	0.106873	mmp11	Stromelysin-3
group 10
AR_GLEAN_10020423	ARG_GLEAN_10019200	ARR_GLEAN_10011382	6.12199	37.3764	0	Ppn	Papilin
AR_GLEAN_10000074	ARG_GLEAN_10003838	ARR_GLEAN_10008862	4.3822	20.931	0	CYP2J2	Cytochrome P450 2J2
AR_GLEAN_10006922	ARG_GLEAN_10007242	ARR_GLEAN_10014126	125.86	142.156	3.0949	YWHAZ	14-3-3 protein zeta/delta
AR_GLEAN_10000312	ARG_GLEAN_10002755	ARR_GLEAN_10002755	42.1437	42.0752	1.05872	pvalb7	Parvalbumin-7
AR_GLEAN_10011650	ARG_GLEAN_10020599	ARR_GLEAN_10017670	28.3164	23.3124	0.622159	TSPAN7	Tetraspanin-7
AR_GLEAN_10014699	ARG_GLEAN_10004029	ARR_GLEAN_10000835	32.0036	33.3668	0.954783	IFITM1	Interferon-induced transmembrane protein 1
AR_GLEAN_10013800	ARG_GLEAN_10000711	ARR_GLEAN_10004166	25.3199	28.1955	0.855657	FIS1	Mitochondrial fission 1 protein
AR_GLEAN_10009835	ARG_GLEAN_10006287	ARR_GLEAN_10008796	47.6034	20.3975	0.0351826	atp2a1	Sarcoplasmic/endoplasmic reticulum calcium ATPase 1
AR_GLEAN_10015609	ARG_GLEAN_10009788	ARR_GLEAN_10000954	53.634	30.9501	1.64664	Ccr9	C-C chemokine receptor type 9
AR_GLEAN_10004331	ARG_GLEAN_10012513	ARR_GLEAN_10014827	80.6412	28.3121	2.85725	MYLPF	Myosin regulatory light chain 2, skeletal muscle isoform
AR_GLEAN_10019895	ARG_GLEAN_10019545	ARR_GLEAN_10016460	17.2572	12.75	0.0453627	JAKMIP2	Janus kinase and microtubule-interacting protein 2
AR_GLEAN_10005564	ARG_GLEAN_10001428	ARR_GLEAN_10017077	43.9026	33.073	4.68917	RPS5	40S ribosomal protein S5
AR_GLEAN_10003117	ARG_GLEAN_10009973	ARR_GLEAN_10019256	2672.89	2052.69	319.565	rps23	40S ribosomal protein S23
AR_GLEAN_10009670	ARG_GLEAN_10006403	ARR_GLEAN_10006811	282.399	236.707	37.3134	Kpnb1	Importin subunit beta-1
AR_GLEAN_10008497	ARG_GLEAN_10001076	ARR_GLEAN_10001156	82.2684	71.7162	11.2725	HMGT	High mobility group-T protein
AR_GLEAN_10021940	ARG_GLEAN_10021332	ARR_GLEAN_10021915	995.288	968.752	88.0181	APCS	Serum amyloid P-component
AR_GLEAN_10016927	ARG_GLEAN_10020433	ARR_GLEAN_10013789	22.1717	22.5079	1.36721	Pdcd6	Programmed cell death protein 6
AR_GLEAN_10004117	ARG_GLEAN_10011010	ARR_GLEAN_10012743	44.4617	46.813	4.04284	SP3	Transcription factor Sp3
AR_GLEAN_10002687	ARG_GLEAN_10009239	ARR_GLEAN_10005579	147.308	202.342	19.0059	CL062	Cytochrome c oxidase assembly protein C12orf62 homolog
AR_GLEAN_10006389	ARG_GLEAN_10003594	ARR_GLEAN_10001934	4.33354	28.3848	0.384436	Tpsab1	Tryptase
AR_GLEAN_10001398	ARG_GLEAN_10000150	ARR_GLEAN_10003677	2.30812	23.0987	0.0839789	MYSS	Myosin heavy chain, fast skeletal muscle
AR_GLEAN_10012606	ARG_GLEAN_10021958	ARR_GLEAN_10017837	8.07163	45.3448	4.78066	ZFX	Zinc finger X-chromosomal protein
AR_GLEAN_10004655	ARG_GLEAN_10001148	ARR_GLEAN_10002358	7.61691	34.9714	3.14043	ADRB4C	Beta-4C adrenergic receptor
AR_GLEAN_10017657	ARG_GLEAN_10018033	ARR_GLEAN_10018347	25.9032	99.302	6.35291	C1orf53	Uncharacterized protein C1orf53
AR_GLEAN_10018130	ARG_GLEAN_10010496	ARR_GLEAN_10017149	8.65651	29.8852	0.509537	TMEM25	Transmembrane protein 25
AR_GLEAN_10014041	ARG_GLEAN_10007912	ARR_GLEAN_10012693	351.79	1487.97	60.6885	LEAP2	Liver-expressed antimicrobial peptide 2
AR_GLEAN_10013741	ARG_GLEAN_10012111	ARR_GLEAN_10007716	9.97009	18.8795	0.557601	TDH	L-threonine 3-dehydrogenase, mitochondrial
AR_GLEAN_10013949	ARG_GLEAN_10019427	ARR_GLEAN_10008522	80.5856	188.293	10.2131	UPF3B	Regulator of nonsense transcripts 3B
AR_GLEAN_10021359	ARG_GLEAN_10018190	ARR_GLEAN_10002370	8.2101	21.064	0.44527	CSL1	L-rhamnose-binding lectin CSL1
AR_GLEAN_10004836	ARG_GLEAN_10012993	ARR_GLEAN_10009102	21.0185	52.1085	5.53154	IFI30	Gamma-interferon-inducible lysosomal thiol reductase
AR_GLEAN_10006107	ARG_GLEAN_10016060	ARR_GLEAN_10017214	39.2293	101.084	9.22207	HTRA2	Serine protease HTRA2, mitochondrial
AR_GLEAN_10004752	ARG_GLEAN_10014170	ARR_GLEAN_10015615	43.9823	126.276	10.5936	romo1	Reactive oxygen species modulator 1
AR_GLEAN_10021303	ARG_GLEAN_10018245	ARR_GLEAN_10001131	61.5159	103.858	16.8069	Ctsq	Cathepsin Q
