# Supplementary material for: The Asian arowana (Scleropages formosus) genome provides new insights into the evolution of an early lineage of teleosts
Source: Sci Rep. 2016 Apr 19;6:24501. doi: 10.1038/srep24501 (PMC4835728; doi:10.1038/srep24501)
Supplement: Supplementary Dataset 3 [file srep24501-s3.xls]

## Sheet: Male_up
geneID	chromosome	female1	female2	female3	male1	male2	male3	t-test	swissprot annotation	GO terms
AR_GLEAN_10000685	chr1	3.07738	4.64805	2.81257	29.4299	30.4127	29.5354	2.63284e-05	SON_MOUSE Protein SON OS=Mus musculus GN=Son PE=1 SV=2	GO:0003676; nucleic acid binding; Molecular Function,GO:0003725; double-stranded RNA binding; Molecular Function,GO:0005622; intracellular; Cellular Component
AR_GLEAN_10006455	chr1	0	0.0564517	0	1.33481	1.22064	1.26541	4.05978e-05	OPRX_RAT Nociceptin receptor OS=Rattus norvegicus GN=Oprl1 PE=2 SV=1	GO:0001626; nociceptin receptor activity; Molecular Function,GO:0004985; opioid receptor activity; Molecular Function,GO:0007186; G-protein coupled receptor signaling pathway; Biological Process,GO:0016021; integral to membrane; Cellular Component
AR_GLEAN_10000089	chr1	0.0213811	0.110659	0.0341142	1.69748	1.78447	1.61702	5.28568e-05	NLRC3_MOUSE Protein NLRC3 OS=Mus musculus GN=Nlrc3 PE=2 SV=2	N.A.
AR_GLEAN_10002649	chr1	0.12323	0.0960906	0	1.28622	1.1619	1.31913	6.2736e-05	RAB7L_PONAB Ras-related protein Rab-7L1 OS=Pongo abelii GN=RAB7L1 PE=2 SV=1	GO:0003924; GTPase activity; Molecular Function,GO:0005525; GTP binding; Molecular Function,GO:0005622; intracellular; Cellular Component,GO:0006184; GTP catabolic process; Biological Process,GO:0006886; intracellular protein transport; Biological Process,GO:0006913; nucleocytoplasmic transport; Biological Process,GO:0007165; signal transduction; Biological Process,GO:0007264; small GTPase mediat…
AR_GLEAN_10002123	chr1	0.127436	0.300181	0.179146	9.36172	9.38638	8.85731	0.000129906	FBX6_BOVIN F-box only protein 6 OS=Bos taurus GN=FBXO6 PE=2 SV=1	GO:0005515; protein binding; Molecular Function,GO:0030163; protein catabolic process; Biological Process
AR_GLEAN_10002115	chr1	0.932481	1.56854	1.69891	6.64455	6.416	6.15312	0.000213574	MIB2_CHICK E3 ubiquitin-protein ligase MIB2 OS=Gallus gallus GN=MIB2 PE=2 SV=1	GO:0004842; ubiquitin-protein ligase activity; Molecular Function,GO:0005515; protein binding; Molecular Function,GO:0008270; zinc ion binding; Molecular Function,GO:0016567; protein ubiquitination; Biological Process,GO:0046872; metal ion binding; Molecular Function
AR_GLEAN_10006453	chr1	13.2032	12.6941	10.6548	54.394	60.3063	57.0251	0.000254411	TCEA2_BOVIN Transcription elongation factor A protein 2 OS=Bos taurus GN=TCEA2 PE=2 SV=1	GO:0003676; nucleic acid binding; Molecular Function,GO:0003677; DNA binding; Molecular Function,GO:0005634; nucleus; Cellular Component,GO:0006351; transcription, DNA-dependent; Biological Process,GO:0008270; zinc ion binding; Molecular Function
AR_GLEAN_10002078	chr1	2.22399	3.17676	1.62262	11.4208	12.0604	12.1384	0.000362919	IF4G3_HUMAN Eukaryotic translation initiation factor 4 gamma 3 OS=Homo sapiens GN=EIF4G3 PE=1 SV=2	GO:0005488; binding; Molecular Function,GO:0005515; protein binding; Molecular Function,GO:0016070; RNA metabolic process; Biological Process
AR_GLEAN_10003283	chr1	4.2287	4.45904	4.59855	19.2047	20.4758	20.7533	0.000546811	NDUV3_GORGO NADH dehydrogenase [ubiquinone] flavoprotein 3, mitochondrial OS=Gorilla gorilla gorilla GN=NDUFV3 PE=3 SV=1	N.A.
AR_GLEAN_10010782	chr1	0	0	0	1.80037	1.948	1.7484	0.00106295	VWC2L_DANRE von Willebrand factor C domain-containing protein 2-like OS=Danio rerio GN=vwc2l PE=4 SV=1	GO:0005515; protein binding; Molecular Function
AR_GLEAN_10006459	chr1	0.432887	0.383341	0.344975	5.13988	4.59469	5.03156	0.00107937	KIF3B_HUMAN Kinesin-like protein KIF3B OS=Homo sapiens GN=KIF3B PE=1 SV=1	GO:0003777; microtubule motor activity; Molecular Function,GO:0005524; ATP binding; Molecular Function,GO:0007018; microtubule-based movement; Biological Process
AR_GLEAN_10003230	chr1	1.98756	1.66139	2.76124	23.6742	27.3389	26.9586	0.00125112	IFT88_MOUSE Intraflagellar transport protein 88 homolog OS=Mus musculus GN=Ift88 PE=1 SV=2	GO:0005515; protein binding; Molecular Function
AR_GLEAN_10005050	chr1	5.05869	8.4149	7.05718	26.0296	32.2433	27.7175	0.00181993	MI2D_RHIME Inositol 2-dehydrogenase OS=Rhizobium meliloti (strain 1021) GN=idhA PE=1 SV=2	GO:0008152; metabolic process; Biological Process,GO:0016491; oxidoreductase activity; Molecular Function,GO:0055114; oxidation-reduction process; Biological Process
AR_GLEAN_10003254	chr1	89.705	177.686	166.6	1732.8	1443.05	1481.87	0.00216595	RL31_PAROL 60S ribosomal protein L31 OS=Paralichthys olivaceus GN=rpl31 PE=2 SV=1	GO:0003735; structural constituent of ribosome; Molecular Function,GO:0005622; intracellular; Cellular Component,GO:0005840; ribosome; Cellular Component,GO:0006412; translation; Biological Process
AR_GLEAN_10006321	chr1	0.541237	0.275746	0	2.19623	1.72126	1.64032	0.0025809	F155A_DANRE Transmembrane protein FAM155A OS=Danio rerio GN=fam155a PE=2 SV=1	N.A.
AR_GLEAN_10006471	chr1	0.726746	1.10344	0.788474	6.7111	5.99345	7.51311	0.00350899	MFS2A_XENTR Major facilitator superfamily domain-containing protein 2A OS=Xenopus tropicalis GN=mfsd2a PE=2 SV=1	N.A.
AR_GLEAN_10005086	chr1	0.0461537	0.023283	0.039826	1.20966	0.977942	1.09236	0.00368667	MEGF6_HUMAN Multiple epidermal growth factor-like domains protein 6 OS=Homo sapiens GN=MEGF6 PE=2 SV=4	GO:0005509; calcium ion binding; Molecular Function,GO:0005515; protein binding; Molecular Function
AR_GLEAN_10002169	chr1	0.648656	0.98087	0.149544	4.34325	3.55761	3.08553	0.00371902	PLXD1_MOUSE Plexin-D1 OS=Mus musculus GN=Plxnd1 PE=1 SV=1	GO:0005515; protein binding; Molecular Function,GO:0016020; membrane; Cellular Component
AR_GLEAN_10005055	chr1	0	0	0.382003	0.949511	1.17891	1.28735	0.00401236	ESPN_HUMAN Espin OS=Homo sapiens GN=ESPN PE=1 SV=1	GO:0005515; protein binding; Molecular Function
AR_GLEAN_10010764	chr1	0.482101	0.45154	0.421438	6.67301	8.18161	7.00606	0.00440464	BAZ2B_CHICK Bromodomain adjacent to zinc finger domain protein 2B OS=Gallus gallus GN=BAZ2B PE=2 SV=1	GO:0005515; protein binding; Molecular Function,GO:0008270; zinc ion binding; Molecular Function
AR_GLEAN_10000669	chr1	119.614	158.981	205.019	972.145	782.808	764.475	0.0046297	RL24_GILMI 60S ribosomal protein L24 OS=Gillichthys mirabilis GN=rpl24 PE=2 SV=2	N.A.
AR_GLEAN_10005062	chr1	0.0789359	0.0941004	0.109873	1.492	1.6877	1.32849	0.00512555	CEL2A_HUMAN Chymotrypsin-like elastase family member 2A OS=Homo sapiens GN=CELA2A PE=1 SV=1	GO:0004252; serine-type endopeptidase activity; Molecular Function,GO:0005515; protein binding; Molecular Function,GO:0006508; proteolysis; Biological Process
AR_GLEAN_10003239	chr1	0.206122	0.504066	0.420552	3.16591	2.81793	2.32806	0.00518877	ZN569_MOUSE Zinc finger protein 569 OS=Mus musculus GN=Znf569 PE=2 SV=2	GO:0005622; intracellular; Cellular Component,GO:0008270; zinc ion binding; Molecular Function
AR_GLEAN_10001453	chr1	0	0.150338	0	1.34775	1.69437	1.87031	0.00521964	B2L15_BOVIN Bcl-2-like protein 15 OS=Bos taurus GN=BCL2L15 PE=2 SV=1	GO:0042981; regulation of apoptotic process; Biological Process
AR_GLEAN_10006358	chr1	0.0648178	0	0.274473	4.24116	3.16595	3.50998	0.0053775	XK_HUMAN Membrane transport protein XK OS=Homo sapiens GN=XK PE=1 SV=5	N.A.
AR_GLEAN_10005082	chr1	0.22187	0.759032	0.547141	10.3179	12.9859	13.3831	0.00565041	Y1686_STRPN Uncharacterized oxidoreductase SP_1686 OS=Streptococcus pneumoniae GN=SP_1686 PE=3 SV=2	GO:0008152; metabolic process; Biological Process,GO:0016491; oxidoreductase activity; Molecular Function,GO:0055114; oxidation-reduction process; Biological Process
AR_GLEAN_10003252	chr1	10.4531	7.76812	12.5228	61.5773	64.3791	78.7763	0.00568906	PDCL3_RAT Phosducin-like protein 3 OS=Rattus norvegicus GN=Pdcl3 PE=2 SV=1	N.A.
AR_GLEAN_10002131	chr1	0.315707	0.311688	0.279186	4.93776	6.36868	5.76036	0.00584164	P2012_DANRE Probable carboxypeptidase PM20D1.2 OS=Danio rerio GN=pm20d1.2 PE=2 SV=1	GO:0008152; metabolic process; Biological Process,GO:0016787; hydrolase activity; Molecular Function
AR_GLEAN_10002642	chr1	0	0.153737	0.139357	9.38682	8.80676	7.11125	0.0064221	STXB_SYNHO Stonustoxin subunit beta OS=Synanceia horrida PE=1 SV=3	GO:0005515; protein binding; Molecular Function
AR_GLEAN_10002654	chr1	0	0.0561125	0	5.66743	5.31853	4.24861	0.00695732	SAHH3_HUMAN Putative adenosylhomocysteinase 3 OS=Homo sapiens GN=AHCYL2 PE=1 SV=1	GO:0004013; adenosylhomocysteinase activity; Molecular Function,GO:0006730; one-carbon metabolic process; Biological Process
AR_GLEAN_10006334	chr1	0	0.0263446	0.0936293	3.93055	4.28612	3.15761	0.00746667	CLOCK_NANGA Circadian locomoter output cycles protein kaput OS=Nannospalax galili GN=Clock PE=1 SV=1	GO:0003700; sequence-specific DNA binding transcription factor activity; Molecular Function,GO:0004871; signal transducer activity; Molecular Function,GO:0005515; protein binding; Molecular Function,GO:0005634; nucleus; Cellular Component,GO:0005667; transcription factor complex; Cellular Component,GO:0005737; cytoplasm; Cellular Component,GO:0006355; regulation of transcription, DNA-dependent; B…
AR_GLEAN_10002178	chr1	0	0	0	2.30878	2.63165	1.9319	0.00770125	NINJ1_HUMAN Ninjurin-1 OS=Homo sapiens GN=NINJ1 PE=1 SV=2	GO:0007155; cell adhesion; Biological Process,GO:0016021; integral to membrane; Cellular Component,GO:0042246; tissue regeneration; Biological Process
AR_GLEAN_10015477	chr1	0.490783	0.821015	0.357678	5.72993	4.21994	4.44846	0.00788896	RS25_DANRE 40S ribosomal protein S25 OS=Danio rerio GN=rps25 PE=2 SV=1	N.A.
AR_GLEAN_10000678	chr1	2.1695	2.41605	1.91293	9.41346	12.3252	11.5979	0.00807033		N.A.
AR_GLEAN_10010696	chr1	1.35005	1.55034	1.8771	6.29914	7.89263	6.09832	0.00819848	ARHG6_CHICK Rho guanine nucleotide exchange factor 6 OS=Gallus gallus GN=ARHGEF6 PE=2 SV=1	GO:0005089; Rho guanyl-nucleotide exchange factor activity; Molecular Function,GO:0005515; protein binding; Molecular Function,GO:0005543; phospholipid binding; Molecular Function,GO:0005622; intracellular; Cellular Component,GO:0035023; regulation of Rho protein signal transduction; Biological Process
AR_GLEAN_10010706	chr1	0.310666	0.434821	0.538699	11.9973	14.1218	16.4007	0.00831336	MSPD1_HUMAN Motile sperm domain-containing protein 1 OS=Homo sapiens GN=MOSPD1 PE=2 SV=1	GO:0005198; structural molecule activity; Molecular Function
AR_GLEAN_10005038	chr1	0.414818	0.554088	0.311181	3.95889	5.45107	4.91936	0.00859305	CLCN6_RABIT Chloride transport protein 6 OS=Oryctolagus cuniculus GN=CLCN6 PE=2 SV=1	GO:0005247; voltage-gated chloride channel activity; Molecular Function,GO:0005515; protein binding; Molecular Function,GO:0006821; chloride transport; Biological Process,GO:0016020; membrane; Cellular Component,GO:0055085; transmembrane transport; Biological Process
AR_GLEAN_10006369	chr1	0.660306	1.27968	1.69001	10.4903	11.5484	8.05699	0.00905295	CUL4B_HUMAN Cullin-4B OS=Homo sapiens GN=CUL4B PE=1 SV=4	GO:0006511; ubiquitin-dependent protein catabolic process; Biological Process,GO:0031461; cullin-RING ubiquitin ligase complex; Cellular Component,GO:0031625; ubiquitin protein ligase binding; Molecular Function
AR_GLEAN_10002643	chr1	0.233277	0.126346	0	1.90463	2.29722	1.54227	0.00935107	NLRC3_HUMAN Protein NLRC3 OS=Homo sapiens GN=NLRC3 PE=2 SV=2	N.A.
AR_GLEAN_10010756	chr1	0.467367	0.335838	0.331511	2.77748	2.20402	3.03356	0.00944027	CC017_DANRE Uncharacterized protein C3orf17 homolog OS=Danio rerio GN=si:dkey-22a1.3 PE=2 SV=1	N.A.
AR_GLEAN_10006356	chr1	0.349735	0.421325	2.26566	34.4401	43.8911	49.19	0.00948037	TMM35_DANRE Transmembrane protein 35 OS=Danio rerio GN=tmem35 PE=2 SV=1	N.A.
AR_GLEAN_10006374	chr1	0.119815	0	0	15.3709	21.7861	18.0822	0.0100598	DFP1_LONON Putative defense protein 1 OS=Lonomia obliqua PE=2 SV=1	N.A.
AR_GLEAN_10010677	chr1	2.21766	2.67379	2.42787	19.963	14.6577	18.7041	0.0103255	FIP1_RAT Pre-mRNA 3'-end-processing factor FIP1 OS=Rattus norvegicus GN=Fip1l1 PE=1 SV=1	N.A.
AR_GLEAN_10000675	chr1	0	0.0477274	0.0831457	4.84114	6.76216	5.21647	0.010883	A4_TETFL Amyloid beta A4 protein OS=Tetraodon fluviatilis GN=app PE=2 SV=1	GO:0005488; binding; Molecular Function,GO:0008201; heparin binding; Molecular Function,GO:0016021; integral to membrane; Cellular Component,GO:0046914; transition metal ion binding; Molecular Function
AR_GLEAN_10006500	chr1	0.170404	0	0.97349	5.62325	7.25371	4.54823	0.0119101		N.A.
AR_GLEAN_10002087	chr1	0.0216267	0.017977	0.0321646	1.9451	1.78332	1.33132	0.0119498	RN207_MOUSE RING finger protein 207 OS=Mus musculus GN=Rnf207 PE=2 SV=2	GO:0005515; protein binding; Molecular Function,GO:0005622; intracellular; Cellular Component,GO:0008270; zinc ion binding; Molecular Function
AR_GLEAN_10003212	chr1	0.0963557	0.116896	0.0717554	3.05923	2.25548	2.19939	0.012879	FA26E_MOUSE Protein FAM26E OS=Mus musculus GN=Fam26e PE=2 SV=1	N.A.
AR_GLEAN_10010781	chr1	0	0	0.107705	0.909042	1.26093	0.835883	0.0130912	IKZF2_HUMAN Zinc finger protein Helios OS=Homo sapiens GN=IKZF2 PE=1 SV=2	GO:0005622; intracellular; Cellular Component,GO:0008270; zinc ion binding; Molecular Function
AR_GLEAN_10005037	chr1	0.307569	0.823754	0.325908	3.38799	2.24204	3.52128	0.01373	MTHR_BOVIN Methylenetetrahydrofolate reductase OS=Bos taurus GN=MTHFR PE=2 SV=1	GO:0004489; methylenetetrahydrofolate reductase (NADPH) activity; Molecular Function,GO:0006555; methionine metabolic process; Biological Process,GO:0055114; oxidation-reduction process; Biological Process
AR_GLEAN_10002073	chr1	1.52208	2.50725	1.90159	7.69155	11.3876	9.52104	0.0144115	DVL1_RAT Segment polarity protein dishevelled homolog DVL-1 OS=Rattus norvegicus GN=Dvl1 PE=1 SV=3	GO:0004871; signal transducer activity; Molecular Function,GO:0005488; binding; Molecular Function,GO:0005515; protein binding; Molecular Function,GO:0005622; intracellular; Cellular Component,GO:0007275; multicellular organismal development; Biological Process,GO:0035556; intracellular signal transduction; Biological Process
AR_GLEAN_10006373	chr1	0.158421	0.225561	0.231292	6.47568	8.55259	5.76765	0.0150279	KAISO_HUMAN Transcriptional regulator Kaiso OS=Homo sapiens GN=ZBTB33 PE=1 SV=2	GO:0005622; intracellular; Cellular Component,GO:0008270; zinc ion binding; Molecular Function
AR_GLEAN_10006362	chr1	0.0453781	0.178927	0	1.96398	1.2609	1.94833	0.0153255	SRPX2_BOVIN Sushi repeat-containing protein SRPX2 OS=Bos taurus GN=SRPX2 PE=2 SV=1	N.A.
AR_GLEAN_10006482	chr1	0.225869	0.479535	1.18695	9.88217	12.6954	15.5665	0.0156795	S35C2_HUMAN Solute carrier family 35 member C2 OS=Homo sapiens GN=SLC35C2 PE=1 SV=2	GO:0005509; calcium ion binding; Molecular Function
AR_GLEAN_10002159	chr1	0.329955	3.95441	0.221408	6.81596	9.54521	7.26616	0.0165843	PRRT3_MOUSE Proline-rich transmembrane protein 3 OS=Mus musculus GN=Prrt3 PE=1 SV=1	N.A.
AR_GLEAN_10005071	chr1	0.466093	0.45295	3.07615	5.72923	10.1963	9.07081	0.0166193	RIMKB_DANRE Beta-citryl-glutamate synthase B OS=Danio rerio GN=rimklb PE=2 SV=1	GO:0005524; ATP binding; Molecular Function,GO:0046872; metal ion binding; Molecular Function
AR_GLEAN_10010683	chr1	0	0	0	2.26153	3.631	2.76256	0.01869	DLG1_DROME Disks large 1 tumor suppressor protein OS=Drosophila melanogaster GN=dlg1 PE=1 SV=2	GO:0005515; protein binding; Molecular Function
AR_GLEAN_10006319	chr1	0.106304	0.0891014	0.0793396	3.52658	2.33388	2.45763	0.0193294	EFNB1_HUMAN Ephrin-B1 OS=Homo sapiens GN=EFNB1 PE=1 SV=1	GO:0016020; membrane; Cellular Component
AR_GLEAN_10005079	chr1	0.199562	0.378708	0.225951	6.9756	5.5725	8.97271	0.0195332	TNR3_HUMAN Tumor necrosis factor receptor superfamily member 3 OS=Homo sapiens GN=LTBR PE=1 SV=1	GO:0005488; binding; Molecular Function
AR_GLEAN_10006481	chr1	0.0950699	0.28165	0.140277	6.3973	10.4861	9.54998	0.0197113	COEA1_CHICK Collagen alpha-1(XIV) chain OS=Gallus gallus GN=COL14A1 PE=1 SV=2	GO:0005515; protein binding; Molecular Function
AR_GLEAN_10010758	chr1	0	0.021612	0.0386425	1.90202	3.1	2.36574	0.0198019	DPP4_PIG Dipeptidyl peptidase 4 OS=Sus scrofa GN=DPP4 PE=1 SV=3	GO:0006508; proteolysis; Biological Process,GO:0008236; serine-type peptidase activity; Molecular Function,GO:0016020; membrane; Cellular Component
AR_GLEAN_10002136	chr1	0.646127	0.904321	0.191923	5.34926	3.79382	3.29259	0.0201407	MAPK2_MOUSE MAP kinase-activated protein kinase 2 OS=Mus musculus GN=Mapkapk2 PE=1 SV=2	GO:0004672; protein kinase activity; Molecular Function,GO:0004713; protein tyrosine kinase activity; Molecular Function,GO:0005524; ATP binding; Molecular Function,GO:0006468; protein phosphorylation; Biological Process
AR_GLEAN_10006518	chr1	0.227906	0.599646	0.26183	1.71882	1.90094	2.74401	0.0202623	ARIP4_XENTR Helicase ARIP4 OS=Xenopus tropicalis GN=rad54l2 PE=2 SV=1	GO:0003676; nucleic acid binding; Molecular Function,GO:0003677; DNA binding; Molecular Function,GO:0004386; helicase activity; Molecular Function,GO:0005524; ATP binding; Molecular Function
AR_GLEAN_10000506	chr1	0.2352	0.178319	0.329437	17.5959	11.3791	11.8581	0.0215715	TNR14_HUMAN Tumor necrosis factor receptor superfamily member 14 OS=Homo sapiens GN=TNFRSF14 PE=1 SV=3	GO:0005488; binding; Molecular Function
AR_GLEAN_10002140	chr1	0.42577	0.320059	0.161191	2.0621	1.35956	2.26146	0.0216867	S26A6_HUMAN Solute carrier family 26 member 6 OS=Homo sapiens GN=SLC26A6 PE=1 SV=1	GO:0005215; transporter activity; Molecular Function,GO:0006810; transport; Biological Process,GO:0016021; integral to membrane; Cellular Component,GO:0055085; transmembrane transport; Biological Process
AR_GLEAN_10002173	chr1	0.663951	1.14714	1.14243	5.78981	6.65691	9.0692	0.0218675	CREL1_RAT Cysteine-rich with EGF-like domain protein 1 OS=Rattus norvegicus GN=Creld1 PE=2 SV=1	GO:0005509; calcium ion binding; Molecular Function,GO:0005515; protein binding; Molecular Function
AR_GLEAN_10002163	chr1	0.365655	0.597415	0.67163	6.81198	10.7356	7.54295	0.0223924	NR2C2_HUMAN Nuclear receptor subfamily 2 group C member 2 OS=Homo sapiens GN=NR2C2 PE=1 SV=1	GO:0003677; DNA binding; Molecular Function,GO:0003700; sequence-specific DNA binding transcription factor activity; Molecular Function,GO:0003707; steroid hormone receptor activity; Molecular Function,GO:0005634; nucleus; Cellular Component,GO:0006355; regulation of transcription, DNA-dependent; Biological Process,GO:0008270; zinc ion binding; Molecular Function,GO:0043401; steroid hormone media…
AR_GLEAN_10010723	chr1	0.0723489	0.390282	0.299835	10.2887	6.03386	9.14434	0.0225046	CXR4B_XENLA C-X-C chemokine receptor type 4-B OS=Xenopus laevis GN=cxcr4-b PE=2 SV=1	GO:0004950; chemokine receptor activity; Molecular Function,GO:0007186; G-protein coupled receptor signaling pathway; Biological Process,GO:0016021; integral to membrane; Cellular Component,GO:0016494; C-X-C chemokine receptor activity; Molecular Function
AR_GLEAN_10001485	chr1	0	0.0294559	0	1.75111	1.25988	2.17605	0.0227688	HEM0_DANRE 5-aminolevulinate synthase, erythroid-specific, mitochondrial OS=Danio rerio GN=alas2 PE=2 SV=1	GO:0009058; biosynthetic process; Biological Process,GO:0016769; transferase activity, transferring nitrogenous groups; Molecular Function,GO:0030170; pyridoxal phosphate binding; Molecular Function
AR_GLEAN_10002171	chr1	1.28611	2.07703	1.62022	8.6362	10.5494	6.5444	0.0233006	IF122_XENTR Intraflagellar transport protein 122 homolog OS=Xenopus tropicalis GN=ift122 PE=2 SV=1	GO:0005515; protein binding; Molecular Function
AR_GLEAN_10006511	chr1	0.179276	0.540608	0.376746	1.57043	2.07686	2.69616	0.0242123	HYAL2_RAT Hyaluronidase-2 OS=Rattus norvegicus GN=Hyal2 PE=2 SV=1	GO:0004415; hyalurononglucosaminidase activity; Molecular Function,GO:0005975; carbohydrate metabolic process; Biological Process
AR_GLEAN_10002655	chr1	2.46309	3.99645	2.26532	15.4556	13.434	21.6172	0.0252535	NGRN_PONAB Neugrin OS=Pongo abelii GN=NGRN PE=2 SV=2	N.A.
AR_GLEAN_10003247	chr1	0.393973	2.56072	1.67896	7.56331	11.216	13.8087	0.0255977	IL1R1_HUMAN Interleukin-1 receptor type 1 OS=Homo sapiens GN=IL1R1 PE=1 SV=1	GO:0004888; transmembrane signaling receptor activity; Molecular Function,GO:0005515; protein binding; Molecular Function,GO:0005622; intracellular; Cellular Component,GO:0007165; signal transduction; Biological Process,GO:0031224; intrinsic to membrane; Cellular Component,GO:0045087; innate immune response; Biological Process
AR_GLEAN_10005069	chr1	0.170945	0.143418	0.167251	18.0635	14.5825	10.0416	0.0261843		N.A.
AR_GLEAN_10003260	chr1	3.156	4.71858	6.46591	257.412	303.595	169.097	0.0262169	ITM2B_RAT Integral membrane protein 2B OS=Rattus norvegicus GN=Itm2b PE=2 SV=1	N.A.
AR_GLEAN_10005068	chr1	2.00969	2.37501	3.4294	9.91397	14.2776	9.09277	0.0275311	PRDM2_RAT PR domain zinc finger protein 2 OS=Rattus norvegicus GN=Prdm2 PE=2 SV=1	GO:0003677; DNA binding; Molecular Function,GO:0005622; intracellular; Cellular Component,GO:0005634; nucleus; Cellular Component,GO:0006355; regulation of transcription, DNA-dependent; Biological Process,GO:0008270; zinc ion binding; Molecular Function,GO:0046872; metal ion binding; Molecular Function
AR_GLEAN_10002139	chr1	0.879302	0.836638	0.90661	5.90326	7.21025	9.83127	0.0278243	S26A6_HUMAN Solute carrier family 26 member 6 OS=Homo sapiens GN=SLC26A6 PE=1 SV=1	GO:0005215; transporter activity; Molecular Function,GO:0006810; transport; Biological Process,GO:0016021; integral to membrane; Cellular Component,GO:0055085; transmembrane transport; Biological Process
AR_GLEAN_10006375	chr1	0.170723	0.19743	0.218221	35.3553	49.4155	27.5261	0.0283234	SEPT6_HUMAN Septin-6 OS=Homo sapiens GN=SEPT6 PE=1 SV=4	GO:0005525; GTP binding; Molecular Function,GO:0007049; cell cycle; Biological Process
AR_GLEAN_10002142	chr1	0.0586818	0.0563122	0	0.735554	1.23478	1.37679	0.0300395	CELR3_MOUSE Cadherin EGF LAG seven-pass G-type receptor 3 OS=Mus musculus GN=Celsr3 PE=2 SV=2	GO:0004888; transmembrane signaling receptor activity; Molecular Function,GO:0004930; G-protein coupled receptor activity; Molecular Function,GO:0005509; calcium ion binding; Molecular Function,GO:0005515; protein binding; Molecular Function,GO:0007156; homophilic cell adhesion; Biological Process,GO:0007166; cell surface receptor signaling pathway; Biological Process,GO:0007186; G-protein couple…
AR_GLEAN_10002657	chr1	3.55755	2.46293	7.21468	22.8436	41.8169	31.7655	0.0302066	SYPL1_MOUSE Synaptophysin-like protein 1 OS=Mus musculus GN=Sypl1 PE=1 SV=2	GO:0005215; transporter activity; Molecular Function,GO:0006810; transport; Biological Process,GO:0008021; synaptic vesicle; Cellular Component,GO:0016020; membrane; Cellular Component
AR_GLEAN_10003257	chr1	0.0760438	0.288993	0.353109	7.73539	4.23037	5.63428	0.0305099	PLSL_DANRE Plastin-2 OS=Danio rerio GN=lcp1 PE=2 SV=1	GO:0005515; protein binding; Molecular Function
AR_GLEAN_10006502	chr1	2.86269	1.73269	2.20504	8.67056	10.7819	14.5667	0.030584	NAT6_HUMAN N-acetyltransferase 6 OS=Homo sapiens GN=NAT6 PE=2 SV=2	GO:0008080; N-acetyltransferase activity; Molecular Function
AR_GLEAN_10005042	chr1	0.201177	0.237097	0.25365	20.3019	12.2834	12.4318	0.0306572	PLOD1_CHICK Procollagen-lysine,2-oxoglutarate 5-dioxygenase 1 OS=Gallus gallus GN=PLOD1 PE=1 SV=1	GO:0005506; iron ion binding; Molecular Function,GO:0016491; oxidoreductase activity; Molecular Function,GO:0016705; oxidoreductase activity, acting on paired donors, with incorporation or reduction of molecular oxygen; Molecular Function,GO:0016706; oxidoreductase activity, acting on paired donors, with incorporation or reduction of molecular oxygen, 2-oxoglutarate as one donor, and incorporatio…
AR_GLEAN_10000408	chr1	48.3835	102.013	96.3528	1905.24	1229.45	1123.24	0.0314255	RL10A_ICTPU 60S ribosomal protein L10a OS=Ictalurus punctatus GN=rpl10a PE=2 SV=1	GO:0003723; RNA binding; Molecular Function,GO:0003735; structural constituent of ribosome; Molecular Function,GO:0006412; translation; Biological Process,GO:0015934; large ribosomal subunit; Cellular Component
AR_GLEAN_10006332	chr1	0	0	0	5.35125	6.03853	3.12357	0.0315158	NPAS2_HUMAN Neuronal PAS domain-containing protein 2 OS=Homo sapiens GN=NPAS2 PE=2 SV=3	N.A.
AR_GLEAN_10003227	chr1	0.386563	1.00939	0.426563	7.29623	7.13862	3.98987	0.0321663	LATS2_MOUSE Serine/threonine-protein kinase LATS2 OS=Mus musculus GN=Lats2 PE=1 SV=1	GO:0004672; protein kinase activity; Molecular Function,GO:0004674; protein serine/threonine kinase activity; Molecular Function,GO:0004713; protein tyrosine kinase activity; Molecular Function,GO:0005524; ATP binding; Molecular Function,GO:0006468; protein phosphorylation; Biological Process
AR_GLEAN_10003282	chr1	1.20366	1.34871	1.44962	5.43244	8.61711	5.9137	0.0324263	PKNX1_HUMAN Homeobox protein PKNOX1 OS=Homo sapiens GN=PKNOX1 PE=1 SV=3	GO:0003677; DNA binding; Molecular Function,GO:0003700; sequence-specific DNA binding transcription factor activity; Molecular Function,GO:0005634; nucleus; Cellular Component,GO:0006355; regulation of transcription, DNA-dependent; Biological Process,GO:0043565; sequence-specific DNA binding; Molecular Function
AR_GLEAN_10010746	chr1	1.01978	2.78169	1.7278	6.53821	10.744	12.3173	0.0344963	TM50B_PONAB Transmembrane protein 50B OS=Pongo abelii GN=TMEM50B PE=2 SV=1	N.A.
AR_GLEAN_10006444	chr1	0.23075	0.39485	0.404981	6.41186	8.21435	4.2636	0.0346052	K0889_HUMAN Uncharacterized protein KIAA0889 OS=Homo sapiens GN=KIAA0889 PE=1 SV=2	N.A.
AR_GLEAN_10005075	chr1	1.06332	0.65326	0.759246	11.1234	12.6956	6.64943	0.0351482	CCD30_HUMAN Coiled-coil domain-containing protein 30 OS=Homo sapiens GN=CCDC30 PE=2 SV=1	N.A.
AR_GLEAN_10006371	chr1	0.16578	0.0462405	0.165249	3.40125	6.6074	6.62451	0.0367937	AT1B4_XENLA Protein ATP1B4 OS=Xenopus laevis GN=atp1b4 PE=1 SV=1	GO:0005391; sodium:potassium-exchanging ATPase activity; Molecular Function,GO:0006813; potassium ion transport; Biological Process,GO:0006814; sodium ion transport; Biological Process,GO:0016020; membrane; Cellular Component,GO:0046034; ATP metabolic process; Biological Process
AR_GLEAN_10002076	chr1	0	0	0	1.90677	2.2756	3.69052	0.0403352	GTR1_RAT Solute carrier family 2, facilitated glucose transporter member 1 OS=Rattus norvegicus GN=Slc2a1 PE=1 SV=1	GO:0016020; membrane; Cellular Component,GO:0016021; integral to membrane; Cellular Component,GO:0022857; transmembrane transporter activity; Molecular Function,GO:0022891; substrate-specific transmembrane transporter activity; Molecular Function,GO:0055085; transmembrane transport; Biological Process
AR_GLEAN_10006507	chr1	0	0.0323811	0	1.77103	1.35261	2.76717	0.0431068	CA2D2_MOUSE Voltage-dependent calcium channel subunit alpha-2/delta-2 OS=Mus musculus GN=Cacna2d2 PE=1 SV=1	N.A.
AR_GLEAN_10006519	chr1	0.215715	0.478763	0.621635	1.6065	1.71711	2.81836	0.0432944	BSN_HUMAN Protein bassoon OS=Homo sapiens GN=BSN PE=1 SV=4	GO:0006508; proteolysis; Biological Process,GO:0008236; serine-type peptidase activity; Molecular Function,GO:0045202; synapse; Cellular Component,GO:0046872; metal ion binding; Molecular Function
AR_GLEAN_10001475	chr1	0.0380119	0.191924	0.0472025	1.11222	0.949855	1.8435	0.0440492	ITPR3_MOUSE Inositol 1,4,5-trisphosphate receptor type 3 OS=Mus musculus GN=Itpr3 PE=1 SV=3	GO:0005216; ion channel activity; Molecular Function,GO:0005220; inositol 1,4,5-trisphosphate-sensitive calcium-release channel activity; Molecular Function,GO:0005262; calcium channel activity; Molecular Function,GO:0005783; endoplasmic reticulum; Cellular Component,GO:0006811; ion transport; Biological Process,GO:0006816; calcium ion transport; Biological Process,GO:0016020; membrane; Cellular …
AR_GLEAN_10001489	chr1	9.98287	12.1266	11.6571	75.2676	153.107	108.189	0.0463925	IMP4_RAT U3 small nucleolar ribonucleoprotein protein IMP4 OS=Rattus norvegicus GN=Imp4 PE=2 SV=1	N.A.
AR_GLEAN_10006468	chr1	0.879843	1.37161	0	17.7825	12.0225	8.22961	0.0475679		N.A.
AR_GLEAN_10001480	chr1	28.3076	20.6267	24.9432	88.2899	82.6331	140.015	0.0475929	PPIL1_MOUSE Peptidyl-prolyl cis-trans isomerase-like 1 OS=Mus musculus GN=Ppil1 PE=2 SV=1	GO:0003755; peptidyl-prolyl cis-trans isomerase activity; Molecular Function,GO:0006457; protein folding; Biological Process
AR_GLEAN_10001456	chr1	0.289948	0.456034	0.439158	5.36017	10.0962	5.7112	0.0483855	TMCC2_MOUSE Transmembrane and coiled-coil domains protein 2 OS=Mus musculus GN=Tmcc2 PE=1 SV=1	N.A.
AR_GLEAN_10016646	chr10	0.9623	0.768078	1.96255	15.9868	14.4822	14.0141	0.00014831	SRSF7_MOUSE Serine/arginine-rich splicing factor 7 OS=Mus musculus GN=Srsf7 PE=1 SV=1	GO:0003676; nucleic acid binding; Molecular Function,GO:0008270; zinc ion binding; Molecular Function
AR_GLEAN_10013002	chr10	1.50404	2.5461	1.64345	10.3095	8.8783	9.78603	0.000182407	WDR19_MOUSE WD repeat-containing protein 19 OS=Mus musculus GN=Wdr19 PE=1 SV=1	GO:0005515; protein binding; Molecular Function
AR_GLEAN_10016793	chr10	0	0.0954304	0	4.71415	4.47658	4.2005	0.000714471	TAGL3_RAT Transgelin-3 OS=Rattus norvegicus GN=Tagln3 PE=1 SV=2	GO:0005515; protein binding; Molecular Function,GO:0007517; muscle organ development; Biological Process
AR_GLEAN_10013117	chr10	0	0.350349	0.155013	5.98765	5.12836	6.02319	0.00111237	BCL10_RAT B-cell lymphoma/leukemia 10 OS=Rattus norvegicus GN=Bcl10 PE=2 SV=1	GO:0005515; protein binding; Molecular Function,GO:0005622; intracellular; Cellular Component,GO:0042981; regulation of apoptotic process; Biological Process
AR_GLEAN_10013137	chr10	0.047083	0.12966	0.203441	1.62058	1.86743	1.5243	0.00126592	BNC2_MOUSE Zinc finger protein basonuclin-2 OS=Mus musculus GN=Bnc2 PE=2 SV=2	GO:0005622; intracellular; Cellular Component,GO:0008270; zinc ion binding; Molecular Function
AR_GLEAN_10000430	chr10	0.0679157	0.0539154	0.0944944	7.23388	8.05579	7.09064	0.00162884		GO:0005515; protein binding; Molecular Function
AR_GLEAN_10016729	chr10	0.298182	0.824697	0.680316	36.1299	32.4188	37.637	0.00180887	UGPA_HUMAN UTP--glucose-1-phosphate uridylyltransferase OS=Homo sapiens GN=UGP2 PE=1 SV=5	GO:0008152; metabolic process; Biological Process,GO:0016779; nucleotidyltransferase activity; Molecular Function
AR_GLEAN_10000619	chr10	0.29885	0.765326	0.304615	15.0622	17.7058	17.4263	0.00200617	PTGR1_RAT Prostaglandin reductase 1 OS=Rattus norvegicus GN=Ptgr1 PE=2 SV=3	GO:0008270; zinc ion binding; Molecular Function,GO:0016491; oxidoreductase activity; Molecular Function,GO:0016747; transferase activity, transferring acyl groups other than amino-acyl groups; Molecular Function,GO:0055114; oxidation-reduction process; Biological Process
AR_GLEAN_10016751	chr10	0.400808	0.92049	0.709402	46.6692	40.2017	46.4526	0.0022413	EF1A1_HORSE Elongation factor 1-alpha 1 OS=Equus caballus GN=EEF1A1 PE=2 SV=1	GO:0003924; GTPase activity; Molecular Function,GO:0005525; GTP binding; Molecular Function
AR_GLEAN_10001712	chr10	3.93822	2.81075	3.31778	25.0072	26.7648	21.9645	0.00296133	CH040_DANRE UPF0697 protein C8orf40 homolog OS=Danio rerio GN=zgc:114040 PE=3 SV=2	N.A.
AR_GLEAN_10013253	chr10	0.71049	1.24439	0.524384	6.78809	7.56909	5.61668	0.00443878	RHG07_BOVIN Rho GTPase-activating protein 7 OS=Bos taurus GN=DLC1 PE=2 SV=1	GO:0005622; intracellular; Cellular Component,GO:0007165; signal transduction; Biological Process
AR_GLEAN_10016641	chr10	0.926726	1.70952	3.71987	9.60856	9.34073	8.21917	0.00517422	CEPT1_RAT Choline/ethanolaminephosphotransferase 1 OS=Rattus norvegicus GN=Cept1 PE=2 SV=1	GO:0008654; phospholipid biosynthetic process; Biological Process,GO:0016020; membrane; Cellular Component,GO:0016780; phosphotransferase activity, for other substituted phosphate groups; Molecular Function
AR_GLEAN_10016657	chr10	2.12289	3.63289	2.8519	14.6291	17.5762	19.6978	0.00644385	RCOR3_HUMAN REST corepressor 3 OS=Homo sapiens GN=RCOR3 PE=1 SV=2	GO:0003677; DNA binding; Molecular Function
AR_GLEAN_10013056	chr10	1.70269	3.03392	1.8736	9.97364	11.8127	8.47272	0.00681647	RPGF2_HUMAN Rap guanine nucleotide exchange factor 2 OS=Homo sapiens GN=RAPGEF2 PE=1 SV=1	GO:0005085; guanyl-nucleotide exchange factor activity; Molecular Function,GO:0005515; protein binding; Molecular Function,GO:0005622; intracellular; Cellular Component,GO:0007165; signal transduction; Biological Process,GO:0007264; small GTPase mediated signal transduction; Biological Process,GO:0051056; regulation of small GTPase mediated signal transduction; Biological Process
AR_GLEAN_10016763	chr10	0	0	0	2.77036	3.44568	2.59397	0.00772103	FGF8_CHICK Fibroblast growth factor 8 OS=Gallus gallus GN=FGF8 PE=2 SV=1	GO:0008083; growth factor activity; Molecular Function
AR_GLEAN_10000622	chr10	0.0740675	0.491269	0	1.05685	1.52474	1.6803	0.00777898	GIMA4_HUMAN GTPase IMAP family member 4 OS=Homo sapiens GN=GIMAP4 PE=1 SV=1	GO:0005525; GTP binding; Molecular Function
AR_GLEAN_10006682	chr10	0.00863343	0.185624	0.126214	9.20322	9.26324	6.97255	0.0077794	PTPRD_HUMAN Receptor-type tyrosine-protein phosphatase delta OS=Homo sapiens GN=PTPRD PE=1 SV=2	GO:0004725; protein tyrosine phosphatase activity; Molecular Function,GO:0005515; protein binding; Molecular Function,GO:0006470; protein dephosphorylation; Biological Process,GO:0016311; dephosphorylation; Biological Process,GO:0016791; phosphatase activity; Molecular Function
AR_GLEAN_10016802	chr10	0	0.063896	0	1.94277	2.62254	2.57305	0.00803588	CTND2_HUMAN Catenin delta-2 OS=Homo sapiens GN=CTNND2 PE=1 SV=3	GO:0005515; protein binding; Molecular Function
AR_GLEAN_10016635	chr10	0	0	0	6.26596	4.8313	4.82146	0.00807946	BTG1_CHICK Protein BTG1 OS=Gallus gallus GN=BTG1 PE=2 SV=1	N.A.
AR_GLEAN_10016650	chr10	1.14156	1.95171	1.91374	8.07891	11.5467	10.4808	0.0108129	M4K3_MOUSE Mitogen-activated protein kinase kinase kinase kinase 3 OS=Mus musculus GN=Map4k3 PE=1 SV=4	GO:0004672; protein kinase activity; Molecular Function,GO:0004713; protein tyrosine kinase activity; Molecular Function,GO:0005083; small GTPase regulator activity; Molecular Function,GO:0005524; ATP binding; Molecular Function,GO:0006468; protein phosphorylation; Biological Process
AR_GLEAN_10013008	chr10	0.87563	1.92481	1.78843	6.67306	9.88634	8.71204	0.0110241	N4BP2_HUMAN NEDD4-binding protein 2 OS=Homo sapiens GN=N4BP2 PE=1 SV=2	GO:0005515; protein binding; Molecular Function
AR_GLEAN_10013160	chr10	5.10354	5.24237	6.25826	21.2607	23.5065	28.6297	0.0113108	MTAP_DANRE S-methyl-5'-thioadenosine phosphorylase OS=Danio rerio GN=mtap PE=2 SV=2	GO:0003824; catalytic activity; Molecular Function,GO:0005515; protein binding; Molecular Function,GO:0008270; zinc ion binding; Molecular Function,GO:0009116; nucleoside metabolic process; Biological Process,GO:0016763; transferase activity, transferring pentosyl groups; Molecular Function
AR_GLEAN_10013172	chr10	0.0623692	0.336086	0.225142	8.5587	5.79319	7.03465	0.012449	ANPRA_HUMAN Atrial natriuretic peptide receptor 1 OS=Homo sapiens GN=NPR1 PE=1 SV=1	GO:0004672; protein kinase activity; Molecular Function,GO:0004713; protein tyrosine kinase activity; Molecular Function,GO:0005524; ATP binding; Molecular Function,GO:0006468; protein phosphorylation; Biological Process,GO:0009190; cyclic nucleotide biosynthetic process; Biological Process,GO:0016021; integral to membrane; Cellular Component,GO:0016491; oxidoreductase activity; Molecular Functio…
AR_GLEAN_10003620	chr10	0.164883	0.370082	0.667987	9.00999	8.87582	6.16838	0.0128103	RDH12_HUMAN Retinol dehydrogenase 12 OS=Homo sapiens GN=RDH12 PE=1 SV=3	GO:0008152; metabolic process; Biological Process,GO:0016491; oxidoreductase activity; Molecular Function
AR_GLEAN_10006679	chr10	0.129867	0	0	0.991727	1.11036	1.5136	0.0131045	LUR1L_MOUSE Leucine rich adaptor protein 1-like OS=Mus musculus GN=Lurap1l PE=1 SV=1	N.A.
AR_GLEAN_10006712	chr10	165.794	200.32	244.338	1760.08	1271.88	1324.24	0.0135462	RS6_RAT 40S ribosomal protein S6 OS=Rattus norvegicus GN=Rps6 PE=1 SV=1	GO:0003735; structural constituent of ribosome; Molecular Function,GO:0005622; intracellular; Cellular Component,GO:0005840; ribosome; Cellular Component,GO:0006412; translation; Biological Process
AR_GLEAN_10013166	chr10	0.173589	0.206597	0.482199	2.5837	1.8205	1.74887	0.0137355	MAD4_MOUSE Max dimerization protein 4 OS=Mus musculus GN=Mxd4 PE=1 SV=1	N.A.
AR_GLEAN_10013003	chr10	14.0559	23.5605	19.186	164.366	153.253	112.133	0.0138819	RFC1_MOUSE Replication factor C subunit 1 OS=Mus musculus GN=Rfc1 PE=1 SV=2	GO:0000166; nucleotide binding; Molecular Function,GO:0003689; DNA clamp loader activity; Molecular Function,GO:0003735; structural constituent of ribosome; Molecular Function,GO:0005524; ATP binding; Molecular Function,GO:0005622; intracellular; Cellular Component,GO:0005663; DNA replication factor C complex; Cellular Component,GO:0005840; ribosome; Cellular Component,GO:0006260; DNA replication…
AR_GLEAN_10016706	chr10	0	0.0936464	0.0465408	1.42176	1.85518	2.21702	0.0151809	JAG1B_DANRE Protein jagged-1b OS=Danio rerio GN=jag1b PE=2 SV=1	GO:0005509; calcium ion binding; Molecular Function,GO:0005515; protein binding; Molecular Function,GO:0007154; cell communication; Biological Process,GO:0016020; membrane; Cellular Component
AR_GLEAN_10016684	chr10	0.115417	0.120204	0.127611	4.5018	5.76151	6.92289	0.0151872		GO:0005515; protein binding; Molecular Function
AR_GLEAN_10006719	chr10	0.369512	0.294401	0.381401	1.40536	2.02035	1.92298	0.0157304	MCAR1_HUMAN Mitochondrial carrier triple repeat protein 1 OS=Homo sapiens GN=MCART1 PE=2 SV=1	N.A.
AR_GLEAN_10016727	chr10	0.172706	0	0.231679	2.02872	1.28758	2.02768	0.0160439	LEGL_CHICK Galectin-related protein OS=Gallus gallus GN=LGALSL PE=2 SV=1	GO:0005529; sugar binding; Molecular Function
AR_GLEAN_10016668	chr10	0.797358	1.91242	1.50528	33.805	40.8202	26.0464	0.0167056	CAN2_RAT Calpain-2 catalytic subunit OS=Rattus norvegicus GN=Capn2 PE=1 SV=3	GO:0004198; calcium-dependent cysteine-type endopeptidase activity; Molecular Function,GO:0005622; intracellular; Cellular Component,GO:0006508; proteolysis; Biological Process
AR_GLEAN_10016716	chr10	39.9759	59.4684	49.9021	249.634	210.891	166.364	0.0178345	PNO1_DANRE RNA-binding protein PNO1 OS=Danio rerio GN=pno1 PE=2 SV=2	GO:0003723; RNA binding; Molecular Function
AR_GLEAN_10013109	chr10	1.63052	0.256594	0.16516	8.00406	7.04451	4.48272	0.0179042	HHIP_HUMAN Hedgehog-interacting protein OS=Homo sapiens GN=HHIP PE=1 SV=3	GO:0005515; protein binding; Molecular Function,GO:0005975; carbohydrate metabolic process; Biological Process,GO:0016901; oxidoreductase activity, acting on the CH-OH group of donors, quinone or similar compound as acceptor; Molecular Function,GO:0048038; quinone binding; Molecular Function
AR_GLEAN_10003618	chr10	0.156938	0.121391	0.213389	3.27692	2.67943	2.0581	0.0186483	TPK1_BOVIN Thiamin pyrophosphokinase 1 OS=Bos taurus GN=TPK1 PE=2 SV=1	GO:0004788; thiamine diphosphokinase activity; Molecular Function,GO:0009229; thiamine diphosphate biosynthetic process; Biological Process
AR_GLEAN_10016791	chr10	0.0438765	0.10679	0.0636322	3.3515	2.41383	2.17295	0.0187221	ADAM8_MOUSE Disintegrin and metalloproteinase domain-containing protein 8 OS=Mus musculus GN=Adam8 PE=2 SV=3	GO:0004222; metalloendopeptidase activity; Molecular Function,GO:0005515; protein binding; Molecular Function,GO:0006508; proteolysis; Biological Process,GO:0008270; zinc ion binding; Molecular Function
AR_GLEAN_10016622	chr10	0	0	0	4.81411	7.45812	7.75914	0.0190718	CRAC1_MOUSE Cartilage acidic protein 1 OS=Mus musculus GN=Crtac1 PE=2 SV=1	N.A.
AR_GLEAN_10016771	chr10	2.51765	1.63108	0.689404	18.736	22.3958	13.5283	0.019687	AINX_HUMAN Alpha-internexin OS=Homo sapiens GN=INA PE=1 SV=2	GO:0005198; structural molecule activity; Molecular Function,GO:0005882; intermediate filament; Cellular Component
AR_GLEAN_10016669	chr10	0.124393	0.27128	0.260092	12.3503	17.523	20.6433	0.0204883	TM63B_HUMAN Transmembrane protein 63B OS=Homo sapiens GN=TMEM63B PE=1 SV=1	GO:0004198; calcium-dependent cysteine-type endopeptidase activity; Molecular Function,GO:0005509; calcium ion binding; Molecular Function,GO:0005622; intracellular; Cellular Component,GO:0006508; proteolysis; Biological Process,GO:0016020; membrane; Cellular Component
AR_GLEAN_10016708	chr10	0.128501	0	0	0.899327	1.08132	1.51074	0.0205092	ISM1_DANRE Isthmin-1 OS=Danio rerio GN=ism1 PE=2 SV=1	N.A.
AR_GLEAN_10016795	chr10	0	0.022165	0	2.71807	2.42563	1.58812	0.022118	DTNA_HUMAN Dystrobrevin alpha OS=Homo sapiens GN=DTNA PE=1 SV=2	GO:0008270; zinc ion binding; Molecular Function
AR_GLEAN_10006661	chr10	0.0317345	0.0520087	0.0932691	1.15354	1.75609	1.13654	0.0233237	GRK4_HUMAN G protein-coupled receptor kinase 4 OS=Homo sapiens GN=GRK4 PE=1 SV=3	GO:0004672; protein kinase activity; Molecular Function,GO:0004674; protein serine/threonine kinase activity; Molecular Function,GO:0004703; G-protein coupled receptor kinase activity; Molecular Function,GO:0004713; protein tyrosine kinase activity; Molecular Function,GO:0005524; ATP binding; Molecular Function,GO:0006468; protein phosphorylation; Biological Process,GO:0007165; signal transductio…
AR_GLEAN_10013236	chr10	10.9976	21.857	12.4708	67.7901	104.338	69.4921	0.024421	PCM1_HUMAN Pericentriolar material 1 protein OS=Homo sapiens GN=PCM1 PE=1 SV=4	N.A.
AR_GLEAN_10000601	chr10	0.842377	1.07825	0.242261	16.3734	26.434	28.2637	0.0244991	TMX2B_DANRE Thioredoxin-related transmembrane protein 2-B OS=Danio rerio GN=tmx2b PE=2 SV=1	GO:0045454; cell redox homeostasis; Biological Process
AR_GLEAN_10016679	chr10	1.44862	1.35602	1.21475	8.29206	9.48736	5.89505	0.0246182	MRP7_HUMAN Multidrug resistance-associated protein 7 OS=Homo sapiens GN=ABCC10 PE=1 SV=1	GO:0000166; nucleotide binding; Molecular Function,GO:0005524; ATP binding; Molecular Function,GO:0006810; transport; Biological Process,GO:0016021; integral to membrane; Cellular Component,GO:0016887; ATPase activity; Molecular Function,GO:0017111; nucleoside-triphosphatase activity; Molecular Function,GO:0042626; ATPase activity, coupled to transmembrane movement of substances; Molecular Functi…
AR_GLEAN_10016660	chr10	2.43788	1.64552	0.990145	6.72224	10.038	6.37457	0.0249928	FBLN3_HUMAN EGF-containing fibulin-like extracellular matrix protein 1 OS=Homo sapiens GN=EFEMP1 PE=1 SV=2	GO:0005509; calcium ion binding; Molecular Function,GO:0005515; protein binding; Molecular Function,GO:0005739; mitochondrion; Cellular Component,GO:0008080; N-acetyltransferase activity; Molecular Function,GO:0047961; glycine N-acyltransferase activity; Molecular Function
AR_GLEAN_10013043	chr10	0	0.0449392	0	1.98573	3.06274	3.57561	0.0257034	TICN3_PONAB Testican-3 OS=Pongo abelii GN=SPOCK3 PE=2 SV=2	GO:0005509; calcium ion binding; Molecular Function,GO:0005515; protein binding; Molecular Function,GO:0005578; proteinaceous extracellular matrix; Cellular Component,GO:0007165; signal transduction; Biological Process
AR_GLEAN_10013244	chr10	13.0693	5.76609	7.71615	76.4044	79.1399	46.7279	0.0258186	ZDHC2_HUMAN Palmitoyltransferase ZDHHC2 OS=Homo sapiens GN=ZDHHC2 PE=2 SV=1	GO:0008270; zinc ion binding; Molecular Function
AR_GLEAN_10013233	chr10	0.474147	0.680825	0.874556	3.35608	2.95098	4.71612	0.0258672	FAT1_HUMAN Protocadherin Fat 1 OS=Homo sapiens GN=FAT1 PE=1 SV=2	GO:0005509; calcium ion binding; Molecular Function,GO:0005515; protein binding; Molecular Function,GO:0007156; homophilic cell adhesion; Biological Process,GO:0016020; membrane; Cellular Component
AR_GLEAN_10016780	chr10	1.57451	1.34355	1.99871	8.2128	9.13693	12.9594	0.0265074	SLK_HUMAN STE20-like serine/threonine-protein kinase OS=Homo sapiens GN=SLK PE=1 SV=1	GO:0004672; protein kinase activity; Molecular Function,GO:0004674; protein serine/threonine kinase activity; Molecular Function,GO:0004713; protein tyrosine kinase activity; Molecular Function,GO:0005524; ATP binding; Molecular Function,GO:0006468; protein phosphorylation; Biological Process
AR_GLEAN_10016749	chr10	0.222287	0.765778	0.257598	2.90422	1.86542	1.70373	0.0275996	RIN2_HUMAN Ras and Rab interactor 2 OS=Homo sapiens GN=RIN2 PE=1 SV=1	GO:0005515; protein binding; Molecular Function,GO:0007165; signal transduction; Biological Process
AR_GLEAN_10016658	chr10	0.136458	0.131747	0.828827	11.9547	18.3967	10.9254	0.0281416	TRAF5_MOUSE TNF receptor-associated factor 5 OS=Mus musculus GN=Traf5 PE=1 SV=1	GO:0005515; protein binding; Molecular Function,GO:0008270; zinc ion binding; Molecular Function
AR_GLEAN_10016691	chr10	0	0	0	2.47233	4.56793	4.21599	0.0285462	GBG4_PONAB Guanine nucleotide-binding protein G(I)/G(S)/G(O) subunit gamma-4 OS=Pongo abelii GN=GNG4 PE=3 SV=1	GO:0004871; signal transducer activity; Molecular Function,GO:0005834; heterotrimeric G-protein complex; Cellular Component,GO:0007186; G-protein coupled receptor signaling pathway; Biological Process
AR_GLEAN_10016764	chr10	8.5848	7.18896	7.83776	28.4595	40.7552	46.9203	0.0290134	DPCD_DANRE Protein DPCD OS=Danio rerio GN=dpcd PE=2 SV=1	N.A.
AR_GLEAN_10000614	chr10	0.474567	0.676457	0.541548	15.5569	12.9499	8.44225	0.0297875	M4A12_HUMAN Membrane-spanning 4-domains subfamily A member 12 OS=Homo sapiens GN=MS4A12 PE=2 SV=2	GO:0016021; integral to membrane; Cellular Component
AR_GLEAN_10016753	chr10	0.0297522	0.0475935	0.0417753	1.91793	1.43938	1.04349	0.0299258	KCNQ5_HUMAN Potassium voltage-gated channel subfamily KQT member 5 OS=Homo sapiens GN=KCNQ5 PE=1 SV=3	GO:0005216; ion channel activity; Molecular Function,GO:0005249; voltage-gated potassium channel activity; Molecular Function,GO:0006811; ion transport; Biological Process,GO:0006813; potassium ion transport; Biological Process,GO:0008076; voltage-gated potassium channel complex; Cellular Component,GO:0016020; membrane; Cellular Component,GO:0055085; transmembrane transport; Biological Process
AR_GLEAN_10006675	chr10	0.109963	0.0438603	0.0778827	10.05	10.3843	5.62911	0.0302259	RBPMS_HUMAN RNA-binding protein with multiple splicing OS=Homo sapiens GN=RBPMS PE=1 SV=1	GO:0003676; nucleic acid binding; Molecular Function
AR_GLEAN_10003606	chr10	0.393097	1.01102	0.681261	4.30193	7.35182	7.66956	0.0303169	SNAI2_XENLA Zinc finger protein SNAI2 OS=Xenopus laevis GN=snai2 PE=2 SV=1	GO:0005622; intracellular; Cellular Component,GO:0008270; zinc ion binding; Molecular Function
AR_GLEAN_10016783	chr10	0.16485	0.0952868	0	1.79647	1.85899	0.984561	0.0322042	CC147_HUMAN Coiled-coil domain-containing protein 147 OS=Homo sapiens GN=CCDC147 PE=2 SV=1	N.A.
AR_GLEAN_10006708	chr10	0	0.943301	0	25.2543	17.2965	13.4297	0.0332645		N.A.
AR_GLEAN_10013044	chr10	0.0153405	0.064224	0.0226263	2.95116	2.16994	1.53332	0.0333267	TLL1_DANRE Dorsal-ventral patterning tolloid-like protein 1 OS=Danio rerio GN=tll1 PE=2 SV=1	GO:0004222; metalloendopeptidase activity; Molecular Function,GO:0005509; calcium ion binding; Molecular Function,GO:0005515; protein binding; Molecular Function,GO:0006508; proteolysis; Biological Process,GO:0008237; metallopeptidase activity; Molecular Function,GO:0008270; zinc ion binding; Molecular Function
AR_GLEAN_10016674	chr10	8.66828	10.3629	10.0526	33.8599	49.563	58.5581	0.0342791	UBC12_XENTR NEDD8-conjugating enzyme Ubc12 OS=Xenopus tropicalis GN=ube2m PE=2 SV=1	GO:0016881; acid-amino acid ligase activity; Molecular Function
AR_GLEAN_10006692	chr10	0.066771	0.0325681	0	5.86317	10.4397	6.2627	0.0361129	SYNP2_MOUSE Synaptopodin-2 OS=Mus musculus GN=Synpo2 PE=1 SV=2	GO:0005515; protein binding; Molecular Function
AR_GLEAN_10016797	chr10	3.21517	4.66655	2.99055	37.4761	63.1956	38.3122	0.0364416	MARE2_XENLA Microtubule-associated protein RP/EB family member 2 OS=Xenopus laevis GN=mapre2 PE=2 SV=1	GO:0005515; protein binding; Molecular Function,GO:0008017; microtubule binding; Molecular Function
AR_GLEAN_10013065	chr10	0.238842	0.187023	0.301571	7.61713	9.87583	4.9265	0.0369225	MAP9_MOUSE Microtubule-associated protein 9 OS=Mus musculus GN=Map9 PE=2 SV=2	N.A.
AR_GLEAN_10016718	chr10	7.1058	0.205954	0.141778	12.4944	13.732	14.0384	0.037253	MEIS2_MOUSE Homeobox protein Meis2 OS=Mus musculus GN=Meis2 PE=1 SV=2	GO:0003677; DNA binding; Molecular Function,GO:0003700; sequence-specific DNA binding transcription factor activity; Molecular Function,GO:0005634; nucleus; Cellular Component,GO:0006355; regulation of transcription, DNA-dependent; Biological Process,GO:0043565; sequence-specific DNA binding; Molecular Function
AR_GLEAN_10006709	chr10	0.186237	0.502155	0.62044	20.6709	18.2105	10.121	0.0377154	TSN5_BOVIN Tetraspanin-5 OS=Bos taurus GN=TSPAN5 PE=2 SV=1	GO:0016021; integral to membrane; Cellular Component
AR_GLEAN_10016775	chr10	0.0778427	0.415249	0.115679	4.31589	2.32436	4.75693	0.0383266	CAHM1_HUMAN Calcium homeostasis modulator protein 1 OS=Homo sapiens GN=CALHM1 PE=1 SV=2	GO:0005515; protein binding; Molecular Function,GO:0008270; zinc ion binding; Molecular Function
AR_GLEAN_10013018	chr10	0	0.0782524	0.0376949	4.71963	4.48598	2.23989	0.0410329	LIMC1_HUMAN LIM and calponin homology domains-containing protein 1 OS=Homo sapiens GN=LIMCH1 PE=1 SV=4	GO:0005515; protein binding; Molecular Function,GO:0008270; zinc ion binding; Molecular Function
AR_GLEAN_10013036	chr10	0	0	0	0.960979	2.05916	1.91078	0.0411218	SLIT2_HUMAN Slit homolog 2 protein OS=Homo sapiens GN=SLIT2 PE=1 SV=1	GO:0005509; calcium ion binding; Molecular Function,GO:0005515; protein binding; Molecular Function
AR_GLEAN_10013158	chr10	0.0085559	0.00708225	0	1.27319	1.4029	0.651067	0.0414423	TET2_HUMAN Methylcytosine dioxygenase TET2 OS=Homo sapiens GN=TET2 PE=1 SV=3	N.A.
AR_GLEAN_10000620	chr10	39.3642	45.6454	65.5042	388.925	330.823	198.195	0.0430456	THIO_ICTPU Thioredoxin OS=Ictalurus punctatus GN=txn PE=3 SV=1	GO:0006662; glycerol ether metabolic process; Biological Process,GO:0009055; electron carrier activity; Molecular Function,GO:0015035; protein disulfide oxidoreductase activity; Molecular Function,GO:0045454; cell redox homeostasis; Biological Process
AR_GLEAN_10013077	chr10	0.0549432	0.343045	0.290954	1.83887	3.90504	2.95417	0.0438905	FHDC1_HUMAN FH2 domain-containing protein 1 OS=Homo sapiens GN=FHDC1 PE=2 SV=2	GO:0003779; actin binding; Molecular Function,GO:0016043; cellular component organization; Biological Process,GO:0030036; actin cytoskeleton organization; Biological Process
AR_GLEAN_10013200	chr10	0.0635086	0.0995431	0.0865418	4.68487	6.34721	2.89575	0.044589	ASB5_BOVIN Ankyrin repeat and SOCS box protein 5 OS=Bos taurus GN=ASB5 PE=2 SV=1	GO:0005515; protein binding; Molecular Function,GO:0035556; intracellular signal transduction; Biological Process
AR_GLEAN_10006694	chr10	0.673948	0.298131	5.06704	5.94376	11.2187	7.67397	0.045305	KCIP4_MACFA Kv channel-interacting protein 4 OS=Macaca fascicularis GN=KCNIP4 PE=2 SV=1	GO:0005509; calcium ion binding; Molecular Function
AR_GLEAN_10016614	chr10	1.97551	2.89045	2.01937	19.0237	30.6141	15.9801	0.0475701	MPIP1_BOVIN M-phase inducer phosphatase 1 OS=Bos taurus GN=CDC25A PE=2 SV=1	GO:0000087; M phase of mitotic cell cycle; Biological Process,GO:0004725; protein tyrosine phosphatase activity; Molecular Function,GO:0005622; intracellular; Cellular Component,GO:0006470; protein dephosphorylation; Biological Process
AR_GLEAN_10006660	chr10	0.207002	0.283665	0.154705	44.9577	104.125	94.7017	0.047652	CLGN_BOVIN Calmegin OS=Bos taurus GN=CLGN PE=2 SV=1	GO:0005509; calcium ion binding; Molecular Function
AR_GLEAN_10004748	chr11	0.359032	0.147664	0.260117	1.80373	1.94561	2.02309	4.77559e-05	RALY_MOUSE RNA-binding protein Raly OS=Mus musculus GN=Raly PE=1 SV=3	GO:0003676; nucleic acid binding; Molecular Function
AR_GLEAN_10004730	chr11	0	0	0	1.12889	1.09805	1.14706	0.000161735	TBB6_CHICK Tubulin beta-6 chain OS=Gallus gallus PE=1 SV=1	GO:0003924; GTPase activity; Molecular Function,GO:0005198; structural molecule activity; Molecular Function,GO:0005525; GTP binding; Molecular Function,GO:0005874; microtubule; Cellular Component,GO:0006184; GTP catabolic process; Biological Process,GO:0007017; microtubule-based process; Biological Process,GO:0007018; microtubule-based movement; Biological Process,GO:0043234; protein complex; Ce…
AR_GLEAN_10003120	chr11	0.407646	1.51936	0.450845	13.8953	14.7766	12.6939	0.000198478	MAPK3_RAT MAP kinase-activated protein kinase 3 OS=Rattus norvegicus GN=Mapkapk3 PE=2 SV=1	GO:0004672; protein kinase activity; Molecular Function,GO:0004713; protein tyrosine kinase activity; Molecular Function,GO:0005524; ATP binding; Molecular Function,GO:0006468; protein phosphorylation; Biological Process
AR_GLEAN_10012059	chr11	1.97405	0.933886	1.07393	8.82709	9.9307	10.3623	0.000222448	FRM4B_HUMAN FERM domain-containing protein 4B OS=Homo sapiens GN=FRMD4B PE=1 SV=4	GO:0005737; cytoplasm; Cellular Component,GO:0005856; cytoskeleton; Cellular Component,GO:0008092; cytoskeletal protein binding; Molecular Function,GO:0019898; extrinsic to membrane; Cellular Component
AR_GLEAN_10003125	chr11	3.19429	1.16109	0.826451	26.4659	21.5755	23.2003	0.000872416	MLP3A_BOVIN Microtubule-associated proteins 1A/1B light chain 3A OS=Bos taurus GN=MAP1LC3A PE=2 SV=1	N.A.
AR_GLEAN_10002691	chr11	0.257703	0.0898819	0.15914	1.40837	1.38145	1.38076	0.00115325	PDXL2_HUMAN Podocalyxin-like protein 2 OS=Homo sapiens GN=PODXL2 PE=1 SV=1	N.A.
AR_GLEAN_10002700	chr11	0.267799	2.36404	1.17835	7.62944	8.42671	10.226	0.00192805	CC032_HUMAN Uncharacterized protein C3orf32 OS=Homo sapiens GN=C3orf32 PE=2 SV=1	N.A.
AR_GLEAN_10012028	chr11	0.95527	2.51106	1.9919	35.0914	41.3909	34.7235	0.00269374	IFT52_HUMAN Intraflagellar transport protein 52 homolog OS=Homo sapiens GN=IFT52 PE=2 SV=3	N.A.
AR_GLEAN_10002701	chr11	0.234458	0.98248	1.0136	19.3275	22.5967	23.8065	0.00304635	CC032_HUMAN Uncharacterized protein C3orf32 OS=Homo sapiens GN=C3orf32 PE=2 SV=1	N.A.
AR_GLEAN_10003104	chr11	0.142622	0.323748	0.151041	2.97937	2.98009	3.62481	0.00311758	STAB1_HUMAN Stabilin-1 OS=Homo sapiens GN=STAB1 PE=1 SV=3	GO:0005515; protein binding; Molecular Function,GO:0005540; hyaluronic acid binding; Molecular Function,GO:0007155; cell adhesion; Biological Process
AR_GLEAN_10012017	chr11	0.174923	0.190939	0.242619	3.06063	3.62664	3.64984	0.00322103	PHF2_DANRE Lysine-specific demethylase phf2 OS=Danio rerio GN=phf2 PE=2 SV=3	GO:0005515; protein binding; Molecular Function
AR_GLEAN_10003088	chr11	12.1499	15.4042	7.89932	153.79	127.699	124.471	0.00391185	RL29_HUMAN 60S ribosomal protein L29 OS=Homo sapiens GN=RPL29 PE=1 SV=2	GO:0003735; structural constituent of ribosome; Molecular Function,GO:0005622; intracellular; Cellular Component,GO:0005840; ribosome; Cellular Component,GO:0006412; translation; Biological Process
AR_GLEAN_10012027	chr11	6.95477	7.42901	5.1464	72.1421	59.8331	80.7264	0.00810192	SRSF6_HUMAN Serine/arginine-rich splicing factor 6 OS=Homo sapiens GN=SRSF6 PE=1 SV=2	GO:0003676; nucleic acid binding; Molecular Function
AR_GLEAN_10012014	chr11	0.026253	0.0841282	0.036744	7.80127	10.4138	11.0601	0.0103451	PTPC1_DANRE Protein tyrosine phosphatase domain-containing protein 1 OS=Danio rerio GN=ptpdc1 PE=2 SV=1	GO:0006470; protein dephosphorylation; Biological Process,GO:0008138; protein tyrosine/serine/threonine phosphatase activity; Molecular Function,GO:0016311; dephosphorylation; Biological Process,GO:0016791; phosphatase activity; Molecular Function
AR_GLEAN_10003127	chr11	10.6618	8.22531	2.80774	98.1423	111.209	71.8045	0.0146493		N.A.
AR_GLEAN_10004764	chr11	7.26273	7.13696	9.66179	68.8257	91.7672	62.8639	0.0164546	PSMF1_PONAB Proteasome inhibitor PI31 subunit OS=Pongo abelii GN=PSMF1 PE=2 SV=1	N.A.
AR_GLEAN_10004743	chr11	0.247342	0.776831	1.04054	5.47298	6.40136	3.92628	0.0165356	CT085_HUMAN Uncharacterized protein C20orf85 OS=Homo sapiens GN=C20orf85 PE=2 SV=1	N.A.
AR_GLEAN_10004769	chr11	0.261346	0.492851	0.854182	10.6995	9.7536	14.7525	0.017235	CO2A1_XENLA Collagen alpha-1(II) chain OS=Xenopus laevis GN=col2a1 PE=2 SV=2	GO:0005201; extracellular matrix structural constituent; Molecular Function,GO:0005515; protein binding; Molecular Function,GO:0005581; collagen; Cellular Component
AR_GLEAN_10002694	chr11	0.108266	0.542312	0.512468	14.5363	15.9937	10.0905	0.017247	SC6A6_CANFA Sodium- and chloride-dependent taurine transporter OS=Canis familiaris GN=SLC6A6 PE=1 SV=2	GO:0005328; neurotransmitter:sodium symporter activity; Molecular Function,GO:0005369; taurine:sodium symporter activity; Molecular Function,GO:0005887; integral to plasma membrane; Cellular Component,GO:0006836; neurotransmitter transport; Biological Process,GO:0016020; membrane; Cellular Component,GO:0016021; integral to membrane; Cellular Component
AR_GLEAN_10012012	chr11	0.668753	0.216491	0.636832	3.33048	3.55477	5.06409	0.0181337	FBLN2_MOUSE Fibulin-2 OS=Mus musculus GN=Fbln2 PE=1 SV=1	GO:0005509; calcium ion binding; Molecular Function,GO:0005515; protein binding; Molecular Function,GO:0005576; extracellular region; Cellular Component
AR_GLEAN_10004768	chr11	0.0728455	0.0581032	0.307804	9.73164	8.52434	13.468	0.019509	LRRC3_DANRE Leucine-rich repeat-containing protein 3 OS=Danio rerio GN=lrrc3 PE=2 SV=1	GO:0005515; protein binding; Molecular Function
AR_GLEAN_10003095	chr11	12.2137	12.4136	17.3698	51.1833	74.9426	77.3556	0.0198426	BTG1_CHICK Protein BTG1 OS=Gallus gallus GN=BTG1 PE=2 SV=1	N.A.
AR_GLEAN_10012063	chr11	0.298165	0.329335	0.423392	8.22506	5.53545	5.51006	0.0211443	AER61_HUMAN Uncharacterized glycosyltransferase AER61 OS=Homo sapiens GN=AER61 PE=2 SV=1	GO:0016757; transferase activity, transferring glycosyl groups; Molecular Function
AR_GLEAN_10004717	chr11	0.350952	0.973994	0.767968	3.38665	4.88352	5.68854	0.0216739	GLI1_XENLA Zinc finger protein GLI1 (Fragment) OS=Xenopus laevis GN=gli1 PE=2 SV=2	GO:0005622; intracellular; Cellular Component,GO:0008270; zinc ion binding; Molecular Function
AR_GLEAN_10004762	chr11	0	0.0973298	0.0497195	3.41442	5.87926	5.06712	0.0224979	FA65C_DANRE Protein FAM65C OS=Danio rerio GN=fam65c PE=2 SV=1	N.A.
AR_GLEAN_10004714	chr11	0	0.0719903	0	0.810094	1.41068	0.996975	0.0256927	ZEB1_CHICK Zinc finger E-box-binding homeobox 1 OS=Gallus gallus GN=ZEB1 PE=2 SV=1	GO:0005622; intracellular; Cellular Component,GO:0008270; zinc ion binding; Molecular Function
AR_GLEAN_10012117	chr11	0.233087	0.485244	0.320887	4.84336	3.85331	6.63163	0.0270903	F212A_HUMAN Protein FAM212A OS=Homo sapiens GN=FAM212A PE=2 SV=1	N.A.
AR_GLEAN_10012145	chr11	0.192824	1.09555	0.877367	6.62393	11.9353	10.7445	0.0273973	H1X_HUMAN Histone H1x OS=Homo sapiens GN=H1FX PE=1 SV=1	GO:0000786; nucleosome; Cellular Component,GO:0003677; DNA binding; Molecular Function,GO:0005634; nucleus; Cellular Component,GO:0006334; nucleosome assembly; Biological Process
AR_GLEAN_10012115	chr11	0	0.0591317	0	4.36042	3.79041	2.36715	0.0275964	S38A3_RAT Sodium-coupled neutral amino acid transporter 3 OS=Rattus norvegicus GN=Slc38a3 PE=2 SV=1	N.A.
AR_GLEAN_10003117	chr11	140.801	234.87	319.756	2436.78	2259.77	1364.58	0.0302278	RS23_ICTPU 40S ribosomal protein S23 OS=Ictalurus punctatus GN=rps23 PE=2 SV=1	GO:0003735; structural constituent of ribosome; Molecular Function,GO:0005622; intracellular; Cellular Component,GO:0005840; ribosome; Cellular Component,GO:0006412; translation; Biological Process
AR_GLEAN_10003093	chr11	23.0857	31.2875	17.3294	142.484	85.8553	101.604	0.0306091	SHSA4_HUMAN Protein shisa-4 OS=Homo sapiens GN=SHISA4 PE=2 SV=3	N.A.
AR_GLEAN_10004778	chr11	0.392742	0.13274	0.0937611	3.35693	3.3439	5.56662	0.0325966	GLSK_HUMAN Glutaminase kidney isoform, mitochondrial OS=Homo sapiens GN=GLS PE=1 SV=1	GO:0004359; glutaminase activity; Molecular Function,GO:0005515; protein binding; Molecular Function,GO:0006541; glutamine metabolic process; Biological Process
AR_GLEAN_10012039	chr11	0.104989	0.0141994	0.250563	1.12215	1.69779	2.23484	0.0349037	CNTN4_HUMAN Contactin-4 OS=Homo sapiens GN=CNTN4 PE=1 SV=1	GO:0005515; protein binding; Molecular Function
AR_GLEAN_10003087	chr11	0	0.293534	0	1.67925	2.70782	3.43787	0.0349059	TNNC1_PIG Troponin C, slow skeletal and cardiac muscles OS=Sus scrofa GN=TNNC1 PE=1 SV=1	GO:0005509; calcium ion binding; Molecular Function
AR_GLEAN_10003064	chr11	15.9798	21.2783	16.7897	91.6237	161.951	115.476	0.0358361	CNBP_BOVIN Cellular nucleic acid-binding protein OS=Bos taurus GN=CNBP PE=2 SV=1	GO:0003676; nucleic acid binding; Molecular Function,GO:0008270; zinc ion binding; Molecular Function
AR_GLEAN_10012061	chr11	0.287567	1.09959	1.03292	2.28797	3.62424	4.40918	0.0359821	UBA3_DANRE NEDD8-activating enzyme E1 catalytic subunit OS=Danio rerio GN=uba3 PE=2 SV=1	GO:0005524; ATP binding; Molecular Function,GO:0006464; protein modification process; Biological Process,GO:0008641; small protein activating enzyme activity; Molecular Function,GO:0016881; acid-amino acid ligase activity; Molecular Function,GO:0045116; protein neddylation; Biological Process
AR_GLEAN_10012135	chr11	0.0421626	0.0625992	0.191045	1.91133	2.35755	3.58763	0.0363602	FGD5_HUMAN FYVE, RhoGEF and PH domain-containing protein 5 OS=Homo sapiens GN=FGD5 PE=1 SV=3	GO:0005089; Rho guanyl-nucleotide exchange factor activity; Molecular Function,GO:0005515; protein binding; Molecular Function,GO:0005543; phospholipid binding; Molecular Function,GO:0005622; intracellular; Cellular Component,GO:0035023; regulation of Rho protein signal transduction; Biological Process,GO:0046872; metal ion binding; Molecular Function
AR_GLEAN_10012126	chr11	1.83881	3.99951	6.67314	24.3041	30.7928	15.7435	0.0365842	BHE40_MOUSE Class E basic helix-loop-helix protein 40 OS=Mus musculus GN=Bhlhe40 PE=1 SV=1	GO:0003677; DNA binding; Molecular Function,GO:0006355; regulation of transcription, DNA-dependent; Biological Process
AR_GLEAN_10004705	chr11	0.0759984	0	0	1.34518	2.90548	2.32921	0.0410481	SP7_HUMAN Transcription factor Sp7 OS=Homo sapiens GN=SP7 PE=1 SV=1	GO:0005622; intracellular; Cellular Component,GO:0008270; zinc ion binding; Molecular Function
AR_GLEAN_10003135	chr11	0.0230498	0.0181495	0.0320514	0.906445	0.827898	1.54578	0.0423353	MATN4_MOUSE Matrilin-4 OS=Mus musculus GN=Matn4 PE=2 SV=1	GO:0005509; calcium ion binding; Molecular Function,GO:0005515; protein binding; Molecular Function,GO:0007186; G-protein coupled receptor signaling pathway; Biological Process,GO:0016021; integral to membrane; Cellular Component
AR_GLEAN_10004763	chr11	0.11441	0.176721	0.15322	4.13317	2.06479	2.73397	0.0432821	TM74B_HUMAN Transmembrane protein 74B OS=Homo sapiens GN=TMEM74B PE=2 SV=1	N.A.
AR_GLEAN_10012086	chr11	0.332942	0.734513	0.405064	3.67944	7.46073	7.59879	0.0451859	PTPRG_HUMAN Receptor-type tyrosine-protein phosphatase gamma OS=Homo sapiens GN=PTPRG PE=1 SV=4	GO:0004725; protein tyrosine phosphatase activity; Molecular Function,GO:0005515; protein binding; Molecular Function,GO:0006470; protein dephosphorylation; Biological Process,GO:0016311; dephosphorylation; Biological Process,GO:0016791; phosphatase activity; Molecular Function
AR_GLEAN_10003109	chr11	0.666939	1.09464	3.33805	15.4397	16.4575	29.104	0.0470893	DNSL3_MOUSE Deoxyribonuclease gamma OS=Mus musculus GN=Dnase1l3 PE=2 SV=1	GO:0004536; deoxyribonuclease activity; Molecular Function,GO:0006308; DNA catabolic process; Biological Process
AR_GLEAN_10005861	chr12	0	0.158977	0.0935356	2.26976	2.13499	2.26963	4.91283e-06	NFIA_CHICK Nuclear factor 1 A-type OS=Gallus gallus GN=NFIA PE=1 SV=1	GO:0003700; sequence-specific DNA binding transcription factor activity; Molecular Function,GO:0005622; intracellular; Cellular Component,GO:0005634; nucleus; Cellular Component,GO:0006260; DNA replication; Biological Process,GO:0006355; regulation of transcription, DNA-dependent; Biological Process
AR_GLEAN_10017762	chr12	0.683155	1.35512	1.03906	16.5117	15.814	15.4997	9.04902e-06	F164A_DANRE Protein FAM164A OS=Danio rerio GN=fam164a PE=2 SV=1	N.A.
AR_GLEAN_10010135	chr12	0.0368578	0.206988	0.0771727	2.57822	2.49528	2.35816	1.31181e-05	ATS10_HUMAN A disintegrin and metalloproteinase with thrombospondin motifs 10 OS=Homo sapiens GN=ADAMTS10 PE=1 SV=2	GO:0004222; metalloendopeptidase activity; Molecular Function,GO:0005578; proteinaceous extracellular matrix; Cellular Component,GO:0006508; proteolysis; Biological Process,GO:0008237; metallopeptidase activity; Molecular Function,GO:0008270; zinc ion binding; Molecular Function,GO:0031012; extracellular matrix; Cellular Component
AR_GLEAN_10010158	chr12	0.0902732	0.595622	0.733941	12.724	11.5587	12.6678	0.000104496	RGL1_DANRE Ral guanine nucleotide dissociation stimulator-like 1 OS=Danio rerio GN=rgl1 PE=2 SV=1	GO:0005085; guanyl-nucleotide exchange factor activity; Molecular Function,GO:0005622; intracellular; Cellular Component,GO:0007165; signal transduction; Biological Process,GO:0007264; small GTPase mediated signal transduction; Biological Process,GO:0051056; regulation of small GTPase mediated signal transduction; Biological Process
AR_GLEAN_10005026	chr12	0.0252109	0.282176	0.286546	3.20488	2.97045	2.63143	0.000691497	WDR60_MOUSE WD repeat-containing protein 60 OS=Mus musculus GN=Wdr60 PE=2 SV=1	GO:0005515; protein binding; Molecular Function
AR_GLEAN_10000266	chr12	4.93544	3.58057	7.95378	24.5778	23.3279	25.7014	0.00091166	TCEA1_HUMAN Transcription elongation factor A protein 1 OS=Homo sapiens GN=TCEA1 PE=1 SV=2	GO:0003676; nucleic acid binding; Molecular Function,GO:0003677; DNA binding; Molecular Function,GO:0005634; nucleus; Cellular Component,GO:0006351; transcription, DNA-dependent; Biological Process,GO:0008270; zinc ion binding; Molecular Function
AR_GLEAN_10004991	chr12	0.128388	0.384564	1.2672	6.65899	8.36212	6.84205	0.0010587	GIMA4_HUMAN GTPase IMAP family member 4 OS=Homo sapiens GN=GIMAP4 PE=1 SV=1	GO:0005525; GTP binding; Molecular Function
AR_GLEAN_10010285	chr12	1.21318	2.13539	1.48357	5.7392	6.55486	7.15954	0.00115378	ADA10_BOVIN Disintegrin and metalloproteinase domain-containing protein 10 OS=Bos taurus GN=ADAM10 PE=1 SV=1	GO:0003676; nucleic acid binding; Molecular Function,GO:0004222; metalloendopeptidase activity; Molecular Function,GO:0006508; proteolysis; Biological Process,GO:0008270; zinc ion binding; Molecular Function
AR_GLEAN_10002795	chr12	50.7278	121.227	108.187	755.205	649.389	612.902	0.00128232	RS20_RAT 40S ribosomal protein S20 OS=Rattus norvegicus GN=Rps20 PE=3 SV=1	GO:0003735; structural constituent of ribosome; Molecular Function,GO:0004672; protein kinase activity; Molecular Function,GO:0004713; protein tyrosine kinase activity; Molecular Function,GO:0005524; ATP binding; Molecular Function,GO:0005622; intracellular; Cellular Component,GO:0005840; ribosome; Cellular Component,GO:0006412; translation; Biological Process,GO:0006468; protein phosphorylation;…
AR_GLEAN_10017770	chr12	2.88191	7.53395	9.86025	25.8419	30.815	26.1317	0.00166873	CMBL_XENLA Carboxymethylenebutenolidase homolog OS=Xenopus laevis GN=cmbl PE=2 SV=1	GO:0016787; hydrolase activity; Molecular Function
AR_GLEAN_10017653	chr12	0	0.305409	0	9.00664	10.7594	10.0016	0.00192131	B3GT2_HUMAN Beta-1,3-galactosyltransferase 2 OS=Homo sapiens GN=B3GALT2 PE=2 SV=1	GO:0006486; protein glycosylation; Biological Process,GO:0008378; galactosyltransferase activity; Molecular Function,GO:0016020; membrane; Cellular Component
AR_GLEAN_10010177	chr12	0.257497	1.35063	0.284184	10.5652	8.59192	8.2536	0.00198517	TLE4_MOUSE Transducin-like enhancer protein 4 OS=Mus musculus GN=Tle4 PE=1 SV=4	GO:0005515; protein binding; Molecular Function,GO:0005634; nucleus; Cellular Component,GO:0006355; regulation of transcription, DNA-dependent; Biological Process
AR_GLEAN_10004986	chr12	0.948286	1.1934	0.958782	8.45257	9.61305	8.33113	0.00202667	NSUN6_HUMAN Putative methyltransferase NSUN6 OS=Homo sapiens GN=NSUN6 PE=1 SV=1	N.A.
AR_GLEAN_10005807	chr12	0.0101584	0.0172323	0	3.64295	4.26686	3.84845	0.00218257	LRRC7_RAT Leucine-rich repeat-containing protein 7 OS=Rattus norvegicus GN=Lrrc7 PE=1 SV=1	GO:0005515; protein binding; Molecular Function
AR_GLEAN_10017635	chr12	0.202012	0.0487813	0.214893	1.41627	1.50275	1.14098	0.00253093	PDE4B_RAT cAMP-specific 3',5'-cyclic phosphodiesterase 4B OS=Rattus norvegicus GN=Pde4b PE=1 SV=4	GO:0003824; catalytic activity; Molecular Function,GO:0004114; 3',5'-cyclic-nucleotide phosphodiesterase activity; Molecular Function,GO:0007165; signal transduction; Biological Process,GO:0008081; phosphoric diester hydrolase activity; Molecular Function
AR_GLEAN_10004781	chr12	0	0.896788	1.60635	12.2341	9.2596	9.87373	0.00257488	RS27L_BOVIN 40S ribosomal protein S27-like OS=Bos taurus GN=RPS27L PE=3 SV=3	GO:0003735; structural constituent of ribosome; Molecular Function,GO:0005622; intracellular; Cellular Component,GO:0005840; ribosome; Cellular Component,GO:0006412; translation; Biological Process
AR_GLEAN_10005867	chr12	1.53686	3.25772	2.23691	10.7824	13.7527	11.0962	0.00279386	RBGP1_MOUSE Rab GTPase-activating protein 1 OS=Mus musculus GN=Rabgap1 PE=2 SV=1	GO:0005097; Rab GTPase activator activity; Molecular Function,GO:0005515; protein binding; Molecular Function,GO:0005622; intracellular; Cellular Component,GO:0032313; regulation of Rab GTPase activity; Biological Process
AR_GLEAN_10004003	chr12	3.89768	5.41903	5.02599	38.6558	31.6665	37.5417	0.00353915	TTC4_MOUSE Tetratricopeptide repeat protein 4 OS=Mus musculus GN=Ttc4 PE=2 SV=1	GO:0005515; protein binding; Molecular Function
AR_GLEAN_10004000	chr12	0	0.114674	0.201497	6.66016	7.25414	5.74138	0.00408484	LUR1L_RAT Leucine rich adaptor protein 1-like OS=Rattus norvegicus GN=Lurap1l PE=2 SV=1	N.A.
AR_GLEAN_10010284	chr12	8.48187	4.79013	6.33843	33.0294	27.8441	25.0959	0.0041721	MALT1_HUMAN Mucosa-associated lymphoid tissue lymphoma translocation protein 1 OS=Homo sapiens GN=MALT1 PE=1 SV=1	GO:0004197; cysteine-type endopeptidase activity; Molecular Function,GO:0005515; protein binding; Molecular Function,GO:0006508; proteolysis; Biological Process
AR_GLEAN_10004819	chr12	0.692002	0.582538	0.817444	13.8169	14.9323	11.919	0.00445345	R3HD4_HUMAN R3H domain-containing protein 4 OS=Homo sapiens GN=R3HDM4 PE=2 SV=3	N.A.
AR_GLEAN_10010274	chr12	0	0	0.0597229	2.67228	2.66552	2.1443	0.00453054	LYOX_BOVIN Protein-lysine 6-oxidase OS=Bos taurus GN=LOX PE=1 SV=3	GO:0005507; copper ion binding; Molecular Function,GO:0016641; oxidoreductase activity, acting on the CH-NH2 group of donors, oxygen as acceptor; Molecular Function,GO:0055114; oxidation-reduction process; Biological Process
AR_GLEAN_10002629	chr12	0.459423	0.607744	0.875445	7.96085	9.68117	7.62325	0.0052861	TRI16_MOUSE Tripartite motif-containing protein 16 OS=Mus musculus GN=Trim16 PE=2 SV=2	GO:0005515; protein binding; Molecular Function,GO:0005622; intracellular; Cellular Component,GO:0008270; zinc ion binding; Molecular Function
AR_GLEAN_10010143	chr12	0	0	0	2.19973	2.17815	1.74245	0.00528905	PAXI_CHICK Paxillin OS=Gallus gallus GN=PXN PE=1 SV=1	GO:0008270; zinc ion binding; Molecular Function
AR_GLEAN_10002819	chr12	0.982283	2.65269	2.51338	10.073	12.1172	8.61121	0.00545104	PDE7A_HUMAN High affinity cAMP-specific 3',5'-cyclic phosphodiesterase 7A OS=Homo sapiens GN=PDE7A PE=1 SV=2	GO:0003824; catalytic activity; Molecular Function,GO:0004114; 3',5'-cyclic-nucleotide phosphodiesterase activity; Molecular Function,GO:0007165; signal transduction; Biological Process,GO:0008081; phosphoric diester hydrolase activity; Molecular Function
AR_GLEAN_10017617	chr12	0.344063	0.335515	0.443631	1.80581	1.80696	1.43779	0.00557082	KANK4_HUMAN KN motif and ankyrin repeat domain-containing protein 4 OS=Homo sapiens GN=KANK4 PE=1 SV=1	GO:0005515; protein binding; Molecular Function
AR_GLEAN_10017711	chr12	19.5349	10.1076	19.2715	64.3448	69.2776	86.7489	0.00589959	CNN3_RAT Calponin-3 OS=Rattus norvegicus GN=Cnn3 PE=1 SV=1	GO:0003779; actin binding; Molecular Function,GO:0005515; protein binding; Molecular Function,GO:0031032; actomyosin structure organization; Biological Process
AR_GLEAN_10017705	chr12	1.39929	1.23633	1.11044	6.50533	6.44182	5.17466	0.00648404	DPYD_DANRE Dihydropyrimidine dehydrogenase [NADP(+)] OS=Danio rerio GN=dpyd PE=2 SV=1	GO:0004152; dihydroorotate dehydrogenase activity; Molecular Function,GO:0006222; UMP biosynthetic process; Biological Process,GO:0009055; electron carrier activity; Molecular Function,GO:0051536; iron-sulfur cluster binding; Molecular Function,GO:0055114; oxidation-reduction process; Biological Process
AR_GLEAN_10003988	chr12	1.01063	0.810746	2.09937	10.3836	7.73244	10.9356	0.00670094	KAPCA_HUMAN cAMP-dependent protein kinase catalytic subunit alpha OS=Homo sapiens GN=PRKACA PE=1 SV=2	GO:0004672; protein kinase activity; Molecular Function,GO:0004674; protein serine/threonine kinase activity; Molecular Function,GO:0004713; protein tyrosine kinase activity; Molecular Function,GO:0005524; ATP binding; Molecular Function,GO:0006468; protein phosphorylation; Biological Process
AR_GLEAN_10010176	chr12	0	0.0827707	0.295653	10.5939	13.7173	10.9331	0.00682324	AES_HUMAN Amino-terminal enhancer of split OS=Homo sapiens GN=AES PE=1 SV=4	GO:0005515; protein binding; Molecular Function
AR_GLEAN_10010247	chr12	0.248734	0.859128	0.389061	10.9052	10.0078	7.87309	0.007625	SBNO2_BOVIN Protein strawberry notch homolog 2 OS=Bos taurus GN=SBNO2 PE=2 SV=1	N.A.
AR_GLEAN_10005830	chr12	0.946078	1.23901	1.32233	7.49845	7.4678	9.5223	0.00794055	OSBL9_XENTR Oxysterol-binding protein-related protein 9 OS=Xenopus tropicalis GN=osbpl9 PE=2 SV=1	GO:0005515; protein binding; Molecular Function,GO:0005524; ATP binding; Molecular Function,GO:0005543; phospholipid binding; Molecular Function,GO:0051085; chaperone mediated protein folding requiring cofactor; Biological Process
AR_GLEAN_10017736	chr12	0.147075	0.0735196	0.0649634	1.53639	1.89409	2.11824	0.00803554	HECW1_MOUSE E3 ubiquitin-protein ligase HECW1 OS=Mus musculus GN=Hecw1 PE=2 SV=3	GO:0005515; protein binding; Molecular Function,GO:0005622; intracellular; Cellular Component,GO:0006464; protein modification process; Biological Process,GO:0016881; acid-amino acid ligase activity; Molecular Function
AR_GLEAN_10017806	chr12	0.043872	0.072555	0.191565	1.76176	2.28867	1.6846	0.00803711	CBPA6_MOUSE Carboxypeptidase A6 OS=Mus musculus GN=Cpa6 PE=2 SV=1	GO:0004180; carboxypeptidase activity; Molecular Function,GO:0004181; metallocarboxypeptidase activity; Molecular Function,GO:0006508; proteolysis; Biological Process,GO:0008270; zinc ion binding; Molecular Function
AR_GLEAN_10005011	chr12	1.91451	2.39341	1.28239	10.4214	14.0989	13.938	0.00820848	SKT_HUMAN Sickle tail protein homolog OS=Homo sapiens GN=SKT PE=1 SV=2	N.A.
AR_GLEAN_10004813	chr12	165.311	307.344	364.476	3190.38	2665.76	2293.82	0.00854089	RS15_RAT 40S ribosomal protein S15 OS=Rattus norvegicus GN=Rps15 PE=1 SV=2	GO:0003735; structural constituent of ribosome; Molecular Function,GO:0005840; ribosome; Cellular Component,GO:0006412; translation; Biological Process
AR_GLEAN_10005846	chr12	1.03893	0.995239	1.01027	3.96218	5.11823	4.57877	0.00871595	CC14A_HUMAN Dual specificity protein phosphatase CDC14A OS=Homo sapiens GN=CDC14A PE=1 SV=1	GO:0006470; protein dephosphorylation; Biological Process,GO:0007186; G-protein coupled receptor signaling pathway; Biological Process,GO:0008138; protein tyrosine/serine/threonine phosphatase activity; Molecular Function,GO:0016021; integral to membrane; Cellular Component,GO:0016311; dephosphorylation; Biological Process,GO:0016791; phosphatase activity; Molecular Function
AR_GLEAN_10010197	chr12	31.6857	39.6196	28.7177	242.144	331.703	280.111	0.00962922	OAZ1_DANRE Ornithine decarboxylase antizyme 1 OS=Danio rerio GN=oaz1 PE=2 SV=1	GO:0004857; enzyme inhibitor activity; Molecular Function,GO:0008073; ornithine decarboxylase inhibitor activity; Molecular Function
AR_GLEAN_10005812	chr12	0.166439	0.274311	0.0495959	4.87074	4.94553	3.53938	0.0100128	SMOX_MOUSE Spermine oxidase OS=Mus musculus GN=Smox PE=1 SV=1	GO:0016491; oxidoreductase activity; Molecular Function,GO:0055114; oxidation-reduction process; Biological Process
AR_GLEAN_10004825	chr12	1.28682	1.31135	1.21908	9.19466	9.93511	7.3462	0.0101563	S35E1_HUMAN Solute carrier family 35 member E1 OS=Homo sapiens GN=SLC35E1 PE=1 SV=2	GO:0016020; membrane; Cellular Component
AR_GLEAN_10002791	chr12	1.38416	0.601485	0.629105	4.58001	5.759	3.81307	0.0104937	XKR4_PANTR XK-related protein 4 OS=Pan troglodytes GN=XKR4 PE=2 SV=1	N.A.
AR_GLEAN_10017608	chr12	0.0304744	0.087686	0.134327	3.10845	4.45229	3.66684	0.0108091	TIE1_BOVIN Tyrosine-protein kinase receptor Tie-1 OS=Bos taurus GN=TIE1 PE=2 SV=1	GO:0004672; protein kinase activity; Molecular Function,GO:0004713; protein tyrosine kinase activity; Molecular Function,GO:0005515; protein binding; Molecular Function,GO:0005524; ATP binding; Molecular Function,GO:0006468; protein phosphorylation; Biological Process
AR_GLEAN_10017681	chr12	0.0247286	0.152354	0.0536986	0.865643	1.20263	1.32284	0.0116282	HMCN1_HUMAN Hemicentin-1 OS=Homo sapiens GN=HMCN1 PE=1 SV=2	GO:0005509; calcium ion binding; Molecular Function,GO:0005515; protein binding; Molecular Function
AR_GLEAN_10017788	chr12	0.206637	0.0850017	0.148633	3.40435	4.99215	4.48902	0.0121553	STAU2_DANRE Double-stranded RNA-binding protein Staufen homolog 2 OS=Danio rerio GN=stau2 PE=2 SV=2	GO:0003725; double-stranded RNA binding; Molecular Function,GO:0005622; intracellular; Cellular Component
AR_GLEAN_10017797	chr12	0.0771942	0	0.315636	1.38217	1.07487	0.808972	0.0131732	XKR9_TETNG XK-related protein 9 OS=Tetraodon nigroviridis GN=xkr9 PE=2 SV=1	N.A.
AR_GLEAN_10017680	chr12	0.960796	1.55654	1.6077	60.2458	64.0234	43.2326	0.0134359	NS1BA_DANRE Influenza virus NS1A-binding protein homolog A OS=Danio rerio GN=ivns1abpa PE=2 SV=1	GO:0005515; protein binding; Molecular Function
AR_GLEAN_10017808	chr12	0.736628	0.83021	0.731081	4.84166	5.43734	3.83533	0.0134737	CSPP1_MOUSE Centrosome and spindle pole associated protein 1 OS=Mus musculus GN=Cspp1 PE=1 SV=2	N.A.
AR_GLEAN_10017633	chr12	0.0332505	0.136862	0.145206	2.20402	2.66481	3.31364	0.013864	LEPR_HUMAN Leptin receptor OS=Homo sapiens GN=LEPR PE=1 SV=2	GO:0005515; protein binding; Molecular Function
AR_GLEAN_10017619	chr12	1.22864	4.0605	2.23887	12.6492	18.6611	12.9052	0.0140426	DOCK7_HUMAN Dedicator of cytokinesis protein 7 OS=Homo sapiens GN=DOCK7 PE=1 SV=4	GO:0005085; guanyl-nucleotide exchange factor activity; Molecular Function,GO:0005525; GTP binding; Molecular Function,GO:0051020; GTPase binding; Molecular Function
AR_GLEAN_10004012	chr12	0	0.0525697	0	3.78433	2.58596	2.80905	0.0141555	DAB1_RAT Disabled homolog 1 OS=Rattus norvegicus GN=Dab1 PE=1 SV=1	GO:0005515; protein binding; Molecular Function
AR_GLEAN_10004792	chr12	52.9893	126.602	138.972	1653.65	1342.08	1095.41	0.0141724	RL36_PONAB 60S ribosomal protein L36 OS=Pongo abelii GN=RPL36 PE=3 SV=3	GO:0003735; structural constituent of ribosome; Molecular Function,GO:0005622; intracellular; Cellular Component,GO:0005840; ribosome; Cellular Component,GO:0006412; translation; Biological Process
AR_GLEAN_10017729	chr12	0.482838	0.355397	0.674085	36.1803	30.3306	45.9597	0.0148262	COIA1_MOUSE Collagen alpha-1(XVIII) chain OS=Mus musculus GN=Col18a1 PE=1 SV=4	GO:0005198; structural molecule activity; Molecular Function,GO:0007155; cell adhesion; Biological Process,GO:0031012; extracellular matrix; Cellular Component
AR_GLEAN_10017604	chr12	1.26289	0	1.14102	3.66126	6.14081	5.76917	0.0149126	F159A_HUMAN Membrane protein FAM159A OS=Homo sapiens GN=FAM159A PE=2 SV=2	N.A.
AR_GLEAN_10004036	chr12	0.366081	0.114736	0.100312	2.9544	4.65181	4.23494	0.0158902	LRC52_HUMAN Leucine-rich repeat-containing protein 52 OS=Homo sapiens GN=LRRC52 PE=2 SV=2	N.A.
AR_GLEAN_10017699	chr12	0	0	0	4.86596	7.38643	7.37556	0.0160253	GDE_CANFA Glycogen debranching enzyme OS=Canis familiaris GN=AGL PE=2 SV=1	GO:0004135; amylo-alpha-1,6-glucosidase activity; Molecular Function,GO:0005978; glycogen biosynthetic process; Biological Process
AR_GLEAN_10002578	chr12	0.475767	0.993775	0.310961	13.7153	21.409	17.5391	0.0160689	VGFR2_DANRE Vascular endothelial growth factor receptor 2 OS=Danio rerio GN=kdr PE=1 SV=2	GO:0004672; protein kinase activity; Molecular Function,GO:0004713; protein tyrosine kinase activity; Molecular Function,GO:0005021; vascular endothelial growth factor-activated receptor activity; Molecular Function,GO:0005515; protein binding; Molecular Function,GO:0005524; ATP binding; Molecular Function,GO:0005887; integral to plasma membrane; Cellular Component,GO:0006468; protein phosphoryla…
AR_GLEAN_10017628	chr12	0	0.0659205	0.0767406	1.41994	1.57595	2.14492	0.0161424	ROR1_HUMAN Tyrosine-protein kinase transmembrane receptor ROR1 OS=Homo sapiens GN=ROR1 PE=2 SV=2	GO:0004672; protein kinase activity; Molecular Function,GO:0004713; protein tyrosine kinase activity; Molecular Function,GO:0005515; protein binding; Molecular Function,GO:0005524; ATP binding; Molecular Function,GO:0006468; protein phosphorylation; Biological Process
AR_GLEAN_10017589	chr12	0.462329	0.116663	0	7.71891	11.2524	12.2949	0.0170487		N.A.
AR_GLEAN_10017700	chr12	0.121961	0.0638369	0	5.34458	3.46768	3.90646	0.0176078	FRRS1_XENLA Putative ferric-chelate reductase 1 OS=Xenopus laevis GN=frrs1 PE=2 SV=1	N.A.
AR_GLEAN_10004985	chr12	0.084342	0.0453279	0	5.41878	3.73412	3.64009	0.0180856	CACB2_RABIT Voltage-dependent L-type calcium channel subunit beta-2 OS=Oryctolagus cuniculus GN=CACNB2 PE=1 SV=1	GO:0005245; voltage-gated calcium channel activity; Molecular Function,GO:0005515; protein binding; Molecular Function,GO:0006816; calcium ion transport; Biological Process,GO:0051925; regulation of calcium ion transport via voltage-gated calcium channel activity; Biological Process
AR_GLEAN_10017760	chr12	0	0	0.292186	3.2513	2.61062	4.29177	0.018336		N.A.
AR_GLEAN_10000635	chr12	0.0793608	0.786456	0.42731	2.88797	4.94408	4.30326	0.0186748	STEA1_PIG Metalloreductase STEAP1 OS=Sus scrofa GN=STEAP1 PE=2 SV=1	GO:0005506; iron ion binding; Molecular Function,GO:0009055; electron carrier activity; Molecular Function,GO:0016021; integral to membrane; Cellular Component,GO:0016491; oxidoreductase activity; Molecular Function,GO:0050660; flavin adenine dinucleotide binding; Molecular Function
AR_GLEAN_10010153	chr12	0.288087	0.7334	0.289914	8.16168	13.3411	10.7167	0.0195884	NOTC2_HUMAN Neurogenic locus notch homolog protein 2 OS=Homo sapiens GN=NOTCH2 PE=1 SV=3	GO:0005509; calcium ion binding; Molecular Function,GO:0005515; protein binding; Molecular Function,GO:0007219; Notch signaling pathway; Biological Process,GO:0007275; multicellular organismal development; Biological Process,GO:0016020; membrane; Cellular Component,GO:0016021; integral to membrane; Cellular Component,GO:0030154; cell differentiation; Biological Process
AR_GLEAN_10017706	chr12	0.418693	0.453741	0.501426	8.69971	14.409	12.6048	0.0209698	PTBP2_RAT Polypyrimidine tract-binding protein 2 OS=Rattus norvegicus GN=Ptbp2 PE=2 SV=1	GO:0003676; nucleic acid binding; Molecular Function
AR_GLEAN_10017675	chr12	0.0380991	0.224172	0.230533	11.9885	11.3471	7.2341	0.0212069	KIFA3_HUMAN Kinesin-associated protein 3 OS=Homo sapiens GN=KIFAP3 PE=1 SV=2	GO:0005515; protein binding; Molecular Function,GO:0005871; kinesin complex; Cellular Component,GO:0019894; kinesin binding; Molecular Function
AR_GLEAN_10004966	chr12	0	0.104395	0	0.86514	1.42722	1.45924	0.0214317	OPRK_MOUSE Kappa-type opioid receptor OS=Mus musculus GN=Oprk1 PE=2 SV=1	GO:0004985; opioid receptor activity; Molecular Function,GO:0007186; G-protein coupled receptor signaling pathway; Biological Process,GO:0016021; integral to membrane; Cellular Component
AR_GLEAN_10003992	chr12	0.129659	0.108288	0.198712	2.28812	1.74948	2.89516	0.0219546	ELTD1_MOUSE EGF, latrophilin seven transmembrane domain-containing protein 1 OS=Mus musculus GN=Eltd1 PE=2 SV=3	GO:0004888; transmembrane signaling receptor activity; Molecular Function,GO:0004930; G-protein coupled receptor activity; Molecular Function,GO:0005509; calcium ion binding; Molecular Function,GO:0005515; protein binding; Molecular Function,GO:0007166; cell surface receptor signaling pathway; Biological Process,GO:0007186; G-protein coupled receptor signaling pathway; Biological Process,GO:00072…
AR_GLEAN_10004018	chr12	0.0187776	0.0469241	0	3.13138	4.25105	2.54101	0.022439	DYN3_MOUSE Dynamin-3 OS=Mus musculus GN=Dnm3 PE=1 SV=1	GO:0003924; GTPase activity; Molecular Function,GO:0005515; protein binding; Molecular Function,GO:0005525; GTP binding; Molecular Function,GO:0005543; phospholipid binding; Molecular Function
AR_GLEAN_10017698	chr12	0.676751	0.521839	0.466508	25.5136	19.2327	15.3071	0.0224974	FRRS1_DANRE Putative ferric-chelate reductase 1 OS=Danio rerio GN=frrs1 PE=2 SV=1	N.A.
AR_GLEAN_10002818	chr12	3.83949	6.52521	5.09971	29.6837	48.4513	43.3867	0.0225007	MTFR1_HUMAN Mitochondrial fission regulator 1 OS=Homo sapiens GN=MTFR1 PE=1 SV=2	N.A.
AR_GLEAN_10004994	chr12	0	0	0.354819	8.28381	14.3257	12.2152	0.0225176	PRRP_RAT Prolactin-releasing peptide OS=Rattus norvegicus GN=Prlh PE=2 SV=1	N.A.
AR_GLEAN_10005007	chr12	6.45834	7.19074	5.61486	19.9797	30.4936	28.9319	0.0238717	AKR_CHICK Homeobox protein AKR OS=Gallus gallus PE=2 SV=1	GO:0003677; DNA binding; Molecular Function,GO:0003700; sequence-specific DNA binding transcription factor activity; Molecular Function,GO:0005634; nucleus; Cellular Component,GO:0006355; regulation of transcription, DNA-dependent; Biological Process,GO:0043565; sequence-specific DNA binding; Molecular Function
AR_GLEAN_10004802	chr12	0.253117	0.194002	0.0833148	10.8161	6.08981	8.72323	0.0255562	NR2F6_MOUSE Nuclear receptor subfamily 2 group F member 6 OS=Mus musculus GN=Nr2f6 PE=1 SV=2	GO:0003677; DNA binding; Molecular Function,GO:0003700; sequence-specific DNA binding transcription factor activity; Molecular Function,GO:0003707; steroid hormone receptor activity; Molecular Function,GO:0004879; ligand-activated sequence-specific DNA binding RNA polymerase II transcription factor activity; Molecular Function,GO:0005634; nucleus; Cellular Component,GO:0006355; regulation of tran…
AR_GLEAN_10017673	chr12	0	0	0	5.74901	10.2718	9.36721	0.0256375	PRRX1_CHICK Paired mesoderm homeobox protein 1 OS=Gallus gallus GN=PRRX1 PE=1 SV=2	GO:0003700; sequence-specific DNA binding transcription factor activity; Molecular Function,GO:0006355; regulation of transcription, DNA-dependent; Biological Process,GO:0043565; sequence-specific DNA binding; Molecular Function
AR_GLEAN_10010140	chr12	0.402235	0.612749	0.316184	13.0631	16.8836	9.64219	0.0256841	FCHO2_DANRE FCH domain only protein 2 OS=Danio rerio GN=fcho2 PE=2 SV=1	N.A.
AR_GLEAN_10004976	chr12	1.11023	2.06191	1.65562	8.43992	14.198	11.0329	0.0260576	YES_CHICK Tyrosine-protein kinase Yes OS=Gallus gallus GN=YES1 PE=1 SV=3	GO:0004672; protein kinase activity; Molecular Function,GO:0004713; protein tyrosine kinase activity; Molecular Function,GO:0005515; protein binding; Molecular Function,GO:0005524; ATP binding; Molecular Function,GO:0006468; protein phosphorylation; Biological Process
AR_GLEAN_10005821	chr12	0.16049	0.0683603	0.242952	2.43015	4.27501	3.27598	0.0262627	CBPC6_HUMAN Cytosolic carboxypeptidase 6 OS=Homo sapiens GN=AGBL4 PE=2 SV=3	N.A.
AR_GLEAN_10010222	chr12	0.800292	0.562204	0.282865	4.85967	8.04507	8.37243	0.0263359	DHI1L_DANRE Hydroxysteroid 11-beta-dehydrogenase 1-like protein OS=Danio rerio GN=hsd11b1l PE=2 SV=1	GO:0008152; metabolic process; Biological Process,GO:0016491; oxidoreductase activity; Molecular Function
AR_GLEAN_10017621	chr12	0.770051	1.01639	1.23829	8.99819	10.0519	14.6397	0.0269135	ATG4C_HUMAN Cysteine protease ATG4C OS=Homo sapiens GN=ATG4C PE=1 SV=1	N.A.
AR_GLEAN_10017774	chr12	0.724877	0.920441	0.35938	2.08962	3.55623	2.62372	0.0274169	ZNFX1_MOUSE NFX1-type zinc finger-containing protein 1 OS=Mus musculus GN=Znfx1 PE=2 SV=3	N.A.
AR_GLEAN_10004820	chr12	0.181815	0.155602	0.205417	5.28506	9.14274	9.39831	0.0281431	ABCA1_HUMAN ATP-binding cassette sub-family A member 1 OS=Homo sapiens GN=ABCA1 PE=1 SV=3	GO:0000166; nucleotide binding; Molecular Function,GO:0005524; ATP binding; Molecular Function,GO:0016887; ATPase activity; Molecular Function,GO:0017111; nucleoside-triphosphatase activity; Molecular Function
AR_GLEAN_10004977	chr12	0.42957	0.460348	0.43859	6.20005	7.61031	4.25483	0.0290726	ENOF1_BOVIN Mitochondrial enolase superfamily member 1 OS=Bos taurus GN=ENOSF1 PE=2 SV=1	GO:0003824; catalytic activity; Molecular Function,GO:0008152; metabolic process; Biological Process
AR_GLEAN_10017657	chr12	11.8165	3.2347	22.0233	67.0271	126.185	97.4731	0.0292211	CA053_HUMAN Uncharacterized protein C1orf53 OS=Homo sapiens GN=C1orf53 PE=2 SV=1	N.A.
AR_GLEAN_10000443	chr12	0	0.031678	0	0.947813	1.69779	1.1672	0.0295744	LRC24_MOUSE Leucine-rich repeat-containing protein 24 OS=Mus musculus GN=Lrrc24 PE=2 SV=1	GO:0005515; protein binding; Molecular Function
AR_GLEAN_10017632	chr12	0.55994	1.8546	0.411682	7.32489	13.0603	8.74504	0.0297506	KAD4_PONAB Adenylate kinase isoenzyme 4, mitochondrial OS=Pongo abelii GN=AK4 PE=2 SV=1	GO:0004017; adenylate kinase activity; Molecular Function,GO:0005524; ATP binding; Molecular Function,GO:0006139; nucleobase-containing compound metabolic process; Biological Process,GO:0019205; nucleobase-containing compound kinase activity; Molecular Function
AR_GLEAN_10002594	chr12	0	0.773957	0	1.95478	1.37892	2.81736	0.0298087	CBR4_DANRE Carbonyl reductase family member 4 OS=Danio rerio GN=cbr4 PE=2 SV=1	GO:0008152; metabolic process; Biological Process,GO:0016491; oxidoreductase activity; Molecular Function
AR_GLEAN_10005010	chr12	0	0.164424	0.144447	2.52879	1.379	2.43552	0.0299438	SKT_HUMAN Sickle tail protein homolog OS=Homo sapiens GN=SKT PE=1 SV=2	N.A.
AR_GLEAN_10004785	chr12	0.375168	0.303132	0	4.39188	3.31145	2.34479	0.0301681	EAA1_HUMAN Excitatory amino acid transporter 1 OS=Homo sapiens GN=SLC1A3 PE=1 SV=1	GO:0006835; dicarboxylic acid transport; Biological Process,GO:0016020; membrane; Cellular Component,GO:0017153; sodium:dicarboxylate symporter activity; Molecular Function
AR_GLEAN_10017695	chr12	0	0.0547605	0.0649072	7.32011	4.21158	7.95354	0.0305877	OLM2B_BOVIN Olfactomedin-like protein 2B OS=Bos taurus GN=OLFML2B PE=2 SV=1	GO:0005515; protein binding; Molecular Function
AR_GLEAN_10000593	chr12	0.276449	0.207276	0.209319	2.90367	2.22666	1.63578	0.0308019	TRI16_MOUSE Tripartite motif-containing protein 16 OS=Mus musculus GN=Trim16 PE=2 SV=2	GO:0005515; protein binding; Molecular Function,GO:0005622; intracellular; Cellular Component,GO:0008270; zinc ion binding; Molecular Function
AR_GLEAN_10002810	chr12	0.821202	1.01112	0.84782	2.69653	4.37063	4.17774	0.0312926	ASPH_MOUSE Aspartyl/asparaginyl beta-hydroxylase OS=Mus musculus GN=Asph PE=2 SV=1	GO:0005515; protein binding; Molecular Function,GO:0016020; membrane; Cellular Component,GO:0018193; peptidyl-amino acid modification; Biological Process,GO:0030176; integral to endoplasmic reticulum membrane; Cellular Component
AR_GLEAN_10004828	chr12	1.16977	0.119219	2.2559	4.23307	4.90104	7.66417	0.0318568	TM38A_DANRE Trimeric intracellular cation channel type A OS=Danio rerio GN=tmem38a PE=2 SV=1	GO:0005261; cation channel activity; Molecular Function,GO:0015672; monovalent inorganic cation transport; Biological Process,GO:0016020; membrane; Cellular Component
AR_GLEAN_10005825	chr12	0.217813	0	0	6.26611	10.4994	6.28915	0.0322265	CDN2C_MOUSE Cyclin-dependent kinase 4 inhibitor C OS=Mus musculus GN=Cdkn2c PE=2 SV=1	GO:0005515; protein binding; Molecular Function
AR_GLEAN_10004039	chr12	0.533017	0.556694	0.530279	2.25527	3.42862	2.26832	0.0322694		N.A.
AR_GLEAN_10002800	chr12	0.512289	0.652966	0.897632	2.96906	4.64967	5.35796	0.0331642	IMPA3_DANRE Inositol monophosphatase 3 OS=Danio rerio GN=impad1 PE=2 SV=1	GO:0046854; phosphatidylinositol phosphorylation; Biological Process
AR_GLEAN_10004875	chr12	0	0.56772	0.254387	3.49319	2.44789	4.78887	0.0334895	IFI44_MOUSE Interferon-induced protein 44 OS=Mus musculus GN=Ifi44 PE=2 SV=1	N.A.
AR_GLEAN_10010184	chr12	0.103098	0.0547005	0.142981	1.37743	2.12639	2.6593	0.0338181	SHC2_RAT SHC-transforming protein 2 OS=Rattus norvegicus GN=Shc2 PE=2 SV=2	GO:0005515; protein binding; Molecular Function,GO:0035556; intracellular signal transduction; Biological Process
AR_GLEAN_10017712	chr12	0.10291	0	0.0776187	25.1579	20.0583	12.6299	0.0339834	TF_MOUSE Tissue factor OS=Mus musculus GN=F3 PE=1 SV=2	GO:0007596; blood coagulation; Biological Process,GO:0016021; integral to membrane; Cellular Component
AR_GLEAN_10004851	chr12	0.0412034	0.0330044	0.0289911	1.83535	3.63018	2.85628	0.034156	NMD3A_RAT Glutamate [NMDA] receptor subunit 3A OS=Rattus norvegicus GN=Grin3a PE=1 SV=1	GO:0004872; receptor activity; Molecular Function,GO:0004970; ionotropic glutamate receptor activity; Molecular Function,GO:0005215; transporter activity; Molecular Function,GO:0005216; ion channel activity; Molecular Function,GO:0005234; extracellular-glutamate-gated ion channel activity; Molecular Function,GO:0006810; transport; Biological Process,GO:0006811; ion transport; Biological Process,G…
AR_GLEAN_10002604	chr12	0.740449	0.220263	0.479825	8.93776	13.3533	17.4224	0.0345326	SGCB_HUMAN Beta-sarcoglycan OS=Homo sapiens GN=SGCB PE=1 SV=1	GO:0007010; cytoskeleton organization; Biological Process,GO:0016012; sarcoglycan complex; Cellular Component,GO:0016021; integral to membrane; Cellular Component
AR_GLEAN_10002821	chr12	0.0399554	0.102877	0.122121	1.3581	2.31233	2.65654	0.0345508	TRI55_RAT Tripartite motif-containing protein 55 OS=Rattus norvegicus GN=Trim55 PE=2 SV=1	GO:0005515; protein binding; Molecular Function,GO:0005622; intracellular; Cellular Component,GO:0008270; zinc ion binding; Molecular Function
AR_GLEAN_10017785	chr12	0.0631684	0.0524044	0	0.848055	1.67712	1.28363	0.0350547	JPH1_RABIT Junctophilin-1 OS=Oryctolagus cuniculus GN=JPH1 PE=2 SV=1	N.A.
AR_GLEAN_10004865	chr12	0.452873	0.577848	0.509858	3.23166	3.5983	5.4743	0.0351824	S39A3_BOVIN Zinc transporter ZIP3 OS=Bos taurus GN=SLC39A3 PE=2 SV=1	GO:0016020; membrane; Cellular Component,GO:0030001; metal ion transport; Biological Process,GO:0046873; metal ion transmembrane transporter activity; Molecular Function,GO:0055085; transmembrane transport; Biological Process
AR_GLEAN_10004803	chr12	1.56615	2.69258	2.17611	9.45328	16.5583	11.7358	0.0353009	OCLN_CHICK Occludin OS=Gallus gallus GN=OCLN PE=1 SV=1	GO:0005198; structural molecule activity; Molecular Function,GO:0005923; tight junction; Cellular Component,GO:0016020; membrane; Cellular Component,GO:0016021; integral to membrane; Cellular Component
AR_GLEAN_10003999	chr12	0.348128	0.214603	0.105965	10.8771	17.5932	9.65588	0.0368142	COOA1_HUMAN Collagen alpha-1(XXIV) chain OS=Homo sapiens GN=COL24A1 PE=2 SV=2	GO:0005201; extracellular matrix structural constituent; Molecular Function,GO:0005581; collagen; Cellular Component
AR_GLEAN_10010162	chr12	0.0447354	0.0354754	0.0625603	2.33461	4.69889	3.23677	0.0391906	SEM6B_MOUSE Semaphorin-6B OS=Mus musculus GN=Sema6b PE=2 SV=1	GO:0003677; DNA binding; Molecular Function,GO:0003700; sequence-specific DNA binding transcription factor activity; Molecular Function,GO:0003707; steroid hormone receptor activity; Molecular Function,GO:0004879; ligand-activated sequence-specific DNA binding RNA polymerase II transcription factor activity; Molecular Function,GO:0005515; protein binding; Molecular Function,GO:0005634; nucleus; C…
AR_GLEAN_10017642	chr12	0.225461	0.263052	0.530657	2.07674	3.74159	2.28985	0.0417386	DDR2_HUMAN Discoidin domain-containing receptor 2 OS=Homo sapiens GN=DDR2 PE=1 SV=2	GO:0004672; protein kinase activity; Molecular Function,GO:0004713; protein tyrosine kinase activity; Molecular Function,GO:0005524; ATP binding; Molecular Function,GO:0006468; protein phosphorylation; Biological Process,GO:0007155; cell adhesion; Biological Process
AR_GLEAN_10002627	chr12	0	0.0914651	0	2.52812	1.39844	1.41786	0.0417729		N.A.
AR_GLEAN_10004790	chr12	0	0	0	2.76057	2.42495	1.25702	0.0421927	NRTN_HUMAN Neurturin OS=Homo sapiens GN=NRTN PE=1 SV=1	GO:0008083; growth factor activity; Molecular Function
AR_GLEAN_10004984	chr12	0.0401392	0.143726	0.104676	1.99748	3.85981	2.38279	0.0425734	MRC1_HUMAN Macrophage mannose receptor 1 OS=Homo sapiens GN=MRC1 PE=1 SV=1	GO:0005488; binding; Molecular Function,GO:0005529; sugar binding; Molecular Function,GO:0016020; membrane; Cellular Component,GO:0030001; metal ion transport; Biological Process,GO:0046873; metal ion transmembrane transporter activity; Molecular Function,GO:0055085; transmembrane transport; Biological Process
AR_GLEAN_10003994	chr12	0	0.0188684	0.0687608	4.67185	5.82816	2.62451	0.0433925	WDR63_MACFA WD repeat-containing protein 63 OS=Macaca fascicularis GN=WDR63 PE=2 SV=1	GO:0005515; protein binding; Molecular Function
AR_GLEAN_10017661	chr12	0.151338	0	0	0.840102	1.49169	0.771961	0.0446587	NR5A2_HUMAN Nuclear receptor subfamily 5 group A member 2 OS=Homo sapiens GN=NR5A2 PE=1 SV=2	GO:0003677; DNA binding; Molecular Function,GO:0003700; sequence-specific DNA binding transcription factor activity; Molecular Function,GO:0003707; steroid hormone receptor activity; Molecular Function,GO:0005634; nucleus; Cellular Component,GO:0006355; regulation of transcription, DNA-dependent; Biological Process,GO:0008270; zinc ion binding; Molecular Function,GO:0043401; steroid hormone media…
AR_GLEAN_10002628	chr12	0.0345182	0.259349	0.0528917	1.37459	1.52978	0.681881	0.0451727	STXB_SYNHO Stonustoxin subunit beta OS=Synanceia horrida PE=1 SV=3	GO:0005515; protein binding; Molecular Function
AR_GLEAN_10002586	chr12	14.4975	18.2571	17.1537	66.4601	108.258	65.2533	0.0455804	FIP1_DANRE Pre-mRNA 3'-end-processing factor FIP1 OS=Danio rerio GN=fip1l1 PE=1 SV=1	N.A.
AR_GLEAN_10002571	chr12	0	0.13205	0.153676	4.91889	3.21548	2.3303	0.0461345	CHSTE_DANRE Carbohydrate sulfotransferase 14 OS=Danio rerio GN=chst14 PE=2 SV=1	GO:0008146; sulfotransferase activity; Molecular Function,GO:0016021; integral to membrane; Cellular Component,GO:0016051; carbohydrate biosynthetic process; Biological Process
AR_GLEAN_10017666	chr12	0.478796	0.114255	0.162096	4.59644	10.3909	8.64681	0.0465341	GPSM2_HUMAN G-protein-signaling modulator 2 OS=Homo sapiens GN=GPSM2 PE=1 SV=3	GO:0000132; establishment of mitotic spindle orientation; Biological Process,GO:0005092; GDP-dissociation inhibitor activity; Molecular Function,GO:0005515; protein binding; Molecular Function,GO:0006904; vesicle docking involved in exocytosis; Biological Process,GO:0007165; signal transduction; Biological Process,GO:0008277; regulation of G-protein coupled receptor protein signaling pathway; Bio…
AR_GLEAN_10003987	chr12	0.400332	0.459376	0	2.22068	1.13875	2.54736	0.0466137	SAM13_HUMAN Sterile alpha motif domain-containing protein 13 OS=Homo sapiens GN=SAMD13 PE=2 SV=1	GO:0005515; protein binding; Molecular Function
AR_GLEAN_10017612	chr12	4.94558	7.37845	5.56029	19.2034	31.4971	37.7874	0.0475479	EBP2_MOUSE Probable rRNA-processing protein EBP2 OS=Mus musculus GN=Ebna1bp2 PE=2 SV=1	N.A.
AR_GLEAN_10002626	chr12	0.197759	0.19753	0.488631	8.04295	4.19299	4.60133	0.048075	CD38_RAT ADP-ribosyl cyclase 1 OS=Rattus norvegicus GN=Cd38 PE=2 SV=1	GO:0003953; NAD+ nucleosidase activity; Molecular Function
AR_GLEAN_10010192	chr12	0.0942231	0.609238	0.399644	2.51779	4.79903	2.73735	0.0493778	SSBP4_HUMAN Single-stranded DNA-binding protein 4 OS=Homo sapiens GN=SSBP4 PE=1 SV=1	GO:0003677; DNA binding; Molecular Function,GO:0003697; single-stranded DNA binding; Molecular Function,GO:0005634; nucleus; Cellular Component
AR_GLEAN_10017772	chr12	0.853735	0.724967	0.47469	8.49521	14.5555	7.48642	0.049704	SEM5A_HUMAN Semaphorin-5A OS=Homo sapiens GN=SEMA5A PE=1 SV=3	GO:0005515; protein binding; Molecular Function
AR_GLEAN_10008281	chr13	13.463	10.0828	8.68367	64.4512	62.0507	59.2615	1.61257e-05	H33_XENTR Histone H3.3 OS=Xenopus tropicalis GN=TGas113e22.1 PE=1 SV=3	GO:0000786; nucleosome; Cellular Component,GO:0003677; DNA binding; Molecular Function,GO:0006334; nucleosome assembly; Biological Process
AR_GLEAN_10008285	chr13	0.0289448	0.0521734	0	1.0094	0.948562	1.08715	0.000493055	RBP2A_PLAF7 Reticulocyte-binding protein 2 homolog a OS=Plasmodium falciparum (isolate 3D7) GN=PF13_0198 PE=3 SV=1	N.A.
AR_GLEAN_10008284	chr13	1.14729	2.36561	0.334624	22.4827	24.7397	20.688	0.000552241	PSA6_RAT Proteasome subunit alpha type-6 OS=Rattus norvegicus GN=Psma6 PE=1 SV=1	GO:0004175; endopeptidase activity; Molecular Function,GO:0004298; threonine-type endopeptidase activity; Molecular Function,GO:0005839; proteasome core complex; Cellular Component,GO:0006511; ubiquitin-dependent protein catabolic process; Biological Process,GO:0019773; proteasome core complex, alpha-subunit complex; Cellular Component,GO:0051603; proteolysis involved in cellular protein cataboli…
AR_GLEAN_10008305	chr13	37.39	37.5479	34.0607	289.222	274.49	261.781	0.000897074	VMA5A_MOUSE von Willebrand factor A domain-containing protein 5A OS=Mus musculus GN=Vwa5a PE=1 SV=2	N.A.
AR_GLEAN_10008195	chr13	1.29732	0.540096	0.846988	3.95184	3.43717	4.38309	0.00120752	LAYN_CRIGR Layilin OS=Cricetulus griseus GN=LAYN PE=1 SV=1	GO:0005488; binding; Molecular Function
AR_GLEAN_10018341	chr13	0.726464	1.19765	0.668992	14.1877	16.0589	16.3073	0.00122213	DYHC2_HUMAN Cytoplasmic dynein 2 heavy chain 1 OS=Homo sapiens GN=DYNC2H1 PE=1 SV=4	GO:0000166; nucleotide binding; Molecular Function,GO:0003777; microtubule motor activity; Molecular Function,GO:0005524; ATP binding; Molecular Function,GO:0007018; microtubule-based movement; Biological Process,GO:0016887; ATPase activity; Molecular Function,GO:0017111; nucleoside-triphosphatase activity; Molecular Function,GO:0030286; dynein complex; Cellular Component
AR_GLEAN_10018390	chr13	0.0670178	0.210068	0	6.29843	5.71351	5.19151	0.00239018	MBNL1_CHICK Muscleblind-like protein 1 OS=Gallus gallus GN=MBNL1 PE=2 SV=1	GO:0003676; nucleic acid binding; Molecular Function,GO:0008270; zinc ion binding; Molecular Function
AR_GLEAN_10018268	chr13	0.0276549	0.0474576	0.166578	19.7331	17.8728	21.6132	0.00296451	SCG2_BOVIN Secretogranin-2 OS=Bos taurus GN=SCG2 PE=2 SV=2	GO:0030141; secretory granule; Cellular Component
AR_GLEAN_10018074	chr13	0.216382	0.354595	0.476971	4.31789	4.83951	3.75953	0.00425136	HA1F_CHICK Class I histocompatibility antigen, F10 alpha chain OS=Gallus gallus PE=2 SV=1	GO:0005515; protein binding; Molecular Function,GO:0006955; immune response; Biological Process,GO:0016020; membrane; Cellular Component,GO:0019882; antigen processing and presentation; Biological Process,GO:0042612; MHC class I protein complex; Cellular Component
AR_GLEAN_10008230	chr13	0.986844	0.0906305	0.193542	4.82107	3.32949	4.98625	0.00657775	EMAL1_MOUSE Echinoderm microtubule-associated protein-like 1 OS=Mus musculus GN=Eml1 PE=2 SV=1	GO:0005515; protein binding; Molecular Function
AR_GLEAN_10002049	chr13	1.74052	6.00846	3.01896	41.3982	35.4768	49.7684	0.00710498	CK067_DANRE UPF0366 protein C11orf67 homolog OS=Danio rerio GN=zgc:112239 PE=2 SV=1	N.A.
AR_GLEAN_10018134	chr13	0.32855	0.554009	0.57753	6.65861	4.98601	6.55333	0.00819465	CE164_HUMAN Centrosomal protein of 164 kDa OS=Homo sapiens GN=CEP164 PE=1 SV=3	GO:0005515; protein binding; Molecular Function
AR_GLEAN_10008185	chr13	0.368739	0.417048	0.84123	5.3116	5.06768	6.903	0.00848763	OAF_CHICK Out at first protein homolog OS=Gallus gallus GN=oaf PE=2 SV=1	N.A.
AR_GLEAN_10008149	chr13	1.19479	1.49458	1.76254	8.53315	10.2974	11.6847	0.00911514	A2MG_RAT Alpha-2-macroglobulin OS=Rattus norvegicus GN=A2m PE=2 SV=2	GO:0004866; endopeptidase inhibitor activity; Molecular Function,GO:0005576; extracellular region; Cellular Component,GO:0005615; extracellular space; Cellular Component
AR_GLEAN_10008248	chr13	0.36965	0.515531	0.371613	3.7772	4.97513	3.86004	0.00940226	PKHG3_MOUSE Pleckstrin homology domain-containing family G member 3 OS=Mus musculus GN=Plekhg3 PE=1 SV=2	GO:0005089; Rho guanyl-nucleotide exchange factor activity; Molecular Function,GO:0005515; protein binding; Molecular Function,GO:0005543; phospholipid binding; Molecular Function,GO:0005622; intracellular; Cellular Component,GO:0035023; regulation of Rho protein signal transduction; Biological Process
AR_GLEAN_10018253	chr13	0	0.045034	0.0395606	1.85988	2.21114	2.64356	0.01013	SARM1_MOUSE Sterile alpha and TIR motif-containing protein 1 OS=Mus musculus GN=Sarm1 PE=2 SV=1	GO:0005515; protein binding; Molecular Function,GO:0005622; intracellular; Cellular Component,GO:0007165; signal transduction; Biological Process
AR_GLEAN_10008263	chr13	0.850923	1.58412	2.0049	5.00353	7.3858	5.85143	0.0106193	PAK4_HUMAN Serine/threonine-protein kinase PAK 4 OS=Homo sapiens GN=PAK4 PE=1 SV=1	GO:0004672; protein kinase activity; Molecular Function,GO:0004713; protein tyrosine kinase activity; Molecular Function,GO:0005515; protein binding; Molecular Function,GO:0005524; ATP binding; Molecular Function,GO:0006468; protein phosphorylation; Biological Process
AR_GLEAN_10018311	chr13	0.421976	0.830239	0.509586	6.65712	7.59583	9.50238	0.0114356	AMOL1_HUMAN Angiomotin-like protein 1 OS=Homo sapiens GN=AMOTL1 PE=1 SV=1	N.A.
AR_GLEAN_10018199	chr13	0.931386	2.06953	0.540023	5.76073	8.95589	6.80194	0.0115935	NLK_RAT Serine/threonine-protein kinase NLK OS=Rattus norvegicus GN=Nlk PE=3 SV=1	GO:0004672; protein kinase activity; Molecular Function,GO:0004713; protein tyrosine kinase activity; Molecular Function,GO:0005524; ATP binding; Molecular Function,GO:0006468; protein phosphorylation; Biological Process
AR_GLEAN_10018241	chr13	0.336533	0	0.74043	15.9069	18.6282	23.1412	0.0116329	TMM97_XENTR Transmembrane protein 97 OS=Xenopus tropicalis GN=tmem97 PE=2 SV=1	N.A.
AR_GLEAN_10018166	chr13	19.3256	20.9265	24.4364	181.275	166.812	129.643	0.0116465	SGCG_CANFA Gamma-sarcoglycan OS=Canis familiaris GN=SGCG PE=3 SV=1	GO:0007010; cytoskeleton organization; Biological Process,GO:0016012; sarcoglycan complex; Cellular Component,GO:0016021; integral to membrane; Cellular Component
AR_GLEAN_10008291	chr13	0.236297	0.97272	0.345121	19.1618	24.3693	28.1781	0.0117745	NANO1_XENLA Nanos homolog 1 OS=Xenopus laevis GN=nanos1 PE=1 SV=1	GO:0003723; RNA binding; Molecular Function,GO:0008270; zinc ion binding; Molecular Function
AR_GLEAN_10008213	chr13	0.0941639	0.0511792	0.273069	2.63866	2.85694	1.8703	0.0129167	LFN1L_DANRE Leucine-rich repeat and fibronectin type III domain-containing protein 1-like protein OS=Danio rerio GN=lrfn1l PE=2 SV=1	GO:0005515; protein binding; Molecular Function
AR_GLEAN_10008243	chr13	0.196589	0.481105	0.140146	4.91284	4.8393	3.31378	0.0131843	DLLC_DANRE Delta-like protein C OS=Danio rerio GN=dlc PE=2 SV=1	GO:0005509; calcium ion binding; Molecular Function,GO:0005515; protein binding; Molecular Function,GO:0007154; cell communication; Biological Process,GO:0007219; Notch signaling pathway; Biological Process,GO:0007275; multicellular organismal development; Biological Process,GO:0016020; membrane; Cellular Component,GO:0016021; integral to membrane; Cellular Component
AR_GLEAN_10018366	chr13	12.5034	15.8763	14.6583	79.2245	58.0433	61.3688	0.014131	MRP5_HUMAN Multidrug resistance-associated protein 5 OS=Homo sapiens GN=ABCC5 PE=1 SV=2	GO:0000166; nucleotide binding; Molecular Function,GO:0003735; structural constituent of ribosome; Molecular Function,GO:0005524; ATP binding; Molecular Function,GO:0005622; intracellular; Cellular Component,GO:0005840; ribosome; Cellular Component,GO:0006412; translation; Biological Process,GO:0006810; transport; Biological Process,GO:0008237; metallopeptidase activity; Molecular Function,GO:000…
AR_GLEAN_10018081	chr13	3.29707	2.50691	2.64415	14.8351	21.4105	17.6961	0.0142402	CLASR_BOVIN CLK4-associating serine/arginine rich protein OS=Bos taurus GN=CLASRP PE=2 SV=1	N.A.
AR_GLEAN_10018168	chr13	0.41748	0.697747	1.28359	3.64276	5.76963	4.43688	0.0148362	TNR19_HUMAN Tumor necrosis factor receptor superfamily member 19 OS=Homo sapiens GN=TNFRSF19 PE=1 SV=1	GO:0005488; binding; Molecular Function
AR_GLEAN_10008184	chr13	0.132767	0.42807	0.268279	3.72822	5.62804	5.52959	0.0155191	ARHGC_HUMAN Rho guanine nucleotide exchange factor 12 OS=Homo sapiens GN=ARHGEF12 PE=1 SV=1	GO:0003700; sequence-specific DNA binding transcription factor activity; Molecular Function,GO:0005089; Rho guanyl-nucleotide exchange factor activity; Molecular Function,GO:0005515; protein binding; Molecular Function,GO:0005543; phospholipid binding; Molecular Function,GO:0005622; intracellular; Cellular Component,GO:0005634; nucleus; Cellular Component,GO:0005737; cytoplasm; Cellular Component…
AR_GLEAN_10018330	chr13	0	0	0	0.865741	1.4013	1.22914	0.0178571	LRC51_BOVIN Leucine-rich repeat-containing protein 51 OS=Bos taurus GN=LRRC51 PE=2 SV=1	GO:0005515; protein binding; Molecular Function
AR_GLEAN_10002021	chr13	0.0233591	0.332753	0.0324913	5.98216	7.28843	4.46808	0.0180286	PARPT_HUMAN TCDD-inducible poly [ADP-ribose] polymerase OS=Homo sapiens GN=TIPARP PE=2 SV=1	GO:0003950; NAD+ ADP-ribosyltransferase activity; Molecular Function
AR_GLEAN_10018220	chr13	0	0.3604	0	8.04702	5.62239	5.2047	0.0184997	SOX_HUMAN Peroxisomal sarcosine oxidase OS=Homo sapiens GN=PIPOX PE=2 SV=2	GO:0016491; oxidoreductase activity; Molecular Function,GO:0055114; oxidation-reduction process; Biological Process
AR_GLEAN_10008161	chr13	0.0889246	0.0346745	0.120457	1.99266	2.4439	1.5067	0.0189797	ATS15_MOUSE A disintegrin and metalloproteinase with thrombospondin motifs 15 OS=Mus musculus GN=Adamts15 PE=2 SV=2	GO:0004222; metalloendopeptidase activity; Molecular Function,GO:0005578; proteinaceous extracellular matrix; Cellular Component,GO:0006508; proteolysis; Biological Process,GO:0008237; metallopeptidase activity; Molecular Function,GO:0008270; zinc ion binding; Molecular Function,GO:0031012; extracellular matrix; Cellular Component
AR_GLEAN_10002027	chr13	0.271525	0.411081	0.286743	4.37307	6.37655	7.17655	0.0208272	GOLI4_HUMAN Golgi integral membrane protein 4 OS=Homo sapiens GN=GOLIM4 PE=1 SV=1	N.A.
AR_GLEAN_10018140	chr13	0	0.131166	0	1.19472	0.718291	1.26597	0.0219476	CLMP_HUMAN CXADR-like membrane protein OS=Homo sapiens GN=CLMP PE=1 SV=1	GO:0005515; protein binding; Molecular Function
AR_GLEAN_10008218	chr13	0.320728	0.4486	0.6323	2.88471	4.4703	3.13799	0.0223329	SPTN4_HUMAN Spectrin beta chain, brain 3 OS=Homo sapiens GN=SPTBN4 PE=1 SV=2	GO:0005249; voltage-gated potassium channel activity; Molecular Function,GO:0005515; protein binding; Molecular Function,GO:0005543; phospholipid binding; Molecular Function,GO:0006813; potassium ion transport; Biological Process,GO:0008076; voltage-gated potassium channel complex; Cellular Component,GO:0016020; membrane; Cellular Component
AR_GLEAN_10018146	chr13	0	0.03675	1.24626	3.24672	3.81325	1.96046	0.0225493	ETS1_RAT Protein C-ets-1 OS=Rattus norvegicus GN=Ets1 PE=2 SV=1	GO:0003700; sequence-specific DNA binding transcription factor activity; Molecular Function,GO:0005634; nucleus; Cellular Component,GO:0006355; regulation of transcription, DNA-dependent; Biological Process,GO:0043565; sequence-specific DNA binding; Molecular Function
AR_GLEAN_10018358	chr13	0.108275	0.819167	0	3.59034	1.84567	2.75064	0.0238501	F1882_HUMAN Protein FAM188B2 OS=Homo sapiens GN=FAM188B2 PE=3 SV=2	N.A.
AR_GLEAN_10008265	chr13	4.2238	9.03353	8.64479	44.9618	42.569	26.9616	0.0251569	HIF3A_HUMAN Hypoxia-inducible factor 3-alpha OS=Homo sapiens GN=HIF3A PE=1 SV=2	GO:0004871; signal transducer activity; Molecular Function,GO:0005515; protein binding; Molecular Function,GO:0006355; regulation of transcription, DNA-dependent; Biological Process,GO:0007165; signal transduction; Biological Process
AR_GLEAN_10008247	chr13	15.7825	17.1801	12.7056	75.4123	115.6	80.6001	0.025876	SPT5H_DANRE Transcription elongation factor SPT5 OS=Danio rerio GN=supt5h PE=1 SV=1	GO:0005515; protein binding; Molecular Function,GO:0032968; positive regulation of transcription elongation from RNA polymerase II promoter; Biological Process
AR_GLEAN_10018148	chr13	0	0.0332267	0.11554	3.65402	5.64745	3.45367	0.0264247	FLI1_HUMAN Friend leukemia integration 1 transcription factor OS=Homo sapiens GN=FLI1 PE=1 SV=1	GO:0003700; sequence-specific DNA binding transcription factor activity; Molecular Function,GO:0005634; nucleus; Cellular Component,GO:0006355; regulation of transcription, DNA-dependent; Biological Process,GO:0043565; sequence-specific DNA binding; Molecular Function
AR_GLEAN_10008201	chr13	0.154876	0.0315482	0.056102	16.8879	19.2572	10.4689	0.0276329	5HT3A_HUMAN 5-hydroxytryptamine receptor 3A OS=Homo sapiens GN=HTR3A PE=1 SV=1	GO:0005230; extracellular ligand-gated ion channel activity; Molecular Function,GO:0006810; transport; Biological Process,GO:0006811; ion transport; Biological Process,GO:0016020; membrane; Cellular Component,GO:0016021; integral to membrane; Cellular Component,GO:0045211; postsynaptic membrane; Cellular Component
AR_GLEAN_10018118	chr13	0	0.0683899	0	4.22978	2.70811	5.10956	0.0293893	CASP8_HUMAN Caspase-8 OS=Homo sapiens GN=CASP8 PE=1 SV=1	GO:0004197; cysteine-type endopeptidase activity; Molecular Function,GO:0006508; proteolysis; Biological Process,GO:0006915; apoptotic process; Biological Process,GO:0008234; cysteine-type peptidase activity; Molecular Function
AR_GLEAN_10018376	chr13	0.293922	0.740432	0.178306	4.67272	4.80636	2.61762	0.0302707	CHRD_DANRE Chordin OS=Danio rerio GN=chd PE=2 SV=1	GO:0005515; protein binding; Molecular Function
AR_GLEAN_10018320	chr13	0.76039	1.76241	2.50966	31.6697	23.993	16.7401	0.0334036	ARAP1_HUMAN Arf-GAP with Rho-GAP domain, ANK repeat and PH domain-containing protein 1 OS=Homo sapiens GN=ARAP1 PE=1 SV=3	GO:0005515; protein binding; Molecular Function,GO:0005543; phospholipid binding; Molecular Function,GO:0005622; intracellular; Cellular Component,GO:0007165; signal transduction; Biological Process,GO:0008060; ARF GTPase activator activity; Molecular Function,GO:0008270; zinc ion binding; Molecular Function,GO:0032312; regulation of ARF GTPase activity; Biological Process
AR_GLEAN_10008275	chr13	3.26168	4.03694	3.97806	17.3872	19.4559	11.5183	0.0338328	SRSF7_MOUSE Serine/arginine-rich splicing factor 7 OS=Mus musculus GN=Srsf7 PE=1 SV=1	GO:0003676; nucleic acid binding; Molecular Function,GO:0008270; zinc ion binding; Molecular Function
AR_GLEAN_10008222	chr13	0	0	0	0.64096	1.25707	1.18234	0.0339322		N.A.
AR_GLEAN_10008186	chr13	0.244351	0.833499	0.367813	4.46759	6.5368	3.5155	0.0350495	HECAM_HUMAN Hepatocyte cell adhesion molecule OS=Homo sapiens GN=HEPACAM PE=1 SV=1	GO:0005515; protein binding; Molecular Function
AR_GLEAN_10018191	chr13	0.0841643	0.19417	0.429668	10.195	6.89054	5.41026	0.035302	NRIP1_HUMAN Nuclear receptor-interacting protein 1 OS=Homo sapiens GN=NRIP1 PE=1 SV=2	N.A.
AR_GLEAN_10018114	chr13	0.394502	0.854392	0.566123	2.14441	3.97203	3.19594	0.0353906	STRN4_MOUSE Striatin-4 OS=Mus musculus GN=Strn4 PE=1 SV=2	GO:0005515; protein binding; Molecular Function
AR_GLEAN_10018242	chr13	0.190785	1.42463	1.42121	4.37945	7.12288	8.73989	0.0356998	IFT20_DANRE Intraflagellar transport protein 20 homolog OS=Danio rerio GN=ift20 PE=2 SV=1	N.A.
AR_GLEAN_10008217	chr13	0	0	0	1.89045	3.21865	3.97039	0.0380758	ERR3_RAT Estrogen-related receptor gamma OS=Rattus norvegicus GN=Esrrg PE=2 SV=1	GO:0003677; DNA binding; Molecular Function,GO:0003700; sequence-specific DNA binding transcription factor activity; Molecular Function,GO:0003707; steroid hormone receptor activity; Molecular Function,GO:0005634; nucleus; Cellular Component,GO:0006355; regulation of transcription, DNA-dependent; Biological Process,GO:0008270; zinc ion binding; Molecular Function,GO:0043401; steroid hormone media…
AR_GLEAN_10018151	chr13	0.0620082	0.29859	0.0881526	4.29624	4.4737	2.20655	0.0391888	SIA4C_RAT CMP-N-acetylneuraminate-beta-galactosamide-alpha-2, 3-sialyltransferase 4 OS=Rattus norvegicus GN=St3gal4 PE=2 SV=1	GO:0006486; protein glycosylation; Biological Process,GO:0008373; sialyltransferase activity; Molecular Function,GO:0030173; integral to Golgi membrane; Cellular Component
AR_GLEAN_10018383	chr13	10.5424	7.63249	5.84702	25.8791	47.0677	45.4018	0.0391979	WDR53_HUMAN WD repeat-containing protein 53 OS=Homo sapiens GN=WDR53 PE=2 SV=1	GO:0005515; protein binding; Molecular Function
AR_GLEAN_10002033	chr13	0.045958	0	0	1.28542	2.64533	1.80556	0.0407807	SLIK3_HUMAN SLIT and NTRK-like protein 3 OS=Homo sapiens GN=SLITRK3 PE=2 SV=2	GO:0005515; protein binding; Molecular Function
AR_GLEAN_10008211	chr13	0.0605599	0.246912	0	1.94727	4.04298	3.97536	0.0413088	OBCAM_CHICK Opioid-binding protein/cell adhesion molecule homolog OS=Gallus gallus GN=OPCML PE=1 SV=2	GO:0003700; sequence-specific DNA binding transcription factor activity; Molecular Function,GO:0005515; protein binding; Molecular Function,GO:0006355; regulation of transcription, DNA-dependent; Biological Process,GO:0043565; sequence-specific DNA binding; Molecular Function
AR_GLEAN_10018115	chr13	0.0450917	0.0917615	0.0320758	5.42969	3.11755	2.9761	0.04137	KPCD2_HUMAN Serine/threonine-protein kinase D2 OS=Homo sapiens GN=PRKD2 PE=1 SV=2	GO:0004672; protein kinase activity; Molecular Function,GO:0004697; protein kinase C activity; Molecular Function,GO:0004713; protein tyrosine kinase activity; Molecular Function,GO:0005515; protein binding; Molecular Function,GO:0005524; ATP binding; Molecular Function,GO:0005543; phospholipid binding; Molecular Function,GO:0006468; protein phosphorylation; Biological Process,GO:0035556; intrace…
AR_GLEAN_10002030	chr13	0.270105	0.266855	0.580027	1.81702	2.15188	3.35076	0.0415238	WDR49_HUMAN WD repeat-containing protein 49 OS=Homo sapiens GN=WDR49 PE=1 SV=1	GO:0005515; protein binding; Molecular Function
AR_GLEAN_10018335	chr13	0	0.0546858	0.0948614	0.674727	1.45327	1.27857	0.0424501	GRM5_RAT Metabotropic glutamate receptor 5 OS=Rattus norvegicus GN=Grm5 PE=1 SV=2	GO:0004930; G-protein coupled receptor activity; Molecular Function,GO:0007186; G-protein coupled receptor signaling pathway; Biological Process,GO:0016021; integral to membrane; Cellular Component
AR_GLEAN_10018088	chr13	0.711818	1.11115	0.790737	5.86425	7.57891	3.88503	0.042639	SI1L3_HUMAN Signal-induced proliferation-associated 1-like protein 3 OS=Homo sapiens GN=SIPA1L3 PE=1 SV=3	GO:0005096; GTPase activator activity; Molecular Function,GO:0005515; protein binding; Molecular Function,GO:0005622; intracellular; Cellular Component,GO:0051056; regulation of small GTPase mediated signal transduction; Biological Process
AR_GLEAN_10018124	chr13	0	0.050258	0.0893103	2.59294	1.84957	1.19162	0.045021	INAR1_MOUSE Interferon alpha/beta receptor 1 OS=Mus musculus GN=Ifnar1 PE=2 SV=2	GO:0005515; protein binding; Molecular Function
AR_GLEAN_10018348	chr13	0.575053	0.926313	0.41573	16.1732	17.4378	7.90727	0.0472952	FBX36_MOUSE F-box only protein 36 OS=Mus musculus GN=Fbxo36 PE=2 SV=1	GO:0005515; protein binding; Molecular Function
AR_GLEAN_10018089	chr13	3.04844	1.85295	1.66353	10.5902	10.3985	18.1654	0.0476844	QPCT_GLOBL Glutaminyl-peptide cyclotransferase OS=Gloydius blomhoffii GN=QPCT PE=2 SV=1	GO:0006508; proteolysis; Biological Process,GO:0008233; peptidase activity; Molecular Function
AR_GLEAN_10018234	chr13	0	0.389816	0.671713	0.984912	2.22502	1.84834	0.0481275	BCAS3_MOUSE Breast carcinoma-amplified sequence 3 homolog OS=Mus musculus GN=Bcas3 PE=1 SV=2	N.A.
AR_GLEAN_10008190	chr13	0.134817	0.10004	0	6.53412	4.51182	2.89289	0.0490788	ANKK1_HUMAN Ankyrin repeat and protein kinase domain-containing protein 1 OS=Homo sapiens GN=ANKK1 PE=1 SV=1	GO:0004672; protein kinase activity; Molecular Function,GO:0004713; protein tyrosine kinase activity; Molecular Function,GO:0005515; protein binding; Molecular Function,GO:0005524; ATP binding; Molecular Function,GO:0006468; protein phosphorylation; Biological Process
AR_GLEAN_10008304	chr13	18.0524	12.5281	11.8464	50.7431	103.818	82.7635	0.0499793	VMA5A_HUMAN von Willebrand factor A domain-containing protein 5A OS=Homo sapiens GN=VWA5A PE=2 SV=2	GO:0005515; protein binding; Molecular Function
AR_GLEAN_10007858	chr14	0.171663	0	0	1.14292	0.954536	0.977	0.000304421	TWIST_XENLA Twist-related protein OS=Xenopus laevis GN=twist1 PE=2 SV=1	N.A.
AR_GLEAN_10002722	chr14	0.86985	1.57372	1.18036	5.28492	6.24895	5.7759	0.000316694	PHF14_HUMAN PHD finger protein 14 OS=Homo sapiens GN=PHF14 PE=1 SV=2	GO:0005515; protein binding; Molecular Function,GO:0008270; zinc ion binding; Molecular Function
AR_GLEAN_10002421	chr14	0.247976	0.190599	0.337597	2.10724	2.40403	2.16009	0.000416533	M4A15_MOUSE Membrane-spanning 4-domains subfamily A member 15 OS=Mus musculus GN=Ms4a15 PE=2 SV=1	GO:0016021; integral to membrane; Cellular Component
AR_GLEAN_10007849	chr14	0.196675	0.188786	0.325522	1.49084	1.75884	1.6682	0.000439227	SP4_MOUSE Transcription factor Sp4 OS=Mus musculus GN=Sp4 PE=2 SV=2	GO:0005622; intracellular; Cellular Component,GO:0008270; zinc ion binding; Molecular Function
AR_GLEAN_10007827	chr14	1.91853	3.2429	1.79962	18.1678	18.8794	15.7114	0.000908843	KI13A_HUMAN Kinesin-like protein KIF13A OS=Homo sapiens GN=KIF13A PE=1 SV=2	GO:0003777; microtubule motor activity; Molecular Function,GO:0005515; protein binding; Molecular Function,GO:0005524; ATP binding; Molecular Function,GO:0007018; microtubule-based movement; Biological Process
AR_GLEAN_10006897	chr14	0.420852	0.915345	0.592195	3.63765	4.42952	3.72253	0.0010843	SOX4_MOUSE Transcription factor SOX-4 OS=Mus musculus GN=Sox4 PE=1 SV=2	GO:0005515; protein binding; Molecular Function
AR_GLEAN_10007707	chr14	0	0.0953421	0	1.25074	0.996228	1.19421	0.00163371	CP080_XENTR UPF0468 protein C16orf80 homolog OS=Xenopus tropicalis PE=2 SV=1	N.A.
AR_GLEAN_10007713	chr14	193.743	219.485	259.851	1429.19	1334.95	1623.15	0.00326591	RLA1_CHICK 60S acidic ribosomal protein P1 OS=Gallus gallus GN=RPLP1 PE=3 SV=1	GO:0003735; structural constituent of ribosome; Molecular Function,GO:0005622; intracellular; Cellular Component,GO:0005840; ribosome; Cellular Component,GO:0006414; translational elongation; Biological Process
AR_GLEAN_10002780	chr14	0.281291	1.51269	1.0358	5.5359	7.75927	6.94043	0.00379356	RXRBA_DANRE Retinoic acid receptor RXR-beta-A OS=Danio rerio GN=rxrba PE=2 SV=1	GO:0003677; DNA binding; Molecular Function,GO:0003700; sequence-specific DNA binding transcription factor activity; Molecular Function,GO:0003707; steroid hormone receptor activity; Molecular Function,GO:0005515; protein binding; Molecular Function,GO:0005634; nucleus; Cellular Component,GO:0006355; regulation of transcription, DNA-dependent; Biological Process,GO:0008270; zinc ion binding; Mole…
AR_GLEAN_10002439	chr14	12.0926	2.03303	5.22236	60.1883	68.0374	47.7524	0.00449163	HA1F_CHICK Class I histocompatibility antigen, F10 alpha chain OS=Gallus gallus PE=2 SV=1	GO:0005515; protein binding; Molecular Function,GO:0006955; immune response; Biological Process,GO:0016020; membrane; Cellular Component,GO:0019882; antigen processing and presentation; Biological Process,GO:0042612; MHC class I protein complex; Cellular Component
AR_GLEAN_10006935	chr14	0.632172	1.18716	1.78728	5.90176	5.28377	4.16734	0.00485401	F92A1_DANRE Protein FAM92A1 OS=Danio rerio GN=fam92a1 PE=2 SV=1	N.A.
AR_GLEAN_10007913	chr14	128.384	163.539	198.599	1100.27	1042.27	818.681	0.00796235	RL15_RAT 60S ribosomal protein L15 OS=Rattus norvegicus GN=Rpl15 PE=1 SV=2	GO:0003735; structural constituent of ribosome; Molecular Function,GO:0005840; ribosome; Cellular Component,GO:0006412; translation; Biological Process
AR_GLEAN_10002719	chr14	0.666512	0.787101	1.38232	3.45828	4.8262	4.90204	0.00813147		N.A.
AR_GLEAN_10002772	chr14	0.368207	1.04061	0.259509	22.5257	17.6079	16.7263	0.00854444	PSB7_RAT Proteasome subunit beta type-7 OS=Rattus norvegicus GN=Psmb7 PE=1 SV=1	GO:0004298; threonine-type endopeptidase activity; Molecular Function,GO:0005839; proteasome core complex; Cellular Component,GO:0051603; proteolysis involved in cellular protein catabolic process; Biological Process
AR_GLEAN_10007742	chr14	2.6284	1.53843	2.28182	6.96609	9.26205	9.86547	0.0104324	STU1_EMENI Protein stu1 OS=Emericella nidulans (strain FGSC A4 / ATCC 38163 / CBS 112.46 / NRRL 194 / M139) GN=stu1 PE=3 SV=2	N.A.
AR_GLEAN_10007860	chr14	0.164917	0.260069	0.794315	2.48181	3.48603	2.25638	0.0118982	HDA9B_DANRE Histone deacetylase 9-B OS=Danio rerio GN=hdac9b PE=2 SV=1	N.A.
AR_GLEAN_10002761	chr14	0	0.580493	0.104768	6.0902	7.34378	4.77181	0.0121448	CI091_MOUSE Transmembrane protein C9orf91 homolog OS=Mus musculus PE=2 SV=2	N.A.
AR_GLEAN_10007720	chr14	4.06263	7.18648	8.38798	42.1682	62.0563	56.4665	0.0124556	CP080_XENTR UPF0468 protein C16orf80 homolog OS=Xenopus tropicalis PE=2 SV=1	N.A.
AR_GLEAN_10007756	chr14	0.315976	0.421798	0.683496	6.32237	8.20677	5.72574	0.0125038	CASD1_DANRE CAS1 domain-containing protein 1 OS=Danio rerio GN=casd1 PE=2 SV=2	N.A.
AR_GLEAN_10002397	chr14	2.83907	1.16209	4.18435	52.455	43.4268	65.8429	0.014524	CATK_BOVIN Cathepsin K OS=Bos taurus GN=CTSK PE=2 SV=2	GO:0006508; proteolysis; Biological Process,GO:0008234; cysteine-type peptidase activity; Molecular Function
AR_GLEAN_10002778	chr14	159.463	285.5	338.617	3110.72	2684.57	2048.7	0.0146529	RS18_DANRE 40S ribosomal protein S18 OS=Danio rerio GN=rps18 PE=2 SV=1	GO:0003723; RNA binding; Molecular Function,GO:0003735; structural constituent of ribosome; Molecular Function,GO:0005622; intracellular; Cellular Component,GO:0005840; ribosome; Cellular Component,GO:0006412; translation; Biological Process
AR_GLEAN_10007701	chr14	1.58649	2.76334	2.44162	48.7935	48.252	32.6048	0.0160574	MED30_XENLA Mediator of RNA polymerase II transcription subunit 30 OS=Xenopus laevis GN=med30 PE=2 SV=1	N.A.
AR_GLEAN_10007819	chr14	0.839329	1.1009	0.830052	32.2033	50.6668	44.0692	0.0165889	FEN1B_DANRE Probable flap endonuclease 1 homolog OS=Danio rerio GN=si:dkeyp-13a3.3 PE=2 SV=1	GO:0003677; DNA binding; Molecular Function,GO:0003824; catalytic activity; Molecular Function,GO:0004518; nuclease activity; Molecular Function,GO:0006281; DNA repair; Biological Process
AR_GLEAN_10007821	chr14	0	0	0	13.679	13.7835	8.54957	0.020088	SCN1B_MOUSE Sodium channel subunit beta-1 OS=Mus musculus GN=Scn1b PE=2 SV=1	GO:0005515; protein binding; Molecular Function
AR_GLEAN_10002435	chr14	0.255781	0.109598	0.0582548	1.6904	1.78348	1.0678	0.0201127	SYGP1_HUMAN Ras GTPase-activating protein SynGAP OS=Homo sapiens GN=SYNGAP1 PE=1 SV=4	GO:0005096; GTPase activator activity; Molecular Function,GO:0005515; protein binding; Molecular Function,GO:0005543; phospholipid binding; Molecular Function,GO:0005622; intracellular; Cellular Component,GO:0015992; proton transport; Biological Process,GO:0016471; vacuolar proton-transporting V-type ATPase complex; Cellular Component,GO:0016820; hydrolase activity, acting on acid anhydrides, cat…
AR_GLEAN_10007798	chr14	0.0250615	0.119078	0.108852	1.11972	1.18259	0.720093	0.0201974	RFT2_SALSA Riboflavin transporter 2 OS=Salmo salar GN=rft2 PE=2 SV=1	N.A.
AR_GLEAN_10002755	chr14	1.49929	0.369254	0.514362	19.74	29.3417	19.2832	0.020501	DDAH2_BOVIN N(G),N(G)-dimethylarginine dimethylaminohydrolase 2 OS=Bos taurus GN=DDAH2 PE=2 SV=1	GO:0005737; cytoplasm; Cellular Component,GO:0016813; hydrolase activity, acting on carbon-nitrogen (but not peptide) bonds, in linear amidines; Molecular Function
AR_GLEAN_10006913	chr14	0	1.9447	0.100345	28.6216	34.7115	47.2131	0.0209666	ABHD5_RAT 1-acylglycerol-3-phosphate O-acyltransferase ABHD5 OS=Rattus norvegicus GN=Abhd5 PE=1 SV=1	N.A.
AR_GLEAN_10007753	chr14	4.5227	6.81128	1.8778	31.4474	34.0212	20.0253	0.021631	IVD_CAEEL Probable acyl coa dehydrogenase 6 OS=Caenorhabditis elegans GN=acdh-6 PE=2 SV=2	GO:0003995; acyl-CoA dehydrogenase activity; Molecular Function,GO:0016627; oxidoreductase activity, acting on the CH-CH group of donors; Molecular Function,GO:0055114; oxidation-reduction process; Biological Process
AR_GLEAN_10002387	chr14	0.275158	0.340102	0.337984	2.20832	2.38551	3.3976	0.0237252	TMOD4_HUMAN Tropomodulin-4 OS=Homo sapiens GN=TMOD4 PE=2 SV=1	GO:0005523; tropomyosin binding; Molecular Function,GO:0005856; cytoskeleton; Cellular Component
AR_GLEAN_10007752	chr14	0.10892	0.0887019	0.157692	10.0759	11.7067	6.70819	0.0237326	TFPI2_BOVIN Tissue factor pathway inhibitor 2 OS=Bos taurus GN=TFPI2 PE=2 SV=1	GO:0004867; serine-type endopeptidase inhibitor activity; Molecular Function
AR_GLEAN_10007910	chr14	1.10503	2.50906	2.93823	6.80956	11.6434	9.71435	0.023892	UB2E2_HUMAN Ubiquitin-conjugating enzyme E2 E2 OS=Homo sapiens GN=UBE2E2 PE=1 SV=1	N.A.
AR_GLEAN_10007779	chr14	15.8371	14.2714	9.91966	48.225	59.3646	76.5932	0.0240603	GATD1_DANRE GATA zinc finger domain-containing protein 1 OS=Danio rerio GN=gatad1 PE=2 SV=1	GO:0003700; sequence-specific DNA binding transcription factor activity; Molecular Function,GO:0006355; regulation of transcription, DNA-dependent; Biological Process,GO:0008270; zinc ion binding; Molecular Function,GO:0043565; sequence-specific DNA binding; Molecular Function
AR_GLEAN_10007755	chr14	7.47249	21.6126	16.6478	194.884	113.344	161.883	0.0240667	CO1A2_ONCMY Collagen alpha-2(I) chain OS=Oncorhynchus mykiss GN=col1a2 PE=2 SV=2	GO:0005201; extracellular matrix structural constituent; Molecular Function,GO:0005581; collagen; Cellular Component
AR_GLEAN_10002733	chr14	0.47037	0.368192	1.53306	9.14087	14.7879	16.1725	0.0251786	TSN13_HUMAN Tetraspanin-13 OS=Homo sapiens GN=TSPAN13 PE=2 SV=1	GO:0016021; integral to membrane; Cellular Component
AR_GLEAN_10007889	chr14	0.520192	0.57498	0.879994	2.00308	2.96646	3.30194	0.025371	OSBL3_HUMAN Oxysterol-binding protein-related protein 3 OS=Homo sapiens GN=OSBPL3 PE=1 SV=1	GO:0005515; protein binding; Molecular Function,GO:0005543; phospholipid binding; Molecular Function
AR_GLEAN_10007794	chr14	0.215025	0.535132	0.362755	1.10732	1.68259	1.90663	0.0253885	ZN236_HUMAN Zinc finger protein 236 OS=Homo sapiens GN=ZNF236 PE=2 SV=2	GO:0005622; intracellular; Cellular Component,GO:0008270; zinc ion binding; Molecular Function
AR_GLEAN_10007832	chr14	4.20914	5.42075	4.10406	15.5017	21.4681	24.8974	0.0257638	VPS28_RAT Vacuolar protein sorting-associated protein 28 homolog OS=Rattus norvegicus GN=Vps28 PE=2 SV=1	N.A.
AR_GLEAN_10007890	chr14	0.0787165	0.124319	0.109923	2.00527	3.24262	2.01191	0.0300232	DFNA5_HUMAN Non-syndromic hearing impairment protein 5 OS=Homo sapiens GN=DFNA5 PE=1 SV=2	N.A.
AR_GLEAN_10007906	chr14	0.363964	0.4042	0.573746	3.0037	4.36355	5.40669	0.030839	KAT2B_HUMAN Histone acetyltransferase KAT2B OS=Homo sapiens GN=KAT2B PE=1 SV=3	GO:0004402; histone acetyltransferase activity; Molecular Function,GO:0005515; protein binding; Molecular Function,GO:0005634; nucleus; Cellular Component,GO:0006355; regulation of transcription, DNA-dependent; Biological Process,GO:0008080; N-acetyltransferase activity; Molecular Function
AR_GLEAN_10006950	chr14	0.0975674	0.149105	0.130323	1.89151	3.53429	2.91169	0.0309483	HEY1_XENTR Hairy/enhancer-of-split related with YRPW motif protein 1 OS=Xenopus tropicalis GN=hey1 PE=2 SV=1	GO:0003677; DNA binding; Molecular Function,GO:0006355; regulation of transcription, DNA-dependent; Biological Process
AR_GLEAN_10007715	chr14	1.81801	2.63695	2.08558	18.9002	13.4256	11.2478	0.0311641	DEND3_MOUSE DENN domain-containing protein 3 OS=Mus musculus GN=Dennd3 PE=2 SV=2	GO:0005515; protein binding; Molecular Function
AR_GLEAN_10007879	chr14	0.210203	0.331725	0.297041	1.48379	2.18052	1.24436	0.0383509	HXA4A_DANRE Homeobox protein Hox-A4a OS=Danio rerio GN=hoxa4a PE=2 SV=2	GO:0003677; DNA binding; Molecular Function,GO:0003700; sequence-specific DNA binding transcription factor activity; Molecular Function,GO:0005634; nucleus; Cellular Component,GO:0006355; regulation of transcription, DNA-dependent; Biological Process,GO:0043565; sequence-specific DNA binding; Molecular Function
AR_GLEAN_10007765	chr14	0.392794	0.250434	0	1.79782	2.29846	3.49883	0.0386177	DLX5A_DANRE Homeobox protein Dlx5a OS=Danio rerio GN=dlx5a PE=2 SV=1	GO:0000976; transcription regulatory region sequence-specific DNA binding; Molecular Function,GO:0003700; sequence-specific DNA binding transcription factor activity; Molecular Function,GO:0006355; regulation of transcription, DNA-dependent; Biological Process,GO:0043565; sequence-specific DNA binding; Molecular Function
AR_GLEAN_10002741	chr14	0.0863513	0.612054	0.119694	1.38215	0.77743	1.68535	0.0419048	ATAT_DANRE Alpha-tubulin N-acetyltransferase OS=Danio rerio GN=atat1 PE=2 SV=1	GO:0019799; tubulin N-acetyltransferase activity; Molecular Function
AR_GLEAN_10002407	chr14	0.371875	1.12506	0.239697	1.45853	2.93059	2.93807	0.0425696	MEF2D_XENLA Myocyte-specific enhancer factor 2D homolog OS=Xenopus laevis GN=mef2d PE=1 SV=1	GO:0003677; DNA binding; Molecular Function,GO:0046983; protein dimerization activity; Molecular Function
AR_GLEAN_10006976	chr14	0	0.145848	1.32851	4.10738	3.48483	7.01848	0.0426139	SIA4A_CHICK CMP-N-acetylneuraminate-beta-galactosamide-alpha-2, 3-sialyltransferase 1 OS=Gallus gallus GN=ST3GAL1 PE=2 SV=1	GO:0006486; protein glycosylation; Biological Process,GO:0008373; sialyltransferase activity; Molecular Function,GO:0030173; integral to Golgi membrane; Cellular Component
AR_GLEAN_10002403	chr14	1.84371	2.9962	2.11046	70.0453	155.479	130.757	0.0443499	HDGF_MOUSE Hepatoma-derived growth factor OS=Mus musculus GN=Hdgf PE=1 SV=2	N.A.
AR_GLEAN_10007795	chr14	0.0691612	0.0339962	0	0.983467	2.04733	1.33295	0.0448077	SALL3_MOUSE Sal-like protein 3 OS=Mus musculus GN=Sall3 PE=2 SV=2	GO:0005622; intracellular; Cellular Component,GO:0008270; zinc ion binding; Molecular Function
AR_GLEAN_10003469	chr15	0.419664	0.660804	0.341149	2.42804	2.78135	2.6075	0.000111558	PF21A_HUMAN PHD finger protein 21A OS=Homo sapiens GN=PHF21A PE=1 SV=1	GO:0003677; DNA binding; Molecular Function,GO:0005515; protein binding; Molecular Function,GO:0008270; zinc ion binding; Molecular Function
AR_GLEAN_10015611	chr15	1.21707	2.8005	0.855695	26.7473	28.4977	24.7109	0.000221736	LZTL1_RAT Leucine zipper transcription factor-like protein 1 OS=Rattus norvegicus GN=Lztfl1 PE=2 SV=1	N.A.
AR_GLEAN_10015787	chr15	0.886955	2.42545	1.77123	15.3821	13.1576	13.5991	0.000277491	RHG21_HUMAN Rho GTPase-activating protein 21 OS=Homo sapiens GN=ARHGAP21 PE=1 SV=1	GO:0005515; protein binding; Molecular Function,GO:0005543; phospholipid binding; Molecular Function,GO:0005622; intracellular; Cellular Component,GO:0007165; signal transduction; Biological Process
AR_GLEAN_10015642	chr15	7.04027	9.52156	4.98005	34.2479	30.5659	28.6351	0.000441604	F105B_MOUSE Protein FAM105B OS=Mus musculus GN=Fam105b PE=2 SV=1	N.A.
AR_GLEAN_10015667	chr15	1.16984	0.693698	2.14298	6.79853	7.89541	7.82815	0.000442378	ZN586_HUMAN Zinc finger protein 586 OS=Homo sapiens GN=ZNF586 PE=2 SV=2	GO:0005622; intracellular; Cellular Component,GO:0008270; zinc ion binding; Molecular Function
AR_GLEAN_10001870	chr15	1.49969	2.65984	2.25506	11.3466	12.7941	10.7688	0.000639213	TSP1L_DANRE tRNA selenocysteine 1-associated protein 1-like OS=Danio rerio GN=trnau1apl PE=2 SV=1	GO:0003676; nucleic acid binding; Molecular Function
AR_GLEAN_10012704	chr15	0.159939	0.116584	0.261784	2.09471	2.4075	2.07848	0.000858976	ANR11_HUMAN Ankyrin repeat domain-containing protein 11 OS=Homo sapiens GN=ANKRD11 PE=1 SV=3	GO:0005515; protein binding; Molecular Function
AR_GLEAN_10003726	chr15	3.42114	4.33073	2.81641	62.6839	56.4112	56.2048	0.00100788	AL1A3_MOUSE Aldehyde dehydrogenase family 1 member A3 OS=Mus musculus GN=Aldh1a3 PE=2 SV=1	GO:0008152; metabolic process; Biological Process,GO:0016491; oxidoreductase activity; Molecular Function,GO:0055114; oxidation-reduction process; Biological Process
AR_GLEAN_10003473	chr15	0	0	0.103847	0.93532	1.19221	1.10105	0.00148001	PRD11_HUMAN PR domain-containing protein 11 OS=Homo sapiens GN=PRDM11 PE=1 SV=2	N.A.
AR_GLEAN_10007329	chr15	19.1316	20.0013	25.2583	95.0214	79.2065	84.1645	0.00184486	GBRL2_RAT Gamma-aminobutyric acid receptor-associated protein-like 2 OS=Rattus norvegicus GN=Gabarapl2 PE=2 SV=1	N.A.
AR_GLEAN_10015690	chr15	0.137121	0	0.192058	4.664	4.88733	3.96774	0.00289149	CBLN2_HUMAN Cerebellin-2 OS=Homo sapiens GN=CBLN2 PE=2 SV=1	N.A.
AR_GLEAN_10012804	chr15	1.788	0.757507	2.6073	13.1568	12.184	15.9563	0.00291732	ADAL_DANRE Adenosine deaminase-like protein OS=Danio rerio GN=adal PE=2 SV=1	GO:0009168; purine ribonucleoside monophosphate biosynthetic process; Biological Process,GO:0019239; deaminase activity; Molecular Function
AR_GLEAN_10015716	chr15	3.17899	3.28825	4.75087	25.4614	20.683	21.1888	0.00332755	TMM68_HUMAN Transmembrane protein 68 OS=Homo sapiens GN=TMEM68 PE=2 SV=2	GO:0008152; metabolic process; Biological Process,GO:0016746; transferase activity, transferring acyl groups; Molecular Function
AR_GLEAN_10003711	chr15	0.989391	1.99111	1.46714	6.47405	7.00426	5.26124	0.00335902	ABH2A_DANRE Abhydrolase domain-containing protein 2-A OS=Danio rerio GN=abhd2a PE=2 SV=1	N.A.
AR_GLEAN_10003698	chr15	1.48699	1.41612	1.23171	13.3107	16.1087	15.2896	0.00351969	BANP_DANRE Protein BANP OS=Danio rerio GN=banp PE=2 SV=1	N.A.
AR_GLEAN_10003769	chr15	0.104985	0.0992197	0.0253276	1.75961	2.18624	1.86906	0.00354381	SEM6D_HUMAN Semaphorin-6D OS=Homo sapiens GN=SEMA6D PE=1 SV=1	GO:0005515; protein binding; Molecular Function,GO:0016020; membrane; Cellular Component
AR_GLEAN_10015676	chr15	0	0.0493319	0.176729	2.4761	3.13615	3.06948	0.00363707	GSE1_MOUSE Genetic suppressor element 1 OS=Mus musculus GN=Gse1 PE=2 SV=2	N.A.
AR_GLEAN_10012721	chr15	39.885	63.5803	82.4479	710.334	633.225	555.381	0.00377472	RL13_DANRE 60S ribosomal protein L13 OS=Danio rerio GN=rpl13 PE=2 SV=3	GO:0003735; structural constituent of ribosome; Molecular Function,GO:0005622; intracellular; Cellular Component,GO:0005840; ribosome; Cellular Component,GO:0006412; translation; Biological Process
AR_GLEAN_10003382	chr15	0.43032	0.809528	0.679664	4.78227	6.19941	5.45875	0.00453662	BCAR1_RAT Breast cancer anti-estrogen resistance protein 1 OS=Rattus norvegicus GN=Bcar1 PE=1 SV=1	GO:0005515; protein binding; Molecular Function
AR_GLEAN_10015808	chr15	0.140299	0.383459	0.196833	14.2484	16.6222	13.0344	0.00513995	DSC3_HUMAN Desmocollin-3 OS=Homo sapiens GN=DSC3 PE=1 SV=3	GO:0005509; calcium ion binding; Molecular Function,GO:0007156; homophilic cell adhesion; Biological Process,GO:0016020; membrane; Cellular Component
AR_GLEAN_10003783	chr15	1.38926	4.23823	1.36	9.24473	10.6432	8.54858	0.00542741	PTPRM_HUMAN Receptor-type tyrosine-protein phosphatase mu OS=Homo sapiens GN=PTPRM PE=1 SV=2	GO:0004725; protein tyrosine phosphatase activity; Molecular Function,GO:0005515; protein binding; Molecular Function,GO:0006470; protein dephosphorylation; Biological Process,GO:0016020; membrane; Cellular Component,GO:0016311; dephosphorylation; Biological Process,GO:0016791; phosphatase activity; Molecular Function
AR_GLEAN_10012814	chr15	0.875703	0.223788	0.561088	4.98317	3.98609	3.55315	0.00582865	PARP6_HUMAN Poly [ADP-ribose] polymerase 6 OS=Homo sapiens GN=PARP6 PE=2 SV=1	GO:0003950; NAD+ ADP-ribosyltransferase activity; Molecular Function,GO:0016491; oxidoreductase activity; Molecular Function
AR_GLEAN_10015688	chr15	0.0795365	0.189219	0.089698	2.55522	2.80352	3.36832	0.00645689	ZNFX1_MOUSE NFX1-type zinc finger-containing protein 1 OS=Mus musculus GN=Znfx1 PE=2 SV=3	N.A.
AR_GLEAN_10012700	chr15	5.11865	2.99757	3.13078	16.1524	19.2927	22.3251	0.00664228	MIP18_MOUSE Mitotic spindle-associated MMXD complex subunit MIP18 OS=Mus musculus GN=Fam96b PE=2 SV=1	N.A.
AR_GLEAN_10007340	chr15	0.269897	0.35482	0.312106	23.2823	19.2047	17.6294	0.00720182	MEF2A_XENLA Myocyte-specific enhancer factor 2A homolog OS=Xenopus laevis GN=mef2a PE=1 SV=2	GO:0003677; DNA binding; Molecular Function,GO:0046983; protein dimerization activity; Molecular Function
AR_GLEAN_10012773	chr15	0	0.116193	0	7.0759	9.22631	9.75657	0.00874824	IRX6_MOUSE Iroquois-class homeodomain protein IRX-6 OS=Mus musculus GN=Irx6 PE=2 SV=2	GO:0003677; DNA binding; Molecular Function,GO:0003700; sequence-specific DNA binding transcription factor activity; Molecular Function,GO:0005634; nucleus; Cellular Component,GO:0006355; regulation of transcription, DNA-dependent; Biological Process,GO:0043565; sequence-specific DNA binding; Molecular Function
AR_GLEAN_10003815	chr15	0.228866	0.178816	0	4.64985	6.36551	5.03627	0.00884852	NRN1_DANRE Neuritin OS=Danio rerio GN=nrn1 PE=2 SV=1	N.A.
AR_GLEAN_10003780	chr15	0.71524	0.230707	0.250078	2.92467	1.87257	2.47605	0.00967388	RHG28_HUMAN Rho GTPase-activating protein 28 OS=Homo sapiens GN=ARHGAP28 PE=2 SV=3	GO:0005622; intracellular; Cellular Component,GO:0007165; signal transduction; Biological Process
AR_GLEAN_10012808	chr15	0.511406	0.201623	0.051976	1.24523	1.39537	1.29395	0.0101144	CP1A1_ONCMY Cytochrome P450 1A1 OS=Oncorhynchus mykiss GN=cyp1a1 PE=2 SV=2	GO:0005506; iron ion binding; Molecular Function,GO:0009055; electron carrier activity; Molecular Function,GO:0016705; oxidoreductase activity, acting on paired donors, with incorporation or reduction of molecular oxygen; Molecular Function,GO:0016712; oxidoreductase activity, acting on paired donors, with incorporation or reduction of molecular oxygen, reduced flavin or flavoprotein as one donor…
AR_GLEAN_10003462	chr15	0.863514	2.05649	1.21852	24.6972	19.6922	17.5419	0.0102891	PACN3_MOUSE Protein kinase C and casein kinase II substrate protein 3 OS=Mus musculus GN=Pacsin3 PE=1 SV=1	GO:0005515; protein binding; Molecular Function
AR_GLEAN_10003355	chr15	0.0238687	0.153744	0.0335448	1.44117	2.1158	1.6887	0.0108458	ZN423_DANRE Zinc finger protein 423 OS=Danio rerio GN=znf423 PE=2 SV=1	GO:0005622; intracellular; Cellular Component,GO:0008270; zinc ion binding; Molecular Function
AR_GLEAN_10015674	chr15	0	0	0	0.963529	1.38245	1.1241	0.0109468	TEFF1_HUMAN Tomoregulin-1 OS=Homo sapiens GN=TMEFF1 PE=1 SV=1	GO:0005515; protein binding; Molecular Function
AR_GLEAN_10015629	chr15	0.362299	0.396918	0.0539801	5.49979	5.85359	3.97075	0.0117515	SMRD3_MOUSE SWI/SNF-related matrix-associated actin-dependent regulator of chromatin subfamily D member 3 OS=Mus musculus GN=Smarcd3 PE=1 SV=2	GO:0005515; protein binding; Molecular Function
AR_GLEAN_10003745	chr15	0.168322	0.143403	0.129435	9.47352	13.0037	9.50891	0.0121674	HDGR3_HUMAN Hepatoma-derived growth factor-related protein 3 OS=Homo sapiens GN=HDGFRP3 PE=1 SV=1	N.A.
AR_GLEAN_10015783	chr15	0	0.191258	0.0846424	26.7049	38.9933	30.6282	0.0125543	ANX13_HUMAN Annexin A13 OS=Homo sapiens GN=ANXA13 PE=1 SV=3	GO:0005509; calcium ion binding; Molecular Function,GO:0005544; calcium-dependent phospholipid binding; Molecular Function
AR_GLEAN_10015821	chr15	0	0.108104	0.156041	5.19191	3.50337	4.22376	0.012601	S22AN_MOUSE Solute carrier family 22 member 23 OS=Mus musculus GN=Slc22a23 PE=2 SV=1	GO:0003723; RNA binding; Molecular Function,GO:0003964; RNA-directed DNA polymerase activity; Molecular Function,GO:0006278; RNA-dependent DNA replication; Biological Process,GO:0016021; integral to membrane; Cellular Component,GO:0022857; transmembrane transporter activity; Molecular Function,GO:0055085; transmembrane transport; Biological Process
AR_GLEAN_10003716	chr15	0.116744	0.277011	0	8.62385	6.38428	9.74615	0.0140274	ATL5_HUMAN ADAMTS-like protein 5 OS=Homo sapiens GN=ADAMTSL5 PE=1 SV=2	GO:0004222; metalloendopeptidase activity; Molecular Function,GO:0005515; protein binding; Molecular Function,GO:0031012; extracellular matrix; Cellular Component
AR_GLEAN_10003454	chr15	0.201827	0.120564	0.14457	22.0872	17.0306	26.0498	0.0143254	FADS2_DANRE Fatty acid desaturase 2 OS=Danio rerio GN=fads2 PE=2 SV=1	GO:0006629; lipid metabolic process; Biological Process,GO:0020037; heme binding; Molecular Function
AR_GLEAN_10003379	chr15	0.926234	1.21821	1.20537	16.5625	21.6732	25.0618	0.0148329	CPSF5_DANRE Cleavage and polyadenylation specificity factor subunit 5 OS=Danio rerio GN=cpsf5 PE=2 SV=1	GO:0016787; hydrolase activity; Molecular Function
AR_GLEAN_10015681	chr15	0.32224	1.5386	1.30591	33.8361	21.9627	31.1572	0.0153788	GATA6_CHICK Transcription factor GATA-6 OS=Gallus gallus GN=GATA6 PE=2 SV=1	GO:0003677; DNA binding; Molecular Function,GO:0003700; sequence-specific DNA binding transcription factor activity; Molecular Function,GO:0005634; nucleus; Cellular Component,GO:0006355; regulation of transcription, DNA-dependent; Biological Process,GO:0008270; zinc ion binding; Molecular Function,GO:0043565; sequence-specific DNA binding; Molecular Function,GO:0045893; positive regulation of tr…
AR_GLEAN_10000952	chr15	0.0698256	0.0559556	0.0508389	0.821378	1.2491	1.01735	0.0156853	AL1A2_HUMAN Retinal dehydrogenase 2 OS=Homo sapiens GN=ALDH1A2 PE=1 SV=3	GO:0008152; metabolic process; Biological Process,GO:0016491; oxidoreductase activity; Molecular Function,GO:0055114; oxidation-reduction process; Biological Process
AR_GLEAN_10007339	chr15	0.107264	0.193148	0.320954	4.11721	6.10687	4.4827	0.0157705	MCTP2_HUMAN Multiple C2 and transmembrane domain-containing protein 2 OS=Homo sapiens GN=MCTP2 PE=1 SV=3	GO:0005515; protein binding; Molecular Function
AR_GLEAN_10015589	chr15	0.0853363	0.407671	0.119859	6.90147	7.09439	10.0983	0.0162949	IMPA1_HUMAN Inositol monophosphatase 1 OS=Homo sapiens GN=IMPA1 PE=1 SV=1	GO:0046854; phosphatidylinositol phosphorylation; Biological Process
AR_GLEAN_10015782	chr15	0.0526274	0	0.0770775	0.845417	1.3424	1.22215	0.0164742	DCE2_CANFA Glutamate decarboxylase 2 OS=Canis familiaris GN=GAD2 PE=2 SV=1	GO:0016831; carboxy-lyase activity; Molecular Function,GO:0019752; carboxylic acid metabolic process; Biological Process,GO:0030170; pyridoxal phosphate binding; Molecular Function
AR_GLEAN_10007336	chr15	0.0502444	0	0	3.06459	4.83734	4.55902	0.0171732	COT2_BOVIN COUP transcription factor 2 OS=Bos taurus GN=NR2F2 PE=2 SV=1	GO:0003677; DNA binding; Molecular Function,GO:0003700; sequence-specific DNA binding transcription factor activity; Molecular Function,GO:0003707; steroid hormone receptor activity; Molecular Function,GO:0004879; ligand-activated sequence-specific DNA binding RNA polymerase II transcription factor activity; Molecular Function,GO:0005634; nucleus; Cellular Component,GO:0006355; regulation of tran…
AR_GLEAN_10015824	chr15	3.07706	4.04315	4.34294	12.424	16.3096	18.4177	0.0174302	DS22B_DANRE Dual specificity protein phosphatase 22-B OS=Danio rerio GN=dusp22b PE=2 SV=2	GO:0006470; protein dephosphorylation; Biological Process,GO:0008138; protein tyrosine/serine/threonine phosphatase activity; Molecular Function,GO:0016311; dephosphorylation; Biological Process,GO:0016791; phosphatase activity; Molecular Function
AR_GLEAN_10003375	chr15	0.276255	0.138177	2.37483	11.2566	19.0701	14.5751	0.0175391	GNAO_BOVIN Guanine nucleotide-binding protein G(o) subunit alpha OS=Bos taurus GN=GNAO1 PE=1 SV=4	GO:0004871; signal transducer activity; Molecular Function,GO:0005525; GTP binding; Molecular Function,GO:0007186; G-protein coupled receptor signaling pathway; Biological Process,GO:0019001; guanyl nucleotide binding; Molecular Function
AR_GLEAN_10007293	chr15	0.106168	0.167972	0.303245	0.792307	1.17015	1.30206	0.0177232	PQLC1_RAT PQ-loop repeat-containing protein 1 OS=Rattus norvegicus GN=Pqlc1 PE=2 SV=2	N.A.
AR_GLEAN_10001881	chr15	0	0	0	1.13272	0.776277	1.28534	0.0194811	FITM1_DANRE Fat storage-inducing transmembrane protein 1 OS=Danio rerio GN=fitm1 PE=2 SV=1	N.A.
AR_GLEAN_10015769	chr15	0.259717	0.626946	0.160638	3.59863	5.44699	3.62159	0.0197011	ZEB1_HUMAN Zinc finger E-box-binding homeobox 1 OS=Homo sapiens GN=ZEB1 PE=1 SV=2	GO:0005622; intracellular; Cellular Component,GO:0008270; zinc ion binding; Molecular Function
AR_GLEAN_10015577	chr15	0	0.0362652	0.129166	1.3632	0.806185	1.27122	0.0199278	FA69C_HUMAN Protein FAM69C OS=Homo sapiens GN=FAM69C PE=2 SV=3	N.A.
AR_GLEAN_10015832	chr15	0.0241893	0.277225	0.347708	1.39595	1.75923	2.37284	0.0202579	AGAP3_HUMAN Arf-GAP with GTPase, ANK repeat and PH domain-containing protein 3 OS=Homo sapiens GN=AGAP3 PE=1 SV=2	GO:0003924; GTPase activity; Molecular Function,GO:0005525; GTP binding; Molecular Function,GO:0005622; intracellular; Cellular Component,GO:0006184; GTP catabolic process; Biological Process,GO:0007165; signal transduction; Biological Process,GO:0007264; small GTPase mediated signal transduction; Biological Process,GO:0015031; protein transport; Biological Process,GO:0016020; membrane; Cellular …
AR_GLEAN_10015775	chr15	0	0	0	1.10156	1.29684	1.80165	0.0214833	MKX_HUMAN Homeobox protein Mohawk OS=Homo sapiens GN=MKX PE=2 SV=2	GO:0003677; DNA binding; Molecular Function,GO:0003700; sequence-specific DNA binding transcription factor activity; Molecular Function,GO:0005634; nucleus; Cellular Component,GO:0006355; regulation of transcription, DNA-dependent; Biological Process,GO:0043565; sequence-specific DNA binding; Molecular Function
AR_GLEAN_10015695	chr15	86.0125	183.9	196.35	1888.97	1332.05	1207.46	0.0218036	RL7_CHICK 60S ribosomal protein L7 OS=Gallus gallus GN=RPL7 PE=2 SV=1	GO:0003735; structural constituent of ribosome; Molecular Function,GO:0005840; ribosome; Cellular Component,GO:0006412; translation; Biological Process
AR_GLEAN_10003385	chr15	0.076185	0.064104	0.0563039	1.8742	1.29911	2.19373	0.0222511	LR16C_HUMAN Leucine-rich repeat-containing protein 16C OS=Homo sapiens GN=RLTPR PE=1 SV=2	N.A.
AR_GLEAN_10007396	chr15	0.0981197	0.120892	0.289826	1.98749	3.39487	2.80795	0.0224978	GTR3_CHICK Solute carrier family 2, facilitated glucose transporter member 3 OS=Gallus gallus GN=SLC2A3 PE=2 SV=1	GO:0016020; membrane; Cellular Component,GO:0016021; integral to membrane; Cellular Component,GO:0022857; transmembrane transporter activity; Molecular Function,GO:0022891; substrate-specific transmembrane transporter activity; Molecular Function,GO:0055085; transmembrane transport; Biological Process
AR_GLEAN_10015734	chr15	40.4661	41.7194	36.4317	346.812	376.97	233.135	0.0235668	NOG1_HUMAN Nucleolar GTP-binding protein 1 OS=Homo sapiens GN=GTPBP4 PE=1 SV=3	GO:0005525; GTP binding; Molecular Function
AR_GLEAN_10007395	chr15	0	0	0	0.934002	1.63989	1.35882	0.023632	EPN1_MOUSE Epsin-1 OS=Mus musculus GN=Epn1 PE=1 SV=3	N.A.
AR_GLEAN_10012650	chr15	1.19588	0.563394	0.759562	7.13056	6.76855	10.5364	0.0237005	CALB2_RAT Calretinin OS=Rattus norvegicus GN=Calb2 PE=1 SV=1	GO:0005509; calcium ion binding; Molecular Function
AR_GLEAN_10012783	chr15	0.181438	0.0780871	0.276865	2.31621	3.75739	3.92005	0.0239646	TOX3_HUMAN TOX high mobility group box family member 3 OS=Homo sapiens GN=TOX3 PE=1 SV=2	GO:0005515; protein binding; Molecular Function
AR_GLEAN_10001238	chr15	6.52021	6.78629	1.16229	16.4199	28.4	28.3925	0.0241516	CRYD_DANRE Cryptochrome DASH OS=Danio rerio GN=cry-dash PE=2 SV=2	GO:0003913; DNA photolyase activity; Molecular Function,GO:0006281; DNA repair; Biological Process
AR_GLEAN_10012747	chr15	0	0.148266	0.130563	1.49565	2.13421	2.6382	0.0244555	TMED6_HUMAN Transmembrane emp24 domain-containing protein 6 OS=Homo sapiens GN=TMED6 PE=2 SV=2	GO:0006810; transport; Biological Process,GO:0016021; integral to membrane; Cellular Component
AR_GLEAN_10012776	chr15	0.243365	0.769361	0.248205	1.77463	2.86816	1.79484	0.0249998	IRX3_XENTR Iroquois-class homeodomain protein irx-3 OS=Xenopus tropicalis GN=irx3 PE=2 SV=1	GO:0003677; DNA binding; Molecular Function,GO:0003700; sequence-specific DNA binding transcription factor activity; Molecular Function,GO:0005634; nucleus; Cellular Component,GO:0006355; regulation of transcription, DNA-dependent; Biological Process,GO:0043565; sequence-specific DNA binding; Molecular Function
AR_GLEAN_10003476	chr15	0.0546231	0.0439088	0	2.19362	3.11255	3.88916	0.0250232	IRK8_HUMAN ATP-sensitive inward rectifier potassium channel 8 OS=Homo sapiens GN=KCNJ8 PE=1 SV=1	GO:0005242; inward rectifier potassium channel activity; Molecular Function,GO:0006813; potassium ion transport; Biological Process,GO:0016020; membrane; Cellular Component
AR_GLEAN_10007367	chr15	0.577125	0.907281	0.926987	28.9515	33.5636	18.9953	0.0254989	CC113_HUMAN Coiled-coil domain-containing protein 113 OS=Homo sapiens GN=CCDC113 PE=2 SV=1	N.A.
AR_GLEAN_10003714	chr15	0.274299	0.457388	0.279902	10.0456	7.60054	5.80564	0.0257041	MAP1A_RAT Microtubule-associated protein 1A OS=Rattus norvegicus GN=Map1a PE=1 SV=1	N.A.
AR_GLEAN_10003392	chr15	0.43133	0.206121	0.256216	5.41164	9.56922	8.41697	0.0259252	EDC4_DANRE Enhancer of mRNA-decapping protein 4 OS=Danio rerio GN=edc4 PE=2 SV=1	GO:0005515; protein binding; Molecular Function
AR_GLEAN_10003810	chr15	0	0.0187668	0.0330711	1.42004	2.29355	1.45089	0.0269441	DLN1_HUMAN Protein DLN-1 OS=Homo sapiens GN=C10orf140 PE=2 SV=1	GO:0005634; nucleus; Cellular Component
AR_GLEAN_10015593	chr15	0.0224901	0.0365352	0.0318831	12.4749	22.0511	15.6642	0.0272634	CADH7_CHICK Cadherin-7 OS=Gallus gallus GN=CDH7 PE=2 SV=1	GO:0005509; calcium ion binding; Molecular Function,GO:0007156; homophilic cell adhesion; Biological Process,GO:0016020; membrane; Cellular Component
AR_GLEAN_10007380	chr15	2.18867	3.01354	2.00291	9.32111	13.8699	9.09808	0.0289027	CHD2_HUMAN Chromodomain-helicase-DNA-binding protein 2 OS=Homo sapiens GN=CHD2 PE=1 SV=2	GO:0003676; nucleic acid binding; Molecular Function,GO:0003677; DNA binding; Molecular Function,GO:0004386; helicase activity; Molecular Function,GO:0005524; ATP binding; Molecular Function,GO:0005634; nucleus; Cellular Component
AR_GLEAN_10003797	chr15	4.76359	8.63574	5.62107	27.0042	46.8867	37.3244	0.0290052	CTDSL_CHICK CTD small phosphatase-like protein OS=Gallus gallus GN=NFI1 PE=2 SV=2	GO:0005515; protein binding; Molecular Function
AR_GLEAN_10015801	chr15	1.11269	0.747719	1.70268	3.84906	6.72294	6.28426	0.029413	ZN521_MOUSE Zinc finger protein 521 OS=Mus musculus GN=Znf521 PE=2 SV=2	GO:0005622; intracellular; Cellular Component,GO:0008270; zinc ion binding; Molecular Function
AR_GLEAN_10015730	chr15	0.676725	1.01543	0.210718	43.0629	36.6193	22.7206	0.0304741	PXDC2_MOUSE Plexin domain-containing protein 2 OS=Mus musculus GN=Plxdc2 PE=1 SV=1	GO:0005515; protein binding; Molecular Function,GO:0016020; membrane; Cellular Component
AR_GLEAN_10007341	chr15	0.0229263	0.90924	0.0175346	2.4497	4.84265	4.82242	0.0305127	SYNEM_HUMAN Synemin OS=Homo sapiens GN=SYNM PE=1 SV=2	GO:0005198; structural molecule activity; Molecular Function
AR_GLEAN_10003809	chr15	2.62128	4.08295	3.27204	12.5218	19.1957	12.7391	0.0305972	AF10_HUMAN Protein AF-10 OS=Homo sapiens GN=MLLT10 PE=1 SV=1	GO:0005515; protein binding; Molecular Function,GO:0008270; zinc ion binding; Molecular Function
AR_GLEAN_10012679	chr15	0.0950737	0.0932678	0.119287	5.16886	4.45267	2.74133	0.0306319	TSH3_HUMAN Teashirt homolog 3 OS=Homo sapiens GN=TSHZ3 PE=1 SV=2	GO:0003700; sequence-specific DNA binding transcription factor activity; Molecular Function,GO:0005622; intracellular; Cellular Component,GO:0006355; regulation of transcription, DNA-dependent; Biological Process,GO:0008270; zinc ion binding; Molecular Function,GO:0043565; sequence-specific DNA binding; Molecular Function
AR_GLEAN_10007363	chr15	0.0441726	0.0368942	0	7.6429	5.06787	4.239	0.0316297	LCAT_CHICK Phosphatidylcholine-sterol acyltransferase (Fragment) OS=Gallus gallus GN=LCAT PE=2 SV=1	GO:0006629; lipid metabolic process; Biological Process,GO:0008374; O-acyltransferase activity; Molecular Function
AR_GLEAN_10012671	chr15	0.0704101	0.0572942	0.199886	4.69469	6.01359	3.09843	0.0331079	DOK4_MOUSE Docking protein 4 OS=Mus musculus GN=Dok4 PE=1 SV=1	GO:0005158; insulin receptor binding; Molecular Function
AR_GLEAN_10003766	chr15	0	0	0	5.33022	6.58687	3.27353	0.0345033	CTXN2_DANRE Cortexin-2 OS=Danio rerio GN=ctxn2 PE=3 SV=1	GO:0031224; intrinsic to membrane; Cellular Component
AR_GLEAN_10015671	chr15	1.07069	0.7764	0.492977	8.17377	5.28293	4.7899	0.0346674	TMM71_DANRE Transmembrane protein 71 OS=Danio rerio GN=tmem71 PE=3 SV=1	N.A.
AR_GLEAN_10007410	chr15	0.242217	0.0659518	0.234671	19.114	14.0281	27.1199	0.0347174	CP11A_ONCMY Cholesterol side-chain cleavage enzyme, mitochondrial OS=Oncorhynchus mykiss GN=cyp11a1 PE=2 SV=1	GO:0005506; iron ion binding; Molecular Function,GO:0009055; electron carrier activity; Molecular Function,GO:0016705; oxidoreductase activity, acting on paired donors, with incorporation or reduction of molecular oxygen; Molecular Function,GO:0020037; heme binding; Molecular Function,GO:0055114; oxidation-reduction process; Biological Process
AR_GLEAN_10003733	chr15	0.458606	0.631629	0.245346	2.42378	2.78255	4.2266	0.0348109	F108C_DANRE Abhydrolase domain-containing protein FAM108C1 OS=Danio rerio GN=fam108c1 PE=2 SV=1	N.A.
AR_GLEAN_10003750	chr15	0.160821	0.541827	0.832809	4.39212	4.36001	2.31614	0.0355008	PDE8A_HUMAN High affinity cAMP-specific and IBMX-insensitive 3',5'-cyclic phosphodiesterase 8A OS=Homo sapiens GN=PDE8A PE=1 SV=2	GO:0000156; two-component response regulator activity; Molecular Function,GO:0000160; two-component signal transduction system (phosphorelay); Biological Process,GO:0003824; catalytic activity; Molecular Function,GO:0004114; 3',5'-cyclic-nucleotide phosphodiesterase activity; Molecular Function,GO:0004871; signal transducer activity; Molecular Function,GO:0006355; regulation of transcription, DNA…
AR_GLEAN_10003436	chr15	2.71164	2.3679	3.01985	13.1302	18.6361	23.8471	0.0356859	GBB5_HUMAN Guanine nucleotide-binding protein subunit beta-5 OS=Homo sapiens GN=GNB5 PE=1 SV=2	GO:0005515; protein binding; Molecular Function
AR_GLEAN_10007312	chr15	0.40717	0.423674	0.668695	2.08133	3.44158	3.83486	0.03593	PLCG2_HUMAN 1-phosphatidylinositol-4,5-bisphosphate phosphodiesterase gamma-2 OS=Homo sapiens GN=PLCG2 PE=1 SV=4	GO:0004435; phosphatidylinositol phospholipase C activity; Molecular Function,GO:0004629; phospholipase C activity; Molecular Function,GO:0005515; protein binding; Molecular Function,GO:0005543; phospholipid binding; Molecular Function,GO:0006629; lipid metabolic process; Biological Process,GO:0007165; signal transduction; Biological Process,GO:0035556; intracellular signal transduction; Biologic…
AR_GLEAN_10015858	chr15	0	0	0.0984224	9.79704	14.3487	7.27353	0.0371129	CCBP2_RAT Chemokine-binding protein 2 OS=Rattus norvegicus GN=Ccbp2 PE=2 SV=1	GO:0004950; chemokine receptor activity; Molecular Function,GO:0007186; G-protein coupled receptor signaling pathway; Biological Process,GO:0016021; integral to membrane; Cellular Component
AR_GLEAN_10003811	chr15	0	0.0841543	0.147758	3.43332	2.48985	4.98491	0.0389148	LASP1_MOUSE LIM and SH3 domain protein 1 OS=Mus musculus GN=Lasp1 PE=1 SV=1	GO:0005515; protein binding; Molecular Function,GO:0008270; zinc ion binding; Molecular Function
AR_GLEAN_10007294	chr15	0.693819	0.223772	0.280273	3.29471	3.34998	5.71142	0.0390027	KCNG2_CHICK Potassium voltage-gated channel subfamily G member 2 OS=Gallus gallus GN=KCNG2 PE=2 SV=1	GO:0005216; ion channel activity; Molecular Function,GO:0005249; voltage-gated potassium channel activity; Molecular Function,GO:0006811; ion transport; Biological Process,GO:0006813; potassium ion transport; Biological Process,GO:0008076; voltage-gated potassium channel complex; Cellular Component,GO:0016020; membrane; Cellular Component,GO:0055085; transmembrane transport; Biological Process
AR_GLEAN_10001862	chr15	0.40857	0.845052	0.767372	3.49629	3.38721	5.71902	0.0397994	PIEZ2_HUMAN Piezo-type mechanosensitive ion channel component 2 OS=Homo sapiens GN=PIEZO2 PE=2 SV=2	N.A.
AR_GLEAN_10012778	chr15	0.93388	1.46328	1.62223	3.98743	7.39778	6.5609	0.0408552	FTO_XENLA Alpha-ketoglutarate-dependent dioxygenase FTO OS=Xenopus laevis GN=fto PE=2 SV=1	N.A.
AR_GLEAN_10001253	chr15	0	0.0869633	0	3.83771	2.18372	4.74676	0.041464	COFA1_MOUSE Collagen alpha-1(XV) chain OS=Mus musculus GN=Col15a1 PE=1 SV=2	GO:0005198; structural molecule activity; Molecular Function,GO:0007155; cell adhesion; Biological Process,GO:0031012; extracellular matrix; Cellular Component
AR_GLEAN_10015598	chr15	0	0.435676	0	2.08154	0.874841	1.76535	0.0435077		N.A.
AR_GLEAN_10003771	chr15	0.842894	0.228634	1.10299	9.23802	15.0257	19.7625	0.0435418	GLDN_MOUSE Gliomedin OS=Mus musculus GN=Gldn PE=1 SV=1	GO:0005515; protein binding; Molecular Function
AR_GLEAN_10015597	chr15	0	0.0559749	0	2.88109	1.71209	1.46882	0.0440537		N.A.
AR_GLEAN_10012674	chr15	0.635525	1.45326	1.0974	9.26379	6.08027	4.92658	0.0441924	MTSSL_MOUSE MTSS1-like protein OS=Mus musculus GN=Mtss1l PE=1 SV=1	GO:0003779; actin binding; Molecular Function,GO:0007165; signal transduction; Biological Process,GO:0008093; cytoskeletal adaptor activity; Molecular Function,GO:0017124; SH3 domain binding; Molecular Function,GO:0046847; filopodium assembly; Biological Process
AR_GLEAN_10001248	chr15	0.767025	0.81848	0.792205	5.12309	7.9045	4.25715	0.0456692	HECW1_HUMAN E3 ubiquitin-protein ligase HECW1 OS=Homo sapiens GN=HECW1 PE=1 SV=3	GO:0005515; protein binding; Molecular Function,GO:0005622; intracellular; Cellular Component,GO:0006464; protein modification process; Biological Process,GO:0016881; acid-amino acid ligase activity; Molecular Function
AR_GLEAN_10003723	chr15	0.102104	0.103703	0.187274	10.0775	6.90528	4.66669	0.0456973	PKHO2_HUMAN Pleckstrin homology domain-containing family O member 2 OS=Homo sapiens GN=PLEKHO2 PE=1 SV=1	GO:0005515; protein binding; Molecular Function,GO:0005543; phospholipid binding; Molecular Function
AR_GLEAN_10003444	chr15	0.0438716	0.0539514	0.224487	4.51455	10.0342	7.30515	0.0457488	CCPG1_CHICK Cell cycle progression protein 1 OS=Gallus gallus GN=CCPG1 PE=2 SV=1	N.A.
AR_GLEAN_10012698	chr15	0.0297172	0.0503142	0	1.5594	2.19729	3.33182	0.0457622		N.A.
AR_GLEAN_10003713	chr15	0.453581	1.67391	1.35212	31.4812	14.3099	28.4331	0.0462045	VIP1_BOVIN Inositol hexakisphosphate and diphosphoinositol-pentakisphosphate kinase 1 OS=Bos taurus GN=PPIP5K1 PE=2 SV=1	GO:0003993; acid phosphatase activity; Molecular Function
AR_GLEAN_10001863	chr15	2.25412	1.12339	1.74212	6.23309	10.1114	12.6114	0.0466781	CATZ_RAT Cathepsin Z OS=Rattus norvegicus GN=Ctsz PE=1 SV=2	GO:0006508; proteolysis; Biological Process,GO:0008234; cysteine-type peptidase activity; Molecular Function
AR_GLEAN_10003777	chr15	19.6115	22.8028	13.6318	59.1214	114.67	109.333	0.0476749	MK06_CHICK Mitogen-activated protein kinase 6 OS=Gallus gallus GN=MAPK6 PE=2 SV=1	GO:0004672; protein kinase activity; Molecular Function,GO:0004707; MAP kinase activity; Molecular Function,GO:0004713; protein tyrosine kinase activity; Molecular Function,GO:0005524; ATP binding; Molecular Function,GO:0006468; protein phosphorylation; Biological Process
AR_GLEAN_10001868	chr15	0	0	0.0942687	1.3527	1.40977	0.613024	0.0489735	MAK_HUMAN Serine/threonine-protein kinase MAK OS=Homo sapiens GN=MAK PE=1 SV=2	GO:0004672; protein kinase activity; Molecular Function,GO:0004713; protein tyrosine kinase activity; Molecular Function,GO:0005524; ATP binding; Molecular Function,GO:0006468; protein phosphorylation; Biological Process
AR_GLEAN_10003741	chr15	0.572931	2.09582	2.24407	22.2767	20.6729	10.1453	0.0493148	MEX3B_XENLA RNA-binding protein MEX3B OS=Xenopus laevis GN=mex3b PE=2 SV=1	GO:0003723; RNA binding; Molecular Function,GO:0005515; protein binding; Molecular Function,GO:0008270; zinc ion binding; Molecular Function
AR_GLEAN_10015706	chr15	0.352947	0.251399	0.418306	1.79317	3.32502	3.8615	0.0496938	TTPA_RAT Alpha-tocopherol transfer protein OS=Rattus norvegicus GN=Ttpa PE=1 SV=1	GO:0005215; transporter activity; Molecular Function,GO:0005622; intracellular; Cellular Component,GO:0006810; transport; Biological Process,GO:0016020; membrane; Cellular Component
AR_GLEAN_10018772	chr16	0.899312	2.52378	1.27279	15.0125	17.0195	15.8857	5.6054e-05	HELB_HUMAN DNA helicase B OS=Homo sapiens GN=HELB PE=1 SV=2	GO:0005515; protein binding; Molecular Function,GO:0006955; immune response; Biological Process,GO:0042612; MHC class I protein complex; Cellular Component
AR_GLEAN_10012560	chr16	0.717051	1.46214	0.868448	9.13004	8.18487	9.13264	7.41781e-05	KCMA1_CHICK Calcium-activated potassium channel subunit alpha-1 OS=Gallus gallus GN=KCNMA1 PE=1 SV=2	GO:0006813; potassium ion transport; Biological Process,GO:0015269; calcium-activated potassium channel activity; Molecular Function,GO:0016020; membrane; Cellular Component,GO:0060072; large conductance calcium-activated potassium channel activity; Molecular Function
AR_GLEAN_10006131	chr16	0.150295	0.12133	0	17.667	17.939	17.1731	9.23162e-05	TGFR2_CHICK TGF-beta receptor type-2 OS=Gallus gallus GN=TGFBR2 PE=1 SV=1	GO:0004672; protein kinase activity; Molecular Function,GO:0004674; protein serine/threonine kinase activity; Molecular Function,GO:0004702; receptor signaling protein serine/threonine kinase activity; Molecular Function,GO:0004713; protein tyrosine kinase activity; Molecular Function,GO:0004872; receptor activity; Molecular Function,GO:0005026; transforming growth factor beta receptor activity, …
AR_GLEAN_10012479	chr16	0.682391	1.09116	0.706499	3.8487	3.48026	3.58207	0.000103356	IPMK_HUMAN Inositol polyphosphate multikinase OS=Homo sapiens GN=IPMK PE=1 SV=1	GO:0008440; inositol-1,4,5-trisphosphate 3-kinase activity; Molecular Function
AR_GLEAN_10018980	chr16	0.533851	0.89512	0.59059	3.57176	3.15157	3.60894	0.000175846	PKCB1_HUMAN Protein kinase C-binding protein 1 OS=Homo sapiens GN=ZMYND8 PE=1 SV=2	GO:0005515; protein binding; Molecular Function
AR_GLEAN_10018775	chr16	0.0297108	0.169166	0.0426671	2.11254	2.00803	2.29487	0.000195025	DYRK2_MOUSE Dual specificity tyrosine-phosphorylation-regulated kinase 2 OS=Mus musculus GN=Dyrk2 PE=2 SV=1	GO:0004672; protein kinase activity; Molecular Function,GO:0004713; protein tyrosine kinase activity; Molecular Function,GO:0005524; ATP binding; Molecular Function,GO:0006468; protein phosphorylation; Biological Process
AR_GLEAN_10018827	chr16	58.4605	93.152	112.448	765.834	652.161	718.472	0.000561477	RS16_HETFO 40S ribosomal protein S16 OS=Heteropneustes fossilis GN=rps16 PE=2 SV=1	GO:0003735; structural constituent of ribosome; Molecular Function,GO:0005622; intracellular; Cellular Component,GO:0005840; ribosome; Cellular Component,GO:0006412; translation; Biological Process
AR_GLEAN_10012462	chr16	0.797329	1.23863	0.36327	4.75292	6.09371	5.21331	0.00131759	NRBF2_HUMAN Nuclear receptor-binding factor 2 OS=Homo sapiens GN=NRBF2 PE=1 SV=1	N.A.
AR_GLEAN_10012507	chr16	1.59163	3.21221	3.17411	14.1645	14.3393	14.3645	0.00186313	PCF5A_DANRE Polycomb group RING finger protein 5-A OS=Danio rerio GN=pcgf5a PE=2 SV=1	GO:0005515; protein binding; Molecular Function,GO:0008270; zinc ion binding; Molecular Function
AR_GLEAN_10012427	chr16	1.85423	2.75009	1.83017	10.6624	13.3303	12.1861	0.00242362	CJ088_RAT Uncharacterized protein C10orf88 homolog OS=Rattus norvegicus PE=2 SV=1	N.A.
AR_GLEAN_10018829	chr16	0.0331711	0.249805	0.0955939	4.1002	3.36957	3.38379	0.0029186	PTPRQ_MOUSE Phosphotidylinositol phosphatase PTPRQ OS=Mus musculus GN=Ptprq PE=1 SV=1	GO:0004725; protein tyrosine phosphatase activity; Molecular Function,GO:0005515; protein binding; Molecular Function,GO:0006470; protein dephosphorylation; Biological Process,GO:0016311; dephosphorylation; Biological Process,GO:0016791; phosphatase activity; Molecular Function
AR_GLEAN_10019004	chr16	0.163234	0.0713117	0.315086	3.32782	3.0664	3.87681	0.00303736	SDPR_HUMAN Serum deprivation-response protein OS=Homo sapiens GN=SDPR PE=1 SV=3	N.A.
AR_GLEAN_10012555	chr16	0	0.81724	0.2613	3.60526	3.4848	3.70353	0.00350353	ZCH24_HUMAN Zinc finger CCHC domain-containing protein 24 OS=Homo sapiens GN=ZCCHC24 PE=1 SV=1	GO:0003676; nucleic acid binding; Molecular Function,GO:0008270; zinc ion binding; Molecular Function
AR_GLEAN_10018937	chr16	6.15849	14.9825	21.3793	71.9359	73.3022	69.7551	0.00409645	SSRA_ONCMY Translocon-associated protein subunit alpha OS=Oncorhynchus mykiss GN=ssr1 PE=2 SV=1	GO:0005783; endoplasmic reticulum; Cellular Component
AR_GLEAN_10012508	chr16	0.0256067	0.315163	0.301946	25.5005	32.4951	30.3291	0.00489394	HECD2_HUMAN Probable E3 ubiquitin-protein ligase HECTD2 OS=Homo sapiens GN=HECTD2 PE=2 SV=2	GO:0005622; intracellular; Cellular Component,GO:0006464; protein modification process; Biological Process,GO:0016881; acid-amino acid ligase activity; Molecular Function
AR_GLEAN_10012474	chr16	5.61688	4.54831	2.35842	16.842	22.1163	23.0622	0.00507668	RPC4_BOVIN DNA-directed RNA polymerase III subunit RPC4 OS=Bos taurus GN=POLR3D PE=2 SV=1	GO:0003677; DNA binding; Molecular Function,GO:0003899; DNA-directed RNA polymerase activity; Molecular Function,GO:0005666; DNA-directed RNA polymerase III complex; Cellular Component,GO:0006383; transcription from RNA polymerase III promoter; Biological Process
AR_GLEAN_10012456	chr16	0.271364	1.28146	0.370551	7.21924	6.17754	8.7308	0.00512754	HHEX_XENTR Hematopoietically-expressed homeobox protein hhex OS=Xenopus tropicalis GN=hhex PE=2 SV=1	GO:0003700; sequence-specific DNA binding transcription factor activity; Molecular Function,GO:0006355; regulation of transcription, DNA-dependent; Biological Process,GO:0043565; sequence-specific DNA binding; Molecular Function
AR_GLEAN_10006084	chr16	0.0566497	0.0926535	0.0831012	7.88214	9.78906	9.95759	0.0052594	BMP2B_XENLA Bone morphogenetic protein 2-B OS=Xenopus laevis GN=bmp2-b PE=2 SV=1	GO:0005576; extracellular region; Cellular Component,GO:0008083; growth factor activity; Molecular Function,GO:0040007; growth; Biological Process
AR_GLEAN_10012600	chr16	3.17744	4.48555	1.58466	13.3646	13.3144	13.7019	0.00565231	K1407_MACFA Coiled-coil domain-containing protein KIAA1407 homolog OS=Macaca fascicularis GN=QflA-14927 PE=2 SV=1	N.A.
AR_GLEAN_10018944	chr16	0.087425	0.211704	0.249562	6.83683	8.34747	8.92759	0.00598869	MAF1_DANRE Repressor of RNA polymerase III transcription MAF1 homolog OS=Danio rerio GN=maf1 PE=2 SV=1	N.A.
AR_GLEAN_10012595	chr16	0.998893	2.17464	1.44782	9.92233	9.29515	7.16073	0.00621719	K2018_HUMAN Basic helix-loop-helix domain-containing protein KIAA2018 OS=Homo sapiens GN=KIAA2018 PE=1 SV=3	GO:0004571; mannosyl-oligosaccharide 1,2-alpha-mannosidase activity; Molecular Function,GO:0005509; calcium ion binding; Molecular Function,GO:0016020; membrane; Cellular Component
AR_GLEAN_10006145	chr16	0.238757	1.30961	0.450332	32.0022	23.8573	28.0655	0.00650673	CO6A3_CHICK Collagen alpha-3(VI) chain OS=Gallus gallus GN=COL6A3 PE=2 SV=2	GO:0004867; serine-type endopeptidase inhibitor activity; Molecular Function,GO:0005515; protein binding; Molecular Function
AR_GLEAN_10018849	chr16	2.38237	3.73112	2.80335	22.8651	30.649	26.7071	0.00735852	PP6R2_HUMAN Serine/threonine-protein phosphatase 6 regulatory subunit 2 OS=Homo sapiens GN=PPP6R2 PE=1 SV=2	N.A.
AR_GLEAN_10018755	chr16	0	0	0	7.87165	5.826	7.61577	0.0081043	BEST3_MOUSE Bestrophin-3 OS=Mus musculus GN=Best3 PE=2 SV=1	N.A.
AR_GLEAN_10006122	chr16	0	0.142606	0.125132	2.65585	3.38168	2.49955	0.00821817	KLF7_HUMAN Krueppel-like factor 7 OS=Homo sapiens GN=KLF7 PE=2 SV=1	GO:0005622; intracellular; Cellular Component,GO:0008270; zinc ion binding; Molecular Function
AR_GLEAN_10012397	chr16	0.329254	1.32376	0.924502	4.97231	3.31288	3.9304	0.00849261	PTPRE_HUMAN Receptor-type tyrosine-protein phosphatase epsilon OS=Homo sapiens GN=PTPRE PE=1 SV=1	GO:0004725; protein tyrosine phosphatase activity; Molecular Function,GO:0006470; protein dephosphorylation; Biological Process,GO:0016311; dephosphorylation; Biological Process,GO:0016791; phosphatase activity; Molecular Function
AR_GLEAN_10012465	chr16	0.0296088	0.147007	0.0656543	1.6442	2.31011	2.195	0.00918644	ARI5B_DANRE AT-rich interactive domain-containing protein 5B OS=Danio rerio GN=arid5b PE=3 SV=1	GO:0003677; DNA binding; Molecular Function,GO:0005622; intracellular; Cellular Component
AR_GLEAN_10006088	chr16	0.736784	0.401937	0.207155	1.69196	2.05036	2.63779	0.0115633	RHG22_HUMAN Rho GTPase-activating protein 22 OS=Homo sapiens GN=ARHGAP22 PE=1 SV=1	GO:0005515; protein binding; Molecular Function,GO:0005543; phospholipid binding; Molecular Function,GO:0005622; intracellular; Cellular Component,GO:0007165; signal transduction; Biological Process
AR_GLEAN_10000353	chr16	2.18932	1.05667	0.487775	25.6898	27.7066	18.7837	0.0116134	PRKDC_XENLA DNA-dependent protein kinase catalytic subunit OS=Xenopus laevis GN=prkdc PE=2 SV=1	GO:0005515; protein binding; Molecular Function,GO:0016773; phosphotransferase activity, alcohol group as acceptor; Molecular Function
AR_GLEAN_10018952	chr16	5.36293	13.1284	7.91183	129.875	111.976	87.4072	0.0123345	RBM39_HUMAN RNA-binding protein 39 OS=Homo sapiens GN=RBM39 PE=1 SV=2	GO:0003676; nucleic acid binding; Molecular Function
AR_GLEAN_10012443	chr16	0.804718	1.21255	1.6483	20.4804	29.8746	28.3781	0.0128314	ARGI1_HUMAN Arginase-1 OS=Homo sapiens GN=ARG1 PE=1 SV=2	GO:0004053; arginase activity; Molecular Function,GO:0006525; arginine metabolic process; Biological Process,GO:0016813; hydrolase activity, acting on carbon-nitrogen (but not peptide) bonds, in linear amidines; Molecular Function,GO:0046872; metal ion binding; Molecular Function
AR_GLEAN_10018951	chr16	0	0.164435	0.285136	14.2551	9.59519	11.2136	0.0134776	GEM_HUMAN GTP-binding protein GEM OS=Homo sapiens GN=GEM PE=1 SV=1	GO:0003924; GTPase activity; Molecular Function,GO:0005525; GTP binding; Molecular Function,GO:0005622; intracellular; Cellular Component,GO:0006184; GTP catabolic process; Biological Process,GO:0007165; signal transduction; Biological Process,GO:0007264; small GTPase mediated signal transduction; Biological Process,GO:0015031; protein transport; Biological Process,GO:0016020; membrane; Cellular …
AR_GLEAN_10006141	chr16	0.589407	0.228155	0.300945	3.09411	4.70307	4.35163	0.0137383	CXCR7_HUMAN C-X-C chemokine receptor type 7 OS=Homo sapiens GN=CXCR7 PE=1 SV=3	GO:0007186; G-protein coupled receptor signaling pathway; Biological Process,GO:0016021; integral to membrane; Cellular Component
AR_GLEAN_10012428	chr16	6.76261	6.51589	4.21648	46.8146	43.6818	31.6473	0.0149084	HTR1B_DANRE Serine protease HTRA1B OS=Danio rerio GN=htra1b PE=2 SV=1	GO:0004252; serine-type endopeptidase activity; Molecular Function,GO:0005515; protein binding; Molecular Function,GO:0006508; proteolysis; Biological Process
AR_GLEAN_10012509	chr16	4.10783	2.49961	4.90369	20.8731	17.6789	13.6634	0.0150876	PR3CB_DANRE Protein phosphatase 1 regulatory subunit 3C-B OS=Danio rerio GN=ppp1r3cb PE=2 SV=1	GO:0005515; protein binding; Molecular Function
AR_GLEAN_10000351	chr16	0	0.0848761	0.298622	1.64271	2.61763	2.54246	0.0151443	DUS3_PONAB Dual specificity protein phosphatase 3 OS=Pongo abelii GN=DUSP3 PE=2 SV=1	GO:0006470; protein dephosphorylation; Biological Process,GO:0008138; protein tyrosine/serine/threonine phosphatase activity; Molecular Function,GO:0016311; dephosphorylation; Biological Process,GO:0016791; phosphatase activity; Molecular Function
AR_GLEAN_10018950	chr16	0	0.13258	0	2.67539	2.28498	3.57247	0.01698		N.A.
AR_GLEAN_10018928	chr16	0.0517481	0.262912	0.165977	3.76794	4.96605	3.19783	0.0170573	ZNFX1_HUMAN NFX1-type zinc finger-containing protein 1 OS=Homo sapiens GN=ZNFX1 PE=1 SV=2	GO:0000166; nucleotide binding; Molecular Function,GO:0003700; sequence-specific DNA binding transcription factor activity; Molecular Function,GO:0005634; nucleus; Cellular Component,GO:0006355; regulation of transcription, DNA-dependent; Biological Process,GO:0008270; zinc ion binding; Molecular Function,GO:0017111; nucleoside-triphosphatase activity; Molecular Function
AR_GLEAN_10012552	chr16	102.051	144.339	144.302	1194.83	921.167	804.49	0.0171413	RS24_TAKRU 40S ribosomal protein S24 OS=Takifugu rubripes GN=rps24 PE=3 SV=1	GO:0003735; structural constituent of ribosome; Molecular Function,GO:0005622; intracellular; Cellular Component,GO:0005840; ribosome; Cellular Component,GO:0006412; translation; Biological Process
AR_GLEAN_10012583	chr16	145.301	178.556	205.342	1436.86	1222.07	947.066	0.0173863	RL21_HUMAN 60S ribosomal protein L21 OS=Homo sapiens GN=RPL21 PE=1 SV=2	GO:0003735; structural constituent of ribosome; Molecular Function,GO:0005622; intracellular; Cellular Component,GO:0005840; ribosome; Cellular Component,GO:0006412; translation; Biological Process
AR_GLEAN_10006067	chr16	0.21914	1.25309	0.314189	27.9608	37.7819	23.8975	0.0187066	BNIP3_HUMAN BCL2/adenovirus E1B 19 kDa protein-interacting protein 3 OS=Homo sapiens GN=BNIP3 PE=1 SV=2	GO:0005740; mitochondrial envelope; Cellular Component,GO:0016021; integral to membrane; Cellular Component,GO:0043065; positive regulation of apoptotic process; Biological Process
AR_GLEAN_10018949	chr16	1.69518	2.85052	3.63171	22.0039	20.7358	13.9649	0.0188967	PNPH_RAT Purine nucleoside phosphorylase OS=Rattus norvegicus GN=Pnp PE=1 SV=1	GO:0003824; catalytic activity; Molecular Function,GO:0009116; nucleoside metabolic process; Biological Process,GO:0016763; transferase activity, transferring pentosyl groups; Molecular Function
AR_GLEAN_10018788	chr16	0	0	0	2.32678	1.74233	1.413	0.020717	TM178_DANRE Transmembrane protein 178 OS=Danio rerio GN=tmem178 PE=2 SV=1	N.A.
AR_GLEAN_10012591	chr16	0.15276	0.83417	0.459752	8.74488	5.19668	7.0234	0.0207487		GO:0005515; protein binding; Molecular Function,GO:0005622; intracellular; Cellular Component,GO:0042981; regulation of apoptotic process; Biological Process
AR_GLEAN_10012517	chr16	0.198148	0.249918	0.293103	6.63299	9.97902	6.63148	0.0213588	RET4B_ONCMY Retinol-binding protein 4-B OS=Oncorhynchus mykiss GN=rbp4b PE=1 SV=2	GO:0005215; transporter activity; Molecular Function,GO:0005488; binding; Molecular Function,GO:0005501; retinoid binding; Molecular Function,GO:0006810; transport; Biological Process
AR_GLEAN_10018887	chr16	0	0.254079	0.45757	7.31957	5.10384	4.50809	0.0219937	LEPB_ORYLA Leptin-B OS=Oryzias latipes GN=LEP-B PE=2 SV=2	GO:0005179; hormone activity; Molecular Function,GO:0005576; extracellular region; Cellular Component,GO:0007165; signal transduction; Biological Process
AR_GLEAN_10018868	chr16	0.0377478	0.0502188	0.0531881	4.97229	5.40842	3.19719	0.0220387	FRM4A_MOUSE FERM domain-containing protein 4A OS=Mus musculus GN=Frmd4a PE=1 SV=2	GO:0005856; cytoskeleton; Cellular Component
AR_GLEAN_10019003	chr16	0.246059	0.082204	0.21421	11.1926	12.6731	7.44348	0.0221675	TEFF2_HUMAN Tomoregulin-2 OS=Homo sapiens GN=TMEFF2 PE=1 SV=1	GO:0005515; protein binding; Molecular Function
AR_GLEAN_10012634	chr16	0.546233	0.219301	0.0766978	3.0332	4.81871	3.11878	0.0233423	ARX_DANRE Aristaless-related homeobox protein OS=Danio rerio GN=arx PE=2 SV=1	GO:0003700; sequence-specific DNA binding transcription factor activity; Molecular Function,GO:0006355; regulation of transcription, DNA-dependent; Biological Process,GO:0043565; sequence-specific DNA binding; Molecular Function
AR_GLEAN_10012515	chr16	8.34322	7.06596	6.50795	41.7027	65.1381	67.0888	0.0245201	F10C1_MOUSE Protein FRA10AC1 homolog OS=Mus musculus GN=Fra10ac1 PE=1 SV=3	N.A.
AR_GLEAN_10018912	chr16	0.0776959	0.186523	0.162577	1.11279	1.8264	1.26667	0.0261208	SRC_HUMAN Proto-oncogene tyrosine-protein kinase Src OS=Homo sapiens GN=SRC PE=1 SV=3	GO:0004672; protein kinase activity; Molecular Function,GO:0004713; protein tyrosine kinase activity; Molecular Function,GO:0005515; protein binding; Molecular Function,GO:0005524; ATP binding; Molecular Function,GO:0006468; protein phosphorylation; Biological Process
AR_GLEAN_10012588	chr16	0.794977	0.324047	1.10906	8.79992	14.5968	15.4023	0.0266955	AT8A2_HUMAN Probable phospholipid-transporting ATPase IB OS=Homo sapiens GN=ATP8A2 PE=2 SV=2	GO:0000166; nucleotide binding; Molecular Function,GO:0005524; ATP binding; Molecular Function,GO:0006812; cation transport; Biological Process,GO:0015662; ATPase activity, coupled to transmembrane movement of ions, phosphorylative mechanism; Molecular Function,GO:0016020; membrane; Cellular Component,GO:0046872; metal ion binding; Molecular Function
AR_GLEAN_10018941	chr16	3.21178	4.15322	5.82052	38.9984	40.6418	23.5386	0.0294143	ELMO2_BOVIN Engulfment and cell motility protein 2 OS=Bos taurus GN=ELMO2 PE=2 SV=1	GO:0005856; cytoskeleton; Cellular Component,GO:0006909; phagocytosis; Biological Process
AR_GLEAN_10018972	chr16	0.222166	1.36485	0.545605	6.69708	11.0985	6.84713	0.0295671	CADH4_MOUSE Cadherin-4 OS=Mus musculus GN=Cdh4 PE=2 SV=1	GO:0005509; calcium ion binding; Molecular Function,GO:0007156; homophilic cell adhesion; Biological Process,GO:0016020; membrane; Cellular Component
AR_GLEAN_10012549	chr16	0	0.151015	0	4.37408	2.28352	3.66998	0.0305311	SPATL_BOVIN Protein SPATIAL OS=Bos taurus GN=SPATIAL PE=2 SV=1	N.A.
AR_GLEAN_10012426	chr16	0.799064	0.783529	1.69432	8.43435	10.7293	15.0247	0.0308448	ADAM9_HUMAN Disintegrin and metalloproteinase domain-containing protein 9 OS=Homo sapiens GN=ADAM9 PE=1 SV=1	GO:0004222; metalloendopeptidase activity; Molecular Function,GO:0005515; protein binding; Molecular Function,GO:0006508; proteolysis; Biological Process,GO:0008270; zinc ion binding; Molecular Function
AR_GLEAN_10012398	chr16	0	0.183481	0	0.628591	1.28995	1.12376	0.0317616	CLRN3_HUMAN Clarin-3 OS=Homo sapiens GN=CLRN3 PE=2 SV=1	N.A.
AR_GLEAN_10018959	chr16	28.7017	41.2029	39.0694	134.442	175.487	231.973	0.0342462	DLRB1_HUMAN Dynein light chain roadblock-type 1 OS=Homo sapiens GN=DYNLRB1 PE=1 SV=3	N.A.
AR_GLEAN_10006105	chr16	0.08624	0.0344805	0.120389	1.99027	3.60123	3.89308	0.0347492	TLX3_HUMAN T-cell leukemia homeobox protein 3 OS=Homo sapiens GN=TLX3 PE=1 SV=3	GO:0003700; sequence-specific DNA binding transcription factor activity; Molecular Function,GO:0006355; regulation of transcription, DNA-dependent; Biological Process,GO:0008083; growth factor activity; Molecular Function,GO:0043565; sequence-specific DNA binding; Molecular Function
AR_GLEAN_10018870	chr16	0	0.692807	0.487929	23.231	16.8561	11.8327	0.0355422	F107B_BOVIN Protein FAM107B OS=Bos taurus GN=FAM107B PE=2 SV=1	N.A.
AR_GLEAN_10012592	chr16	0.362369	0.976488	0.394547	5.38996	4.34336	2.75212	0.035805	WDR52_HUMAN WD repeat-containing protein 52 OS=Homo sapiens GN=WDR52 PE=1 SV=1	GO:0005515; protein binding; Molecular Function
AR_GLEAN_10012572	chr16	1.25332	1.55091	1.83151	7.97278	7.6736	12.5875	0.0372608	ADK_RAT Adenosine kinase OS=Rattus norvegicus GN=Adk PE=1 SV=3	GO:0004001; adenosine kinase activity; Molecular Function,GO:0006166; purine ribonucleoside salvage; Biological Process
AR_GLEAN_10018890	chr16	0.814283	1.45478	0.708681	13.2711	26.6903	23.4928	0.0376269	IMDH1_DANRE Inosine-5'-monophosphate dehydrogenase 1a OS=Danio rerio GN=impdh1a PE=2 SV=1	GO:0003824; catalytic activity; Molecular Function,GO:0003938; IMP dehydrogenase activity; Molecular Function,GO:0005515; protein binding; Molecular Function,GO:0055114; oxidation-reduction process; Biological Process
AR_GLEAN_10018969	chr16	0.971413	4.88483	2.05532	62.3935	67.8392	112.557	0.0381819	PSA7L_MOUSE Proteasome subunit alpha type-7-like OS=Mus musculus GN=Psma8 PE=2 SV=1	GO:0004175; endopeptidase activity; Molecular Function,GO:0004298; threonine-type endopeptidase activity; Molecular Function,GO:0005839; proteasome core complex; Cellular Component,GO:0006511; ubiquitin-dependent protein catabolic process; Biological Process,GO:0019773; proteasome core complex, alpha-subunit complex; Cellular Component,GO:0051603; proteolysis involved in cellular protein cataboli…
AR_GLEAN_10006099	chr16	2.1064	1.57792	4.09525	9.76052	15.1676	19.1115	0.0384288	EXOS1_HUMAN Exosome complex component CSL4 OS=Homo sapiens GN=EXOSC1 PE=1 SV=1	N.A.
AR_GLEAN_10012564	chr16	0.517142	0.685265	0.611736	35.7462	17.2805	32.1308	0.0389502	CMTD1_HUMAN Catechol O-methyltransferase domain-containing protein 1 OS=Homo sapiens GN=COMTD1 PE=1 SV=1	GO:0008171; O-methyltransferase activity; Molecular Function
AR_GLEAN_10012580	chr16	3.08341	3.61101	3.4376	26.9593	14.3861	23.2756	0.0395096	PDX1_MESAU Pancreas/duodenum homeobox protein 1 OS=Mesocricetus auratus GN=PDX1 PE=1 SV=1	GO:0003677; DNA binding; Molecular Function,GO:0003700; sequence-specific DNA binding transcription factor activity; Molecular Function,GO:0005634; nucleus; Cellular Component,GO:0006355; regulation of transcription, DNA-dependent; Biological Process,GO:0043565; sequence-specific DNA binding; Molecular Function
AR_GLEAN_10018764	chr16	0.0966035	0.0755851	0.131765	0.824459	1.19687	1.62158	0.0396351	LMO3_XENLA LIM domain only protein 3 OS=Xenopus laevis GN=lmo3 PE=2 SV=1	GO:0008270; zinc ion binding; Molecular Function
AR_GLEAN_10018816	chr16	0.142014	0.184783	0.177826	2.52258	4.86253	3.18347	0.0404592	OSBL8_HUMAN Oxysterol-binding protein-related protein 8 OS=Homo sapiens GN=OSBPL8 PE=1 SV=3	GO:0005515; protein binding; Molecular Function,GO:0005543; phospholipid binding; Molecular Function
AR_GLEAN_10012406	chr16	1.96955	0.78765	9.82419	10.8448	20.3459	21.8618	0.0409755	DHX32_HUMAN Putative pre-mRNA-splicing factor ATP-dependent RNA helicase DHX32 OS=Homo sapiens GN=DHX32 PE=1 SV=1	GO:0004386; helicase activity; Molecular Function
AR_GLEAN_10006074	chr16	3.91572	4.83814	9.552	21.8723	43.7337	38.8213	0.0417125	PDCD4_MOUSE Programmed cell death protein 4 OS=Mus musculus GN=Pdcd4 PE=1 SV=1	GO:0003676; nucleic acid binding; Molecular Function
AR_GLEAN_10018828	chr16	0.0529577	0.334835	0.09988	1.65086	2.43243	3.43131	0.0417729	OTOGL_HUMAN Otogelin-like OS=Homo sapiens GN=OTOGL PE=2 SV=4	GO:0046373; L-arabinose metabolic process; Biological Process,GO:0046556; alpha-N-arabinofuranosidase activity; Molecular Function
AR_GLEAN_10018773	chr16	0	0.242374	0	8.63333	5.10277	4.43085	0.0439583	GRIP1_RAT Glutamate receptor-interacting protein 1 OS=Rattus norvegicus GN=Grip1 PE=1 SV=1	GO:0005515; protein binding; Molecular Function
AR_GLEAN_10006089	chr16	0	0.0769634	0	2.26882	5.00636	4.62686	0.0439834	MK08B_CYPCA Mitogen-activated protein kinase 8B OS=Cyprinus carpio GN=mapk8b PE=2 SV=1	GO:0004672; protein kinase activity; Molecular Function,GO:0004707; MAP kinase activity; Molecular Function,GO:0004713; protein tyrosine kinase activity; Molecular Function,GO:0005524; ATP binding; Molecular Function,GO:0006468; protein phosphorylation; Biological Process
AR_GLEAN_10018945	chr16	0.199278	0.5425	0.401882	16.4209	9.29919	8.96119	0.0440084	TRIB2_BOVIN Tribbles homolog 2 OS=Bos taurus GN=TRIB2 PE=2 SV=1	GO:0003714; transcription corepressor activity; Molecular Function,GO:0004672; protein kinase activity; Molecular Function,GO:0005524; ATP binding; Molecular Function,GO:0006468; protein phosphorylation; Biological Process
AR_GLEAN_10012551	chr16	0.760628	0.951049	0.766989	3.50126	6.34913	4.25797	0.0443604	RPC1_CHICK DNA-directed RNA polymerase III subunit RPC1 OS=Gallus gallus GN=POLR3A PE=2 SV=1	GO:0003677; DNA binding; Molecular Function,GO:0003899; DNA-directed RNA polymerase activity; Molecular Function,GO:0005634; nucleus; Cellular Component,GO:0006351; transcription, DNA-dependent; Biological Process,GO:0008270; zinc ion binding; Molecular Function,GO:0032549; ribonucleoside binding; Molecular Function
AR_GLEAN_10006103	chr16	0.229347	0.828126	0.871961	4.01637	7.81301	4.89299	0.0461969	NANO1_DANRE Nanos homolog 1 OS=Danio rerio GN=nanos1 PE=2 SV=1	GO:0003700; sequence-specific DNA binding transcription factor activity; Molecular Function,GO:0006355; regulation of transcription, DNA-dependent; Biological Process,GO:0043565; sequence-specific DNA binding; Molecular Function
AR_GLEAN_10012464	chr16	0.656614	0.664398	0.255734	1.70787	1.96746	3.11419	0.0462279	AEDO_HUMAN 2-aminoethanethiol dioxygenase OS=Homo sapiens GN=ADO PE=1 SV=2	GO:0047800; cysteamine dioxygenase activity; Molecular Function,GO:0055114; oxidation-reduction process; Biological Process
AR_GLEAN_10018979	chr16	0.854334	0.844042	0.369578	5.93801	3.49697	3.35193	0.0465828	PKCB1_HUMAN Protein kinase C-binding protein 1 OS=Homo sapiens GN=ZMYND8 PE=1 SV=2	GO:0008270; zinc ion binding; Molecular Function
AR_GLEAN_10018902	chr16	0.24993	0.42475	0.406329	5.74689	12.3573	8.59978	0.0466292	GTR10_XENTR Solute carrier family 2, facilitated glucose transporter member 10 OS=Xenopus tropicalis GN=slc2a10 PE=2 SV=1	GO:0016020; membrane; Cellular Component,GO:0016021; integral to membrane; Cellular Component,GO:0022857; transmembrane transporter activity; Molecular Function,GO:0022891; substrate-specific transmembrane transporter activity; Molecular Function,GO:0055085; transmembrane transport; Biological Process
AR_GLEAN_10018867	chr16	1.11142	0.797944	0.969647	3.64685	5.93159	7.35794	0.0483998	SPS1_PONAB Selenide, water dikinase 1 OS=Pongo abelii GN=SEPHS1 PE=2 SV=1	GO:0003824; catalytic activity; Molecular Function
AR_GLEAN_10012458	chr16	0.777551	0.855015	1.07858	8.3774	8.15548	4.09875	0.0496117	CP26C_HUMAN Cytochrome P450 26C1 OS=Homo sapiens GN=CYP26C1 PE=2 SV=2	GO:0004497; monooxygenase activity; Molecular Function,GO:0005506; iron ion binding; Molecular Function,GO:0009055; electron carrier activity; Molecular Function,GO:0016705; oxidoreductase activity, acting on paired donors, with incorporation or reduction of molecular oxygen; Molecular Function,GO:0020037; heme binding; Molecular Function,GO:0055114; oxidation-reduction process; Biological Process
AR_GLEAN_10004648	chr17	2.2997	1.49658	1.6482	19.4597	20.2996	20.3117	1.30574e-06	WIPI4_DANRE WD repeat domain phosphoinositide-interacting protein 4 OS=Danio rerio GN=wdr45 PE=2 SV=1	GO:0005515; protein binding; Molecular Function
AR_GLEAN_10020935	chr17	1.57463	2.79492	3.40867	24.6437	27.1395	26.1525	2.61182e-05	RN122_MOUSE RING finger protein 122 OS=Mus musculus GN=Rnf122 PE=2 SV=1	GO:0005515; protein binding; Molecular Function,GO:0008270; zinc ion binding; Molecular Function
AR_GLEAN_10008981	chr17	0.982537	1.17655	0.997082	5.29995	5.01568	4.9208	5.71966e-05	CAC1B_MOUSE Voltage-dependent N-type calcium channel subunit alpha-1B OS=Mus musculus GN=Cacna1b PE=1 SV=1	GO:0005216; ion channel activity; Molecular Function,GO:0005245; voltage-gated calcium channel activity; Molecular Function,GO:0005515; protein binding; Molecular Function,GO:0005634; nucleus; Cellular Component,GO:0005891; voltage-gated calcium channel complex; Cellular Component,GO:0006811; ion transport; Biological Process,GO:0006816; calcium ion transport; Biological Process,GO:0008270; zinc …
AR_GLEAN_10004664	chr17	17.7034	14.8673	26.9686	150.693	155.936	149.637	5.91382e-05	PIWL1_DANRE Piwi-like protein 1 OS=Danio rerio GN=piwil1 PE=1 SV=1	GO:0005515; protein binding; Molecular Function
AR_GLEAN_10006600	chr17	0	0.0572092	0	5.74065	5.98475	5.80972	6.09443e-05	CHSS3_HUMAN Chondroitin sulfate synthase 3 OS=Homo sapiens GN=CHSY3 PE=1 SV=3	GO:0016758; transferase activity, transferring hexosyl groups; Molecular Function,GO:0032580; Golgi cisterna membrane; Cellular Component
AR_GLEAN_10003185	chr17	0.234065	0.512357	0.172847	4.1025	4.15283	4.23599	0.000180365		GO:0003924; GTPase activity; Molecular Function,GO:0005525; GTP binding; Molecular Function
AR_GLEAN_10004407	chr17	0	0	0.120514	2.75279	2.85952	3.07185	0.000204186	FA78A_MOUSE Protein FAM78A OS=Mus musculus GN=Fam78a PE=2 SV=1	N.A.
AR_GLEAN_10021095	chr17	0	0.313534	0.184028	1.5432	1.78662	1.62856	0.000291444	CE028_DANRE Transmembrane protein C5orf28 homolog OS=Danio rerio GN=si:busm1-79m10.4 PE=2 SV=1	N.A.
AR_GLEAN_10004669	chr17	0.159859	0.617705	0.223482	2.96129	3.55489	3.06291	0.000347813	DPYL2_CHICK Dihydropyrimidinase-related protein 2 OS=Gallus gallus GN=DPYSL2 PE=2 SV=1	GO:0016787; hydrolase activity; Molecular Function
AR_GLEAN_10021231	chr17	0.362691	0.185045	0.0864399	1.41453	1.50918	1.71941	0.000407298	ZN462_HUMAN Zinc finger protein 462 OS=Homo sapiens GN=ZNF462 PE=1 SV=3	GO:0005622; intracellular; Cellular Component,GO:0008270; zinc ion binding; Molecular Function
AR_GLEAN_10021202	chr17	0.35694	1.1755	1.22032	5.555	5.09892	5.6706	0.000470533	RHG24_RAT Rho GTPase-activating protein 24 OS=Rattus norvegicus GN=Arhgap24 PE=2 SV=2	GO:0005515; protein binding; Molecular Function,GO:0005543; phospholipid binding; Molecular Function,GO:0005622; intracellular; Cellular Component,GO:0007165; signal transduction; Biological Process
AR_GLEAN_10020959	chr17	0.508273	0.507368	0.316892	2.39802	2.10263	2.04262	0.000594189	ODFP2_CHICK Outer dense fiber protein 2 OS=Gallus gallus GN=ODF2 PE=2 SV=1	N.A.
AR_GLEAN_10021077	chr17	4.36007	5.12979	3.91262	19.8821	22.9304	21.6366	0.000805264	TMED2_CRIGR Transmembrane emp24 domain-containing protein 2 (Fragment) OS=Cricetulus griseus GN=TMED2 PE=1 SV=1	GO:0006810; transport; Biological Process,GO:0016021; integral to membrane; Cellular Component
AR_GLEAN_10006591	chr17	0.337095	0.17424	0.0764926	6.09041	5.27051	5.81577	0.000815484	NFIL3_MOUSE Nuclear factor interleukin-3-regulated protein OS=Mus musculus GN=Nfil3 PE=1 SV=1	GO:0003700; sequence-specific DNA binding transcription factor activity; Molecular Function,GO:0006355; regulation of transcription, DNA-dependent; Biological Process,GO:0043565; sequence-specific DNA binding; Molecular Function,GO:0046983; protein dimerization activity; Molecular Function
AR_GLEAN_10003189	chr17	0.107862	0.0892011	0.0313107	2.72869	2.72381	2.41882	0.00102271	SREC2_MOUSE Scavenger receptor class F member 2 OS=Mus musculus GN=Scarf2 PE=1 SV=1	GO:0005515; protein binding; Molecular Function
AR_GLEAN_10000944	chr17	0	0.240915	0	0.985201	1.04762	1.14755	0.00130328	KREM1_XENLA Kremen protein 1 OS=Xenopus laevis GN=kremen1 PE=2 SV=1	N.A.
AR_GLEAN_10004423	chr17	0.0439881	0.230279	0.162407	1.10946	1.23472	0.946956	0.00134034	MD13L_HUMAN Mediator of RNA polymerase II transcription subunit 13-like OS=Homo sapiens GN=MED13L PE=1 SV=1	GO:0001104; RNA polymerase II transcription cofactor activity; Molecular Function,GO:0006357; regulation of transcription from RNA polymerase II promoter; Biological Process,GO:0016592; mediator complex; Cellular Component
AR_GLEAN_10021193	chr17	0.0531428	0.444881	0.198593	3.33038	3.11843	2.59768	0.00142239	PPE2_HUMAN Serine/threonine-protein phosphatase with EF-hands 2 OS=Homo sapiens GN=PPEF2 PE=1 SV=2	GO:0005509; calcium ion binding; Molecular Function,GO:0005515; protein binding; Molecular Function,GO:0016787; hydrolase activity; Molecular Function
AR_GLEAN_10021260	chr17	2.68129	1.22491	3.49838	15.4014	13.1565	17.0114	0.00159399	MORN5_DANRE MORN repeat-containing protein 5 OS=Danio rerio GN=morn5 PE=2 SV=1	N.A.
AR_GLEAN_10020934	chr17	7.41777	31.8771	14.8141	215.81	209.324	167.472	0.00212842	PPIA_DROME Peptidyl-prolyl cis-trans isomerase OS=Drosophila melanogaster GN=Cyp1 PE=1 SV=2	GO:0003755; peptidyl-prolyl cis-trans isomerase activity; Molecular Function,GO:0006457; protein folding; Biological Process
AR_GLEAN_10003196	chr17	0.18969	0.301872	0	1.23808	1.69124	1.36242	0.00259516	RNFT2_HUMAN RING finger and transmembrane domain-containing protein 2 OS=Homo sapiens GN=RNFT2 PE=2 SV=2	GO:0005515; protein binding; Molecular Function,GO:0008270; zinc ion binding; Molecular Function
AR_GLEAN_10009013	chr17	275.032	331.113	334.516	1723.62	1453.09	1667.69	0.00268899	RL12_MOUSE 60S ribosomal protein L12 OS=Mus musculus GN=Rpl12 PE=1 SV=2	GO:0003735; structural constituent of ribosome; Molecular Function,GO:0005840; ribosome; Cellular Component,GO:0006412; translation; Biological Process
AR_GLEAN_10021174	chr17	1.59012	1.00031	0.243374	6.7713	7.03602	7.05621	0.0028158	ITF2_MOUSE Transcription factor 4 OS=Mus musculus GN=Tcf4 PE=1 SV=1	N.A.
AR_GLEAN_10003192	chr17	0.552592	0.576727	0.767275	6.91773	8.5007	7.69359	0.00353357	MERL_HUMAN Merlin OS=Homo sapiens GN=NF2 PE=1 SV=1	GO:0005737; cytoplasm; Cellular Component,GO:0005856; cytoskeleton; Cellular Component,GO:0008092; cytoskeletal protein binding; Molecular Function,GO:0019898; extrinsic to membrane; Cellular Component
AR_GLEAN_10009003	chr17	0	0	0.0601366	1.3687	1.1337	1.09766	0.00354256	ANGL2_MOUSE Angiopoietin-related protein 2 OS=Mus musculus GN=Angptl2 PE=2 SV=2	GO:0005102; receptor binding; Molecular Function,GO:0007165; signal transduction; Biological Process
AR_GLEAN_10004405	chr17	0	0.214866	0	2.07697	2.67581	2.09012	0.00381785	NACC2_MOUSE Nucleus accumbens-associated protein 2 OS=Mus musculus GN=Nacc2 PE=2 SV=1	GO:0005515; protein binding; Molecular Function
AR_GLEAN_10021272	chr17	0.173351	0.0359907	0.085384	2.26885	1.79375	1.85861	0.0039474	KCNT1_HUMAN Potassium channel subfamily T member 1 OS=Homo sapiens GN=KCNT1 PE=2 SV=2	GO:0006813; potassium ion transport; Biological Process,GO:0015269; calcium-activated potassium channel activity; Molecular Function,GO:0016020; membrane; Cellular Component
AR_GLEAN_10021226	chr17	8.0086	7.63326	5.64382	28.9194	36.4297	31.5789	0.00397901	ADDA_HUMAN Alpha-adducin OS=Homo sapiens GN=ADD1 PE=1 SV=2	GO:0046872; metal ion binding; Molecular Function
AR_GLEAN_10020997	chr17	0.0419391	0.202645	0.119857	3.81222	4.67675	3.85055	0.00410849	GGT5_MOUSE Gamma-glutamyltransferase 5 OS=Mus musculus GN=Ggt5 PE=2 SV=1	GO:0003840; gamma-glutamyltransferase activity; Molecular Function
AR_GLEAN_10003178	chr17	0.180638	0.150126	0.09067	13.8103	13.6437	11.2017	0.0043171	F166B_DANRE Protein FAM166B OS=Danio rerio GN=fam166b PE=2 SV=1	N.A.
AR_GLEAN_10011136	chr17	0.787597	1.53694	1.45038	11.4086	8.8512	9.53462	0.0044277	LHPL2_DANRE Lipoma HMGIC fusion partner-like 2 protein OS=Danio rerio GN=lhfpl2 PE=2 SV=1	N.A.
AR_GLEAN_10021270	chr17	0.225269	0.45549	0.284866	4.60375	5.71686	5.77804	0.00457115	NOTC1_HUMAN Neurogenic locus notch homolog protein 1 OS=Homo sapiens GN=NOTCH1 PE=1 SV=4	GO:0004872; receptor activity; Molecular Function,GO:0005509; calcium ion binding; Molecular Function,GO:0005515; protein binding; Molecular Function,GO:0006355; regulation of transcription, DNA-dependent; Biological Process,GO:0007219; Notch signaling pathway; Biological Process,GO:0007275; multicellular organismal development; Biological Process,GO:0016020; membrane; Cellular Component,GO:00160…
AR_GLEAN_10001752	chr17	0.357447	1.62819	1.46334	8.95027	12.2763	10.3033	0.00462197	FLOWR_HUMAN Calcium channel flower homolog OS=Homo sapiens GN=C9orf7 PE=2 SV=1	GO:0005262; calcium channel activity; Molecular Function,GO:0016021; integral to membrane; Cellular Component,GO:0030285; integral to synaptic vesicle membrane; Cellular Component,GO:0048488; synaptic vesicle endocytosis; Biological Process
AR_GLEAN_10003164	chr17	0.0409379	0.0314866	0.110984	1.57706	1.9846	1.6172	0.00471551	SSBP4_HUMAN Single-stranded DNA-binding protein 4 OS=Homo sapiens GN=SSBP4 PE=1 SV=1	GO:0003677; DNA binding; Molecular Function,GO:0003697; single-stranded DNA binding; Molecular Function,GO:0005515; protein binding; Molecular Function,GO:0005634; nucleus; Cellular Component
AR_GLEAN_10021138	chr17	0	0.0632903	0	1.08755	1.18512	1.4241	0.00510998	RL3R1_MOUSE Relaxin-3 receptor 1 OS=Mus musculus GN=Rxfp3 PE=2 SV=1	GO:0004982; N-formyl peptide receptor activity; Molecular Function,GO:0007186; G-protein coupled receptor signaling pathway; Biological Process,GO:0016021; integral to membrane; Cellular Component
AR_GLEAN_10006582	chr17	0.456134	0.895073	0.955984	5.19273	5.48582	4.09523	0.00511476	CE030_DANRE UNC119-binding protein C5orf30 homolog OS=Danio rerio GN=zgc:194273 PE=2 SV=1	N.A.
AR_GLEAN_10021126	chr17	11.8248	28.773	23.4759	224.771	196.115	167.523	0.00532825	MFHA1_XENTR Malignant fibrous histiocytoma-amplified sequence 1 homolog OS=Xenopus tropicalis GN=mfhas1 PE=2 SV=1	GO:0003735; structural constituent of ribosome; Molecular Function,GO:0005515; protein binding; Molecular Function,GO:0005622; intracellular; Cellular Component,GO:0005840; ribosome; Cellular Component,GO:0006412; translation; Biological Process,GO:0015934; large ribosomal subunit; Cellular Component
AR_GLEAN_10008994	chr17	0.418521	0.292613	0.312471	6.21215	7.67361	6.21138	0.00557787	RBEL1_HUMAN Rab-like protein 1 OS=Homo sapiens GN=PARF PE=1 SV=2	GO:0005525; GTP binding; Molecular Function,GO:0005622; intracellular; Cellular Component,GO:0007264; small GTPase mediated signal transduction; Biological Process,GO:0015031; protein transport; Biological Process
AR_GLEAN_10021213	chr17	0.237609	0.883195	0.97261	2.55673	3.63259	3.66601	0.00651197	PRLR_ORENI Prolactin receptor OS=Oreochromis niloticus GN=prlr PE=2 SV=1	GO:0005515; protein binding; Molecular Function
AR_GLEAN_10003151	chr17	0.370822	1.11701	1.11766	9.72584	12.8472	10.1251	0.00661701	ARRD3_HUMAN Arrestin domain-containing protein 3 OS=Homo sapiens GN=ARRDC3 PE=1 SV=1	N.A.
AR_GLEAN_10021261	chr17	0.177652	0.0967521	0	1.28719	1.83627	1.59663	0.00673585	LHX6_MOUSE LIM/homeobox protein Lhx6 OS=Mus musculus GN=Lhx6 PE=1 SV=2	GO:0003700; sequence-specific DNA binding transcription factor activity; Molecular Function,GO:0006355; regulation of transcription, DNA-dependent; Biological Process,GO:0008270; zinc ion binding; Molecular Function,GO:0043565; sequence-specific DNA binding; Molecular Function
AR_GLEAN_10021263	chr17	3.87944	3.415	2.63524	13.9994	17.2737	18.5024	0.00683755	RRFM_MOUSE Ribosome-recycling factor, mitochondrial OS=Mus musculus GN=Mrrf PE=1 SV=1	GO:0006412; translation; Biological Process
AR_GLEAN_10021238	chr17	0.103415	0.0822436	0.511686	2.87841	3.60516	4.20815	0.00714196	PD1L1_HUMAN Programmed cell death 1 ligand 1 OS=Homo sapiens GN=CD274 PE=1 SV=1	GO:0005515; protein binding; Molecular Function
AR_GLEAN_10021266	chr17	141.979	211.217	226.481	1117.95	1109.49	845.428	0.00744343	RL28_MOUSE 60S ribosomal protein L28 OS=Mus musculus GN=Rpl28 PE=1 SV=2	GO:0003735; structural constituent of ribosome; Molecular Function,GO:0005622; intracellular; Cellular Component,GO:0005840; ribosome; Cellular Component,GO:0006412; translation; Biological Process
AR_GLEAN_10000853	chr17	0.896544	0.752275	0.778462	3.28485	4.2512	3.78991	0.00754184	ANK1_HUMAN Ankyrin-1 OS=Homo sapiens GN=ANK1 PE=1 SV=3	GO:0005515; protein binding; Molecular Function,GO:0007165; signal transduction; Biological Process,GO:0008190; eukaryotic initiation factor 4E binding; Molecular Function,GO:0045947; negative regulation of translational initiation; Biological Process
AR_GLEAN_10006562	chr17	1.88345	3.24557	1.9059	18.2603	23.869	18.3358	0.00784711	WRN_XENLA Werner syndrome ATP-dependent helicase homolog OS=Xenopus laevis GN=wrn PE=2 SV=1	GO:0003676; nucleic acid binding; Molecular Function,GO:0004386; helicase activity; Molecular Function,GO:0005524; ATP binding; Molecular Function,GO:0005622; intracellular; Cellular Component,GO:0006139; nucleobase-containing compound metabolic process; Biological Process,GO:0006260; DNA replication; Biological Process,GO:0006281; DNA repair; Biological Process,GO:0006310; DNA recombination; Bio…
AR_GLEAN_10006622	chr17	5.10003	9.2368	7.70929	45.0627	48.5813	35.2474	0.00789318	TIA1_HUMAN Nucleolysin TIA-1 isoform p40 OS=Homo sapiens GN=TIA1 PE=1 SV=3	GO:0003676; nucleic acid binding; Molecular Function
AR_GLEAN_10003184	chr17	0	0	0	1.43145	1.24001	1.01493	0.00945969	GTR9_PONAB Solute carrier family 2, facilitated glucose transporter member 9 OS=Pongo abelii GN=SLC2A9 PE=2 SV=1	GO:0016020; membrane; Cellular Component,GO:0016021; integral to membrane; Cellular Component,GO:0022857; transmembrane transporter activity; Molecular Function,GO:0022891; substrate-specific transmembrane transporter activity; Molecular Function,GO:0055085; transmembrane transport; Biological Process
AR_GLEAN_10021285	chr17	0.0162704	0.100259	0.0779598	2.15034	2.77219	3.03032	0.00953753	NTNG2_MOUSE Netrin-G2 OS=Mus musculus GN=Ntng2 PE=1 SV=2	GO:0005515; protein binding; Molecular Function
AR_GLEAN_10011087	chr17	1.61322	2.95461	1.34795	16.5529	11.3341	14.0892	0.00955656	LPP1_CAVPO Lipid phosphate phosphohydrolase 1 OS=Cavia porcellus GN=PPAP2A PE=2 SV=1	GO:0003824; catalytic activity; Molecular Function,GO:0016020; membrane; Cellular Component
AR_GLEAN_10020968	chr17	2.23291	3.66791	2.97847	13.9058	13.547	10.0264	0.0102434	KKCC2_RAT Calcium/calmodulin-dependent protein kinase kinase 2 OS=Rattus norvegicus GN=Camkk2 PE=1 SV=1	GO:0004672; protein kinase activity; Molecular Function,GO:0004713; protein tyrosine kinase activity; Molecular Function,GO:0005524; ATP binding; Molecular Function,GO:0006468; protein phosphorylation; Biological Process
AR_GLEAN_10011113	chr17	33.8623	34.6926	32.6858	162.027	153.529	123.212	0.0106424	NSA2_BOVIN Ribosome biogenesis protein NSA2 homolog OS=Bos taurus GN=NSA2 PE=2 SV=1	N.A.
AR_GLEAN_10011191	chr17	0	0	0.416408	7.31412	9.09025	6.2329	0.0107674	GAS1_MOUSE Growth arrest-specific protein 1 OS=Mus musculus GN=Gas1 PE=2 SV=2	N.A.
AR_GLEAN_10021275	chr17	0.140699	1.14114	0.204515	14.5777	17.0529	11.4132	0.0112228	CRA1B_DANRE Collagen alpha-1(XXVII) chain B OS=Danio rerio GN=col27a1b PE=2 SV=1	GO:0005201; extracellular matrix structural constituent; Molecular Function,GO:0005581; collagen; Cellular Component
AR_GLEAN_10021000	chr17	0	0	0	7.12495	7.42215	5.15636	0.0115147	RNF34_BOVIN E3 ubiquitin-protein ligase RNF34 OS=Bos taurus GN=RNF34 PE=2 SV=1	GO:0005515; protein binding; Molecular Function,GO:0008270; zinc ion binding; Molecular Function
AR_GLEAN_10011186	chr17	19.6665	17.2357	18.3654	125.612	155.711	176.248	0.0116679	DMRT1_MOUSE Doublesex- and mab-3-related transcription factor 1 OS=Mus musculus GN=Dmrt1 PE=2 SV=1	GO:0005634; nucleus; Cellular Component,GO:0006355; regulation of transcription, DNA-dependent; Biological Process,GO:0007548; sex differentiation; Biological Process,GO:0043565; sequence-specific DNA binding; Molecular Function
AR_GLEAN_10021217	chr17	12.8233	11.403	14.1397	68.7077	92.8299	93.0661	0.0117368	RAD1_PONAB Cell cycle checkpoint protein RAD1 OS=Pongo abelii GN=RAD1 PE=2 SV=1	GO:0003684; damaged DNA binding; Molecular Function,GO:0005634; nucleus; Cellular Component,GO:0006281; DNA repair; Biological Process,GO:0008853; exodeoxyribonuclease III activity; Molecular Function
AR_GLEAN_10004401	chr17	0.901842	0.899721	0.198158	5.16353	5.47189	7.50959	0.0120398	TGBR3_MOUSE Transforming growth factor beta receptor type 3 OS=Mus musculus GN=Tgfbr3 PE=1 SV=1	N.A.
AR_GLEAN_10011185	chr17	1.47096	3.66339	2.92833	25.7076	22.3206	17.1501	0.012409	DMT3A_DANRE Doublesex- and mab-3-related transcription factor 3a OS=Danio rerio GN=dmrt3a PE=2 SV=2	N.A.
AR_GLEAN_10004420	chr17	0	0.0247387	0	1.8707	2.67494	2.70345	0.0125458	TBX3_RAT T-box transcription factor TBX3 OS=Rattus norvegicus GN=Tbx3 PE=2 SV=1	GO:0003700; sequence-specific DNA binding transcription factor activity; Molecular Function,GO:0005634; nucleus; Cellular Component,GO:0006355; regulation of transcription, DNA-dependent; Biological Process
AR_GLEAN_10004677	chr17	0	0.029007	0	1.68554	1.32522	1.13199	0.0134631	LRRT4_MOUSE Leucine-rich repeat transmembrane neuronal protein 4 OS=Mus musculus GN=Lrrtm4 PE=2 SV=2	GO:0005515; protein binding; Molecular Function
AR_GLEAN_10006640	chr17	0.704507	0.775988	0.35756	6.39691	6.17803	4.28828	0.0147513	TRAF2_HUMAN TNF receptor-associated factor 2 OS=Homo sapiens GN=TRAF2 PE=1 SV=2	GO:0005515; protein binding; Molecular Function,GO:0008270; zinc ion binding; Molecular Function
AR_GLEAN_10008982	chr17	0	0.0362288	0.0209715	1.03781	1.28113	1.60291	0.0154532	CO1A2_RABIT Collagen alpha-2(I) chain (Fragment) OS=Oryctolagus cuniculus GN=COL1A2 PE=2 SV=1	GO:0005201; extracellular matrix structural constituent; Molecular Function,GO:0005581; collagen; Cellular Component
AR_GLEAN_10008968	chr17	0.293008	0.970105	0.724461	21.2	23.0341	14.9419	0.0156283	STOM_HUMAN Erythrocyte band 7 integral membrane protein OS=Homo sapiens GN=STOM PE=1 SV=3	GO:0016020; membrane; Cellular Component
AR_GLEAN_10000863	chr17	0	0	0.259073	1.31551	0.741943	1.22085	0.0158908	EFNA5_MOUSE Ephrin-A5 OS=Mus musculus GN=Efna5 PE=1 SV=1	GO:0016020; membrane; Cellular Component
AR_GLEAN_10003141	chr17	3.63729	5.36785	2.23972	34.2491	42.7149	27.4067	0.0165859	MY18B_HUMAN Unconventional myosin-XVIIIb OS=Homo sapiens GN=MYO18B PE=1 SV=1	GO:0003774; motor activity; Molecular Function,GO:0005515; protein binding; Molecular Function,GO:0005524; ATP binding; Molecular Function,GO:0016459; myosin complex; Cellular Component
AR_GLEAN_10011077	chr17	0.417173	1.39672	0.780507	5.67015	5.47682	3.50693	0.0169736	E41LA_HUMAN Band 4.1-like protein 4A OS=Homo sapiens GN=EPB41L4A PE=1 SV=2	GO:0005737; cytoplasm; Cellular Component,GO:0005856; cytoskeleton; Cellular Component,GO:0008092; cytoskeletal protein binding; Molecular Function,GO:0019898; extrinsic to membrane; Cellular Component
AR_GLEAN_10020946	chr17	0.0809864	0.169032	0.184878	6.23162	3.94113	5.66627	0.0173529	S23A2_XENTR Solute carrier family 23 member 2 OS=Xenopus tropicalis GN=slc23a2 PE=2 SV=1	GO:0005215; transporter activity; Molecular Function,GO:0005509; calcium ion binding; Molecular Function,GO:0006810; transport; Biological Process,GO:0016020; membrane; Cellular Component,GO:0055085; transmembrane transport; Biological Process
AR_GLEAN_10021091	chr17	0.145264	0.11381	0.100965	11.3034	10.7078	7.16269	0.0176223	LPA11_XENLA Lysophosphatidic acid receptor 1-A OS=Xenopus laevis GN=lpar1-a PE=2 SV=1	GO:0007186; G-protein coupled receptor signaling pathway; Biological Process,GO:0016021; integral to membrane; Cellular Component,GO:0070915; lysophosphatidic acid receptor activity; Molecular Function
AR_GLEAN_10011160	chr17	1.79905	0.168591	0.193984	2.91556	5.29563	4.34717	0.0187859	ISL1_DANRE Insulin gene enhancer protein isl-1 OS=Danio rerio GN=isl1 PE=2 SV=1	GO:0003700; sequence-specific DNA binding transcription factor activity; Molecular Function,GO:0006355; regulation of transcription, DNA-dependent; Biological Process,GO:0008270; zinc ion binding; Molecular Function,GO:0043565; sequence-specific DNA binding; Molecular Function
AR_GLEAN_10003200	chr17	0.668854	1.97981	0.577271	3.37172	4.44801	5.80205	0.0197655	NIPS1_MOUSE Protein NipSnap homolog 1 OS=Mus musculus GN=Nipsnap1 PE=1 SV=1	N.A.
AR_GLEAN_10020952	chr17	0.320465	0.800693	0.20087	35.11	24.855	22.2679	0.020302	TACC1_HUMAN Transforming acidic coiled-coil-containing protein 1 OS=Homo sapiens GN=TACC1 PE=1 SV=2	N.A.
AR_GLEAN_10011184	chr17	0.0918492	0.0574798	0.0346916	1.99945	1.22357	1.89171	0.0207019	DMRT2_HUMAN Doublesex- and mab-3-related transcription factor 2 OS=Homo sapiens GN=DMRT2 PE=2 SV=2	GO:0005515; protein binding; Molecular Function,GO:0005634; nucleus; Cellular Component,GO:0006355; regulation of transcription, DNA-dependent; Biological Process,GO:0007548; sex differentiation; Biological Process,GO:0043565; sequence-specific DNA binding; Molecular Function
AR_GLEAN_10009012	chr17	3.58296	1.8768	1.50576	8.41503	10.2825	13.8081	0.0208749	LRSM1_MOUSE E3 ubiquitin-protein ligase LRSAM1 OS=Mus musculus GN=Lrsam1 PE=2 SV=1	GO:0005515; protein binding; Molecular Function,GO:0008270; zinc ion binding; Molecular Function
AR_GLEAN_10021204	chr17	0	0	0	14.8373	25.4619	20.7584	0.022057	ESM1_RAT Endothelial cell-specific molecule 1 OS=Rattus norvegicus GN=Esm1 PE=2 SV=1	N.A.
AR_GLEAN_10021245	chr17	0	0	0	2.46398	2.96389	1.72378	0.02208	NARPA_DANRE Notch-regulated ankyrin repeat-containing protein A OS=Danio rerio GN=nrarpa PE=2 SV=1	GO:0005515; protein binding; Molecular Function
AR_GLEAN_10021052	chr17	0.0505899	0	0	2.11672	3.57369	2.69458	0.0223212	TBX1_DANRE T-box transcription factor TBX1 OS=Danio rerio GN=tbx1 PE=2 SV=1	GO:0003700; sequence-specific DNA binding transcription factor activity; Molecular Function,GO:0005634; nucleus; Cellular Component,GO:0006355; regulation of transcription, DNA-dependent; Biological Process
AR_GLEAN_10020930	chr17	0.0732755	0.0403116	0.0707824	5.1513	5.5893	3.28209	0.0227029	KCC2B_HUMAN Calcium/calmodulin-dependent protein kinase type II subunit beta OS=Homo sapiens GN=CAMK2B PE=1 SV=3	GO:0004672; protein kinase activity; Molecular Function,GO:0004683; calmodulin-dependent protein kinase activity; Molecular Function,GO:0004713; protein tyrosine kinase activity; Molecular Function,GO:0005516; calmodulin binding; Molecular Function,GO:0005524; ATP binding; Molecular Function,GO:0006468; protein phosphorylation; Biological Process
AR_GLEAN_10006570	chr17	0.515236	0.631545	0.503772	2.66268	3.8422	2.65263	0.0230212	M3K1_HUMAN Mitogen-activated protein kinase kinase kinase 1 OS=Homo sapiens GN=MAP3K1 PE=1 SV=4	GO:0004672; protein kinase activity; Molecular Function,GO:0004713; protein tyrosine kinase activity; Molecular Function,GO:0005515; protein binding; Molecular Function,GO:0005524; ATP binding; Molecular Function,GO:0006468; protein phosphorylation; Biological Process,GO:0008270; zinc ion binding; Molecular Function
AR_GLEAN_10011161	chr17	0.0282242	0.105699	0.148783	2.67584	1.82014	1.67232	0.0233117	ITA1_HUMAN Integrin alpha-1 OS=Homo sapiens GN=ITGA1 PE=1 SV=2	GO:0005515; protein binding; Molecular Function,GO:0007155; cell adhesion; Biological Process,GO:0008305; integrin complex; Cellular Component
AR_GLEAN_10000261	chr17	0.0155716	0.131192	0.0240548	8.11631	6.14742	4.70797	0.0238232	NLRC3_HUMAN Protein NLRC3 OS=Homo sapiens GN=NLRC3 PE=2 SV=2	GO:0005515; protein binding; Molecular Function
AR_GLEAN_10006601	chr17	0	0.175684	0	2.47714	4.28832	4.14714	0.0244429		N.A.
AR_GLEAN_10004409	chr17	1.19323	2.54416	0.551202	12.2344	9.24993	16.2979	0.0246181	EDF1_CHICK Endothelial differentiation-related factor 1 homolog OS=Gallus gallus GN=EDF1 PE=2 SV=1	GO:0043565; sequence-specific DNA binding; Molecular Function
AR_GLEAN_10008995	chr17	0.0425795	0.0833961	0.0852726	1.81593	1.05954	1.68577	0.0246189	CI172_MOUSE Uncharacterized protein C9orf172 homolog OS=Mus musculus GN=Gm996 PE=1 SV=1	N.A.
AR_GLEAN_10003205	chr17	6.68007	6.92489	15.812	148.153	253.537	190.987	0.0246253	PEBP1_BOVIN Phosphatidylethanolamine-binding protein 1 OS=Bos taurus GN=PEBP1 PE=1 SV=2	N.A.
AR_GLEAN_10021060	chr17	0	0.368962	0	37.8483	32.3049	21.272	0.0247475	HSPB8_PONAB Heat shock protein beta-8 OS=Pongo abelii GN=HSPB8 PE=2 SV=1	N.A.
AR_GLEAN_10006532	chr17	0.896819	0.655292	5.68565	11.8109	9.28231	9.20094	0.0250077	ANPRB_ANGJA Atrial natriuretic peptide receptor 2 OS=Anguilla japonica GN=npr2 PE=2 SV=1	GO:0004672; protein kinase activity; Molecular Function,GO:0004713; protein tyrosine kinase activity; Molecular Function,GO:0005524; ATP binding; Molecular Function,GO:0006468; protein phosphorylation; Biological Process,GO:0009190; cyclic nucleotide biosynthetic process; Biological Process,GO:0016021; integral to membrane; Cellular Component,GO:0016849; phosphorus-oxygen lyase activity; Molecula…
AR_GLEAN_10006639	chr17	2.14888	1.2304	1.6687	10.8472	18.3565	14.9621	0.0251853	FBXW5_HUMAN F-box/WD repeat-containing protein 5 OS=Homo sapiens GN=FBXW5 PE=1 SV=1	GO:0005515; protein binding; Molecular Function
AR_GLEAN_10006590	chr17	4.06854	4.26618	1.72315	18.4374	16.3429	10.7116	0.0255891	NFIL3_DANRE Nuclear factor interleukin-3-regulated protein OS=Danio rerio GN=nfil3 PE=2 SV=1	GO:0003700; sequence-specific DNA binding transcription factor activity; Molecular Function,GO:0005634; nucleus; Cellular Component,GO:0006351; transcription, DNA-dependent; Biological Process,GO:0006355; regulation of transcription, DNA-dependent; Biological Process,GO:0007623; circadian rhythm; Biological Process,GO:0043565; sequence-specific DNA binding; Molecular Function,GO:0046983; protein …
AR_GLEAN_10006585	chr17	1.82794	0.656207	1.49343	7.18364	9.23091	12.313	0.026032	DIRA2_MOUSE GTP-binding protein Di-Ras2 OS=Mus musculus GN=Diras2 PE=2 SV=1	GO:0003924; GTPase activity; Molecular Function,GO:0005525; GTP binding; Molecular Function,GO:0005622; intracellular; Cellular Component,GO:0006184; GTP catabolic process; Biological Process,GO:0007165; signal transduction; Biological Process,GO:0007264; small GTPase mediated signal transduction; Biological Process,GO:0015031; protein transport; Biological Process,GO:0016020; membrane; Cellular …
AR_GLEAN_10000950	chr17	3.52092	4.21017	5.41283	71.3391	126.014	104.693	0.0261066	HSPB8_PONAB Heat shock protein beta-8 OS=Pongo abelii GN=HSPB8 PE=2 SV=1	N.A.
AR_GLEAN_10006541	chr17	0.0446741	0	0.0665876	2.51088	3.27625	4.43617	0.0263562	THOP1_MOUSE Thimet oligopeptidase OS=Mus musculus GN=Thop1 PE=1 SV=1	GO:0004222; metalloendopeptidase activity; Molecular Function,GO:0006508; proteolysis; Biological Process
AR_GLEAN_10011121	chr17	0.0625069	0.0505851	0	5.41999	3.94703	3.07004	0.0266635	PAR1_RAT Proteinase-activated receptor 1 OS=Rattus norvegicus GN=F2r PE=2 SV=1	GO:0004930; G-protein coupled receptor activity; Molecular Function,GO:0007186; G-protein coupled receptor signaling pathway; Biological Process,GO:0007596; blood coagulation; Biological Process,GO:0015057; thrombin receptor activity; Molecular Function,GO:0016021; integral to membrane; Cellular Component,GO:0070493; thrombin receptor signaling pathway; Biological Process
AR_GLEAN_10021087	chr17	0	0.51095	0.57257	4.68607	8.67147	6.58515	0.0293772	LPPR1_DANRE Lipid phosphate phosphatase-related protein type 1 OS=Danio rerio GN=lppr1 PE=2 SV=1	GO:0003824; catalytic activity; Molecular Function,GO:0016020; membrane; Cellular Component
AR_GLEAN_10021205	chr17	0.829228	2.03815	1.14243	25.4676	21.5743	13.8915	0.0294734	HERC1_HUMAN Probable E3 ubiquitin-protein ligase HERC1 OS=Homo sapiens GN=HERC1 PE=1 SV=2	GO:0005515; protein binding; Molecular Function,GO:0005622; intracellular; Cellular Component,GO:0006464; protein modification process; Biological Process,GO:0016881; acid-amino acid ligase activity; Molecular Function
AR_GLEAN_10021155	chr17	0.13719	0.476072	0.184515	4.56052	5.2456	2.82057	0.0296885	RANB3_MOUSE Ran-binding protein 3 OS=Mus musculus GN=Ranbp3 PE=1 SV=2	GO:0046907; intracellular transport; Biological Process
AR_GLEAN_10003150	chr17	0	0.0717028	0	6.21451	5.20344	3.2631	0.0301151	N2F1A_DANRE Nuclear receptor subfamily 2 group F member 1-A OS=Danio rerio GN=nr2f1a PE=2 SV=1	GO:0003677; DNA binding; Molecular Function,GO:0003700; sequence-specific DNA binding transcription factor activity; Molecular Function,GO:0003707; steroid hormone receptor activity; Molecular Function,GO:0004879; ligand-activated sequence-specific DNA binding RNA polymerase II transcription factor activity; Molecular Function,GO:0005634; nucleus; Cellular Component,GO:0006355; regulation of tran…
AR_GLEAN_10006609	chr17	0	2.15983	0.707525	2.65927	4.65612	4.1964	0.0304319	CTXN3_HUMAN Cortexin-3 OS=Homo sapiens GN=CTXN3 PE=2 SV=1	GO:0031224; intrinsic to membrane; Cellular Component
AR_GLEAN_10021014	chr17	0	0.168916	0.0493693	2.66911	1.78727	1.47156	0.0315865	WSCD2_DANRE WSC domain-containing protein 2 OS=Danio rerio GN=wscd2 PE=3 SV=1	N.A.
AR_GLEAN_10004678	chr17	0.0343024	0.222871	0.298082	4.18058	2.3343	2.81534	0.0317845	AOFA_DICDI Probable flavin-containing monoamine oxidase A OS=Dictyostelium discoideum GN=maoA PE=3 SV=1	GO:0016491; oxidoreductase activity; Molecular Function,GO:0055114; oxidation-reduction process; Biological Process
AR_GLEAN_10000857	chr17	0.0849762	0.169096	0.207807	4.45383	4.41032	2.42848	0.0322473	CO6_PONPY Complement component C6 OS=Pongo pygmaeus GN=C6 PE=2 SV=1	GO:0005515; protein binding; Molecular Function,GO:0005579; membrane attack complex; Cellular Component,GO:0006955; immune response; Biological Process
AR_GLEAN_10020947	chr17	0	0.0775779	0	9.4915	11.8082	6.03994	0.0323412	RASF2_HUMAN Ras association domain-containing protein 2 OS=Homo sapiens GN=RASSF2 PE=1 SV=1	GO:0007165; signal transduction; Biological Process
AR_GLEAN_10008967	chr17	0.364231	0.836917	0.840888	25.2498	23.3275	13.2925	0.0326604	GELS_CHICK Gelsolin OS=Gallus gallus GN=GSN PE=2 SV=1	GO:0003779; actin binding; Molecular Function
AR_GLEAN_10006580	chr17	0	0.100426	0.267555	1.15294	2.00983	1.20362	0.0329012	SIA8D_CRIGR CMP-N-acetylneuraminate-poly-alpha-2, 8-sialyltransferase OS=Cricetulus griseus GN=ST8SIA4 PE=2 SV=1	GO:0006486; protein glycosylation; Biological Process,GO:0008373; sialyltransferase activity; Molecular Function,GO:0030173; integral to Golgi membrane; Cellular Component
AR_GLEAN_10011169	chr17	0.757582	0.892159	0.452363	3.32412	4.6472	2.69316	0.0330659	TM175_DANRE Transmembrane protein 175 OS=Danio rerio GN=tmem175 PE=3 SV=1	N.A.
AR_GLEAN_10004688	chr17	0.392209	0.989089	1.17579	10.0405	14.8219	8.21891	0.0338743	CC74B_HUMAN Coiled-coil domain-containing protein 74B OS=Homo sapiens GN=CCDC74B PE=2 SV=1	N.A.
AR_GLEAN_10020985	chr17	189.615	177.456	278.168	2085	1782	1129.99	0.0343058	RLA0_RANSY 60S acidic ribosomal protein P0 OS=Rana sylvatica GN=RPLP0 PE=2 SV=1	GO:0003735; structural constituent of ribosome; Molecular Function,GO:0003924; GTPase activity; Molecular Function,GO:0005525; GTP binding; Molecular Function,GO:0005622; intracellular; Cellular Component,GO:0005840; ribosome; Cellular Component,GO:0006184; GTP catabolic process; Biological Process,GO:0006414; translational elongation; Biological Process,GO:0006886; intracellular protein transpor…
AR_GLEAN_10021290	chr17	4.51179	3.42941	2.96409	34.4448	48.424	26.8258	0.0343707	SIA7F_HUMAN Alpha-N-acetylgalactosaminide alpha-2,6-sialyltransferase 6 OS=Homo sapiens GN=ST6GALNAC6 PE=1 SV=1	GO:0006486; protein glycosylation; Biological Process,GO:0008373; sialyltransferase activity; Molecular Function,GO:0030173; integral to Golgi membrane; Cellular Component
AR_GLEAN_10020996	chr17	0.0559201	0.137793	0.162735	2.06077	3.74366	4.00849	0.0351401	CABP1_MOUSE Calcium-binding protein 1 OS=Mus musculus GN=Cabp1 PE=1 SV=3	GO:0005509; calcium ion binding; Molecular Function
AR_GLEAN_10006538	chr17	0.0349392	0.196773	0	5.72557	10.9341	11.3316	0.0359195	LIFR_HUMAN Leukemia inhibitory factor receptor OS=Homo sapiens GN=LIFR PE=1 SV=1	GO:0005515; protein binding; Molecular Function
AR_GLEAN_10021012	chr17	6.08887	4.84105	4.48181	24.5492	38.5106	23.9958	0.0361386	P3IP1_DANRE Phosphoinositide-3-kinase-interacting protein 1 OS=Danio rerio GN=pik3ip1 PE=2 SV=1	N.A.
AR_GLEAN_10011086	chr17	0	0.0664977	0	1.22239	2.45671	2.30281	0.0362913	CGAT1_HUMAN Chondroitin sulfate N-acetylgalactosaminyltransferase 1 OS=Homo sapiens GN=CSGALNACT1 PE=1 SV=2	GO:0016758; transferase activity, transferring hexosyl groups; Molecular Function,GO:0032580; Golgi cisterna membrane; Cellular Component
AR_GLEAN_10021224	chr17	0.232778	2.23567	9.39475	17.6678	16.6206	14.6893	0.0371523	SMAD7_HUMAN Mothers against decapentaplegic homolog 7 OS=Homo sapiens GN=SMAD7 PE=1 SV=1	GO:0005622; intracellular; Cellular Component,GO:0006355; regulation of transcription, DNA-dependent; Biological Process
AR_GLEAN_10004391	chr17	0.545894	1.67784	0.635221	9.72887	5.56792	5.79939	0.0382857	RGS3_HUMAN Regulator of G-protein signaling 3 OS=Homo sapiens GN=RGS3 PE=1 SV=2	GO:0038032; termination of G-protein coupled receptor signaling pathway; Biological Process
AR_GLEAN_10021005	chr17	0	0.41535	0.295963	1.66866	0.852185	1.09381	0.038339	RHOF_BOVIN Rho-related GTP-binding protein RhoF OS=Bos taurus GN=RHOF PE=2 SV=1	GO:0003924; GTPase activity; Molecular Function,GO:0005525; GTP binding; Molecular Function,GO:0005622; intracellular; Cellular Component,GO:0006184; GTP catabolic process; Biological Process,GO:0006886; intracellular protein transport; Biological Process,GO:0006913; nucleocytoplasmic transport; Biological Process,GO:0007165; signal transduction; Biological Process,GO:0007264; small GTPase mediat…
AR_GLEAN_10000949	chr17	0.116322	0.095433	0.170206	6.73521	7.52846	3.6431	0.0387456	HSPB1_HUMAN Heat shock protein beta-1 OS=Homo sapiens GN=HSPB1 PE=1 SV=2	N.A.
AR_GLEAN_10020922	chr17	1.5061	0.742885	0.977429	3.92952	5.73923	3.25401	0.0393346	CNNM3_HUMAN Metal transporter CNNM3 OS=Homo sapiens GN=CNNM3 PE=1 SV=1	GO:0005515; protein binding; Molecular Function
AR_GLEAN_10021027	chr17	0.220632	0.181512	0.0534908	1.31832	2.2221	1.26287	0.0400155	HIC2_DANRE Hypermethylated in cancer 2 protein OS=Danio rerio GN=hic2 PE=2 SV=1	GO:0005515; protein binding; Molecular Function,GO:0005622; intracellular; Cellular Component,GO:0008270; zinc ion binding; Molecular Function
AR_GLEAN_10021028	chr17	31.1727	28.2246	28.109	101.261	179.268	134.355	0.040093	UB2L3_MOUSE Ubiquitin-conjugating enzyme E2 L3 OS=Mus musculus GN=Ube2l3 PE=2 SV=1	GO:0016881; acid-amino acid ligase activity; Molecular Function
AR_GLEAN_10021191	chr17	0.615384	0.479211	1.45108	6.18978	4.46282	8.8877	0.0417318	SCRB2_HUMAN Lysosome membrane protein 2 OS=Homo sapiens GN=SCARB2 PE=1 SV=2	GO:0007155; cell adhesion; Biological Process,GO:0016020; membrane; Cellular Component
AR_GLEAN_10011183	chr17	0	0.0839351	0.151993	1.02296	1.772	0.959978	0.0426856	NPFF2_HUMAN Neuropeptide FF receptor 2 OS=Homo sapiens GN=NPFFR2 PE=1 SV=2	GO:0007186; G-protein coupled receptor signaling pathway; Biological Process,GO:0008188; neuropeptide receptor activity; Molecular Function,GO:0016021; integral to membrane; Cellular Component
AR_GLEAN_10003179	chr17	0	0	0	1.98448	1.35349	2.88379	0.0429083		N.A.
AR_GLEAN_10003157	chr17	0.681541	0.681922	1.63443	5.84794	9.81421	5.45699	0.0432652	T161B_MOUSE Transmembrane protein 161B OS=Mus musculus GN=Tmem161b PE=2 SV=1	N.A.
AR_GLEAN_10009001	chr17	0	0	0	0.902945	0.6919	1.4204	0.043368	LMX1B_HUMAN LIM homeobox transcription factor 1-beta OS=Homo sapiens GN=LMX1B PE=1 SV=2	GO:0003700; sequence-specific DNA binding transcription factor activity; Molecular Function,GO:0006355; regulation of transcription, DNA-dependent; Biological Process,GO:0008270; zinc ion binding; Molecular Function,GO:0043565; sequence-specific DNA binding; Molecular Function
AR_GLEAN_10021082	chr17	0.247715	0.831576	0.444265	5.05591	10.8667	9.10837	0.043756	TTC28_HUMAN Tetratricopeptide repeat protein 28 OS=Homo sapiens GN=TTC28 PE=1 SV=4	GO:0005515; protein binding; Molecular Function
AR_GLEAN_10011115	chr17	0.0418859	0.202346	0.12212	1.19697	0.898989	1.81031	0.0444295	GCNT4_DANRE Beta-1,3-galactosyl-O-glycosyl-glycoprotein beta-1,6-N-acetylglucosaminyltransferase 4 OS=Danio rerio GN=gcnt4 PE=2 SV=2	GO:0008375; acetylglucosaminyltransferase activity; Molecular Function,GO:0016020; membrane; Cellular Component
AR_GLEAN_10011138	chr17	1.54698	1.64617	0.757303	8.8901	10.9659	17.1935	0.0459335	M2GD_HUMAN Dimethylglycine dehydrogenase, mitochondrial OS=Homo sapiens GN=DMGDH PE=1 SV=2	GO:0004047; aminomethyltransferase activity; Molecular Function,GO:0005737; cytoplasm; Cellular Component,GO:0006546; glycine catabolic process; Biological Process,GO:0016491; oxidoreductase activity; Molecular Function,GO:0055114; oxidation-reduction process; Biological Process
AR_GLEAN_10011204	chr17	0	0	0	0.619964	1.43092	1.19146	0.0461381	NOE1_CHICK Noelin OS=Gallus gallus GN=OLFM1 PE=2 SV=1	GO:0005515; protein binding; Molecular Function
AR_GLEAN_10006540	chr17	0.200963	0.233266	0.280267	0.935167	1.8655	1.58446	0.0462574	LAP2_HUMAN Protein LAP2 OS=Homo sapiens GN=ERBB2IP PE=1 SV=2	GO:0005515; protein binding; Molecular Function
AR_GLEAN_10020974	chr17	56.6735	46.1473	58.145	408.485	791.895	499.9	0.0470714	VPS29_DANRE Vacuolar protein sorting-associated protein 29 OS=Danio rerio GN=vps29 PE=2 SV=1	GO:0016788; hydrolase activity, acting on ester bonds; Molecular Function
AR_GLEAN_10000245	chr17	0.0290547	0.116485	0.0829941	0.861839	0.785066	1.49065	0.0475969	VPP2_HUMAN V-type proton ATPase 116 kDa subunit a isoform 2 OS=Homo sapiens GN=ATP6V0A2 PE=1 SV=2	GO:0015078; hydrogen ion transmembrane transporter activity; Molecular Function,GO:0015991; ATP hydrolysis coupled proton transport; Biological Process,GO:0033177; proton-transporting two-sector ATPase complex, proton-transporting domain; Cellular Component
AR_GLEAN_10006542	chr17	0.523129	0.137029	0.898802	4.49177	7.81794	10.0674	0.0480736	SGTB_HUMAN Small glutamine-rich tetratricopeptide repeat-containing protein beta OS=Homo sapiens GN=SGTB PE=1 SV=1	GO:0005515; protein binding; Molecular Function
AR_GLEAN_10001742	chr17	3.24502	1.2859	5.73132	23.2299	24.7314	43.4378	0.0484581	PTGES_BOVIN Prostaglandin E synthase OS=Bos taurus GN=PTGES PE=2 SV=1	N.A.
AR_GLEAN_10021075	chr17	0.0780517	1.30196	0.29316	3.89	2.0885	4.99304	0.0499037	FA55B_MOUSE Protein FAM55B OS=Mus musculus GN=Fam55b PE=2 SV=1	N.A.
AR_GLEAN_10013755	chr18	0.105896	0	0	1.99374	2.02204	1.89957	2.97514e-06	CMTA2_HUMAN Calmodulin-binding transcription activator 2 OS=Homo sapiens GN=CAMTA2 PE=1 SV=3	GO:0005515; protein binding; Molecular Function
AR_GLEAN_10017451	chr18	1.39585	1.23074	1.70257	28.2714	27.9165	27.2221	1.01731e-05	CATF_HUMAN Cathepsin F OS=Homo sapiens GN=CTSF PE=1 SV=1	GO:0004869; cysteine-type endopeptidase inhibitor activity; Molecular Function,GO:0006508; proteolysis; Biological Process,GO:0008234; cysteine-type peptidase activity; Molecular Function
AR_GLEAN_10017463	chr18	0	0	0	1.18737	1.1747	1.20755	6.4617e-05	2A5B_RABIT Serine/threonine-protein phosphatase 2A 56 kDa regulatory subunit beta isoform OS=Oryctolagus cuniculus GN=PPP2R5B PE=2 SV=1	GO:0000159; protein phosphatase type 2A complex; Cellular Component,GO:0007165; signal transduction; Biological Process,GO:0008601; protein phosphatase type 2A regulator activity; Molecular Function
AR_GLEAN_10017542	chr18	0	0.0713246	0.0480983	3.37047	3.18929	3.35551	6.74738e-05	K2022_HUMAN Uncharacterized protein KIAA2022 OS=Homo sapiens GN=KIAA2022 PE=2 SV=1	N.A.
AR_GLEAN_10018540	chr18	1.80563	2.8306	2.55345	24.8881	23.0726	22.8852	0.000112382	RHOA_RAT Transforming protein RhoA OS=Rattus norvegicus GN=Rhoa PE=1 SV=1	GO:0003924; GTPase activity; Molecular Function,GO:0004221; ubiquitin thiolesterase activity; Molecular Function,GO:0005525; GTP binding; Molecular Function,GO:0005622; intracellular; Cellular Component,GO:0006184; GTP catabolic process; Biological Process,GO:0006511; ubiquitin-dependent protein catabolic process; Biological Process,GO:0007165; signal transduction; Biological Process,GO:0007264; …
AR_GLEAN_10008788	chr18	0.226072	0	0.648263	10.6678	9.98911	9.41524	0.000153869	FABP6_MOUSE Gastrotropin OS=Mus musculus GN=Fabp6 PE=2 SV=2	GO:0005215; transporter activity; Molecular Function,GO:0005488; binding; Molecular Function,GO:0006810; transport; Biological Process,GO:0008289; lipid binding; Molecular Function
AR_GLEAN_10017337	chr18	0.00931571	0.0631134	0.0145471	4.56096	4.56885	4.30935	0.000225361	PAR14_MOUSE Poly [ADP-ribose] polymerase 14 OS=Mus musculus GN=Parp14 PE=1 SV=3	GO:0003950; NAD+ ADP-ribosyltransferase activity; Molecular Function
AR_GLEAN_10003880	chr18	0.922414	0.187429	0.345988	7.00694	7.8771	6.61984	0.000359629	UBE2B_RAT Ubiquitin-conjugating enzyme E2 B OS=Rattus norvegicus GN=Ube2b PE=2 SV=1	GO:0016881; acid-amino acid ligase activity; Molecular Function
AR_GLEAN_10018551	chr18	118.364	146.487	218.774	896.823	844.094	753.159	0.000363525	RL10_MACFA 60S ribosomal protein L10 OS=Macaca fascicularis GN=RPL10 PE=2 SV=1	GO:0003735; structural constituent of ribosome; Molecular Function,GO:0005840; ribosome; Cellular Component,GO:0006412; translation; Biological Process
AR_GLEAN_10018571	chr18	0.0694541	0.0578257	0.0769327	3.09248	3.3516	3.20557	0.000532825	SRGP2_HUMAN SLIT-ROBO Rho GTPase-activating protein 3 OS=Homo sapiens GN=SRGAP3 PE=1 SV=3	GO:0005515; protein binding; Molecular Function,GO:0005622; intracellular; Cellular Component,GO:0007165; signal transduction; Biological Process
AR_GLEAN_10018655	chr18	0.362579	0.700217	0.557322	19.1327	17.9011	19.7101	0.000593251	TSN31_DANRE Tetraspanin-31 OS=Danio rerio GN=tspan31 PE=2 SV=2	GO:0016021; integral to membrane; Cellular Component
AR_GLEAN_10005709	chr18	0.35647	0.521087	0.329129	3.27631	2.91128	3.41109	0.00086962	SALL1_HUMAN Sal-like protein 1 OS=Homo sapiens GN=SALL1 PE=1 SV=2	GO:0005622; intracellular; Cellular Component,GO:0008270; zinc ion binding; Molecular Function
AR_GLEAN_10018637	chr18	0	0.0387041	0	2.51235	2.81608	2.66441	0.000880394	HXC10_MOUSE Homeobox protein Hox-C10 OS=Mus musculus GN=Hoxc10 PE=2 SV=1	GO:0003700; sequence-specific DNA binding transcription factor activity; Molecular Function,GO:0006355; regulation of transcription, DNA-dependent; Biological Process,GO:0043565; sequence-specific DNA binding; Molecular Function
AR_GLEAN_10013978	chr18	20.2131	29.608	28.8491	167.283	139.664	154.188	0.00146971	RL36A_TAKRU 60S ribosomal protein L36a OS=Takifugu rubripes GN=rpl36a PE=3 SV=2	GO:0003735; structural constituent of ribosome; Molecular Function,GO:0005622; intracellular; Cellular Component,GO:0005840; ribosome; Cellular Component,GO:0006412; translation; Biological Process
AR_GLEAN_10013799	chr18	0.0590906	0.187409	0.163202	1.63326	1.59431	1.9224	0.0016311	CAN5_MOUSE Calpain-5 OS=Mus musculus GN=Capn5 PE=2 SV=1	GO:0004198; calcium-dependent cysteine-type endopeptidase activity; Molecular Function,GO:0005515; protein binding; Molecular Function,GO:0005622; intracellular; Cellular Component,GO:0006508; proteolysis; Biological Process
AR_GLEAN_10013751	chr18	0.036835	0.227145	0.427834	2.9272	2.94304	2.93816	0.00170936	PK3CA_BOVIN Phosphatidylinositol-4,5-bisphosphate 3-kinase catalytic subunit alpha isoform OS=Bos taurus GN=PIK3CA PE=1 SV=1	GO:0005942; phosphatidylinositol 3-kinase complex; Cellular Component,GO:0007165; signal transduction; Biological Process,GO:0016303; 1-phosphatidylinositol-3-kinase activity; Molecular Function,GO:0016773; phosphotransferase activity, alcohol group as acceptor; Molecular Function,GO:0035004; phosphatidylinositol 3-kinase activity; Molecular Function,GO:0046854; phosphatidylinositol phosphorylati…
AR_GLEAN_10017391	chr18	5.30071	8.83334	5.67334	32.3236	39.1369	32.2724	0.00182931	SR140_PONAB U2 snRNP-associated SURP motif-containing protein OS=Pongo abelii GN=U2SURP PE=2 SV=1	GO:0003676; nucleic acid binding; Molecular Function,GO:0003723; RNA binding; Molecular Function,GO:0006396; RNA processing; Biological Process
AR_GLEAN_10018666	chr18	0.0569861	0.137273	0.029082	3.70402	4.35775	4.30598	0.00220239	NCK5L_HUMAN Nck-associated protein 5-like OS=Homo sapiens GN=NCKAP5L PE=1 SV=2	N.A.
AR_GLEAN_10014064	chr18	0.146162	0.437625	0.66152	5.81585	5.1896	6.59813	0.00241476	SCHI1_MOUSE Schwannomin-interacting protein 1 OS=Mus musculus GN=Schip1 PE=1 SV=1	N.A.
AR_GLEAN_10013816	chr18	0.0625436	0.274291	0.190823	4.63835	5.59006	4.76538	0.00278058	ZBT38_HUMAN Zinc finger and BTB domain-containing protein 38 OS=Homo sapiens GN=ZBTB38 PE=1 SV=2	GO:0005515; protein binding; Molecular Function,GO:0005622; intracellular; Cellular Component,GO:0008270; zinc ion binding; Molecular Function
AR_GLEAN_10013789	chr18	0.56108	2.17363	0.74291	9.73526	13.0785	12.4533	0.00293781	ACAP2_RABIT Arf-GAP with coiled-coil, ANK repeat and PH domain-containing protein 2 OS=Oryctolagus cuniculus GN=ACAP2 PE=2 SV=1	GO:0005515; protein binding; Molecular Function,GO:0005543; phospholipid binding; Molecular Function,GO:0008060; ARF GTPase activator activity; Molecular Function,GO:0008270; zinc ion binding; Molecular Function,GO:0032312; regulation of ARF GTPase activity; Biological Process
AR_GLEAN_10005712	chr18	0.110287	0.26488	0.387806	6.90403	6.54126	8.00528	0.00317834	RBL2_HUMAN Retinoblastoma-like protein 2 OS=Homo sapiens GN=RBL2 PE=1 SV=3	GO:0005634; nucleus; Cellular Component,GO:0051726; regulation of cell cycle; Biological Process
AR_GLEAN_10003896	chr18	0.14272	0	0.135358	1.32988	1.46142	1.08217	0.00345328	PIM1_RAT Serine/threonine-protein kinase pim-1 OS=Rattus norvegicus GN=Pim1 PE=1 SV=1	GO:0004672; protein kinase activity; Molecular Function,GO:0004713; protein tyrosine kinase activity; Molecular Function,GO:0005524; ATP binding; Molecular Function,GO:0006468; protein phosphorylation; Biological Process
AR_GLEAN_10017378	chr18	0.0370619	0.48953	0.377767	3.16052	4.19708	3.39905	0.0035057	FA8_CANFA Coagulation factor VIII OS=Canis familiaris GN=F8 PE=2 SV=1	GO:0005507; copper ion binding; Molecular Function,GO:0007155; cell adhesion; Biological Process,GO:0016491; oxidoreductase activity; Molecular Function,GO:0055114; oxidation-reduction process; Biological Process
AR_GLEAN_10018508	chr18	0.118074	0.384689	0.481693	1.77247	2.46424	2.0879	0.00392582	MBD1_MOUSE Methyl-CpG-binding domain protein 1 OS=Mus musculus GN=Mbd1 PE=1 SV=2	GO:0003677; DNA binding; Molecular Function,GO:0005634; nucleus; Cellular Component,GO:0008270; zinc ion binding; Molecular Function
AR_GLEAN_10018619	chr18	0.202073	0.320051	0.280298	1.44601	1.19852	1.14287	0.00414974	IKZF4_MOUSE Zinc finger protein Eos OS=Mus musculus GN=Ikzf4 PE=1 SV=2	GO:0005622; intracellular; Cellular Component,GO:0008270; zinc ion binding; Molecular Function
AR_GLEAN_10014053	chr18	0.0831864	0.123378	0.190585	7.52765	6.89153	8.61285	0.00428419	CO4A6_HUMAN Collagen alpha-6(IV) chain OS=Homo sapiens GN=COL4A6 PE=2 SV=3	GO:0005201; extracellular matrix structural constituent; Molecular Function,GO:0005581; collagen; Cellular Component
AR_GLEAN_10018519	chr18	0.181408	0	0.50556	3.52389	3.3496	2.51133	0.00428804	PRAF2_MACFA PRA1 family protein 2 OS=Macaca fascicularis GN=PRAF2 PE=2 SV=1	N.A.
AR_GLEAN_10008754	chr18	47.8153	107.259	112.207	1504.71	1472.74	1190.62	0.004412	RS14_MOUSE 40S ribosomal protein S14 OS=Mus musculus GN=Rps14 PE=2 SV=3	GO:0003735; structural constituent of ribosome; Molecular Function,GO:0005622; intracellular; Cellular Component,GO:0005840; ribosome; Cellular Component,GO:0006412; translation; Biological Process
AR_GLEAN_10018627	chr18	0.552211	0.397756	0.350299	6.10593	7.47715	6.21009	0.00444593	FMNL3_MOUSE Formin-like protein 3 OS=Mus musculus GN=Fmnl3 PE=2 SV=2	GO:0003779; actin binding; Molecular Function,GO:0005515; protein binding; Molecular Function,GO:0008270; zinc ion binding; Molecular Function,GO:0016043; cellular component organization; Biological Process,GO:0017048; Rho GTPase binding; Molecular Function,GO:0030036; actin cytoskeleton organization; Biological Process
AR_GLEAN_10018620	chr18	92.5289	135.865	146.423	608.477	475.875	500.513	0.00448989	RS26_RAT 40S ribosomal protein S26 OS=Rattus norvegicus GN=Rps26 PE=3 SV=3	GO:0003735; structural constituent of ribosome; Molecular Function,GO:0005622; intracellular; Cellular Component,GO:0005840; ribosome; Cellular Component,GO:0006412; translation; Biological Process
AR_GLEAN_10008832	chr18	0.113303	0.400635	0.593641	1.99865	2.03008	1.89438	0.00451234	ADA19_HUMAN Disintegrin and metalloproteinase domain-containing protein 19 OS=Homo sapiens GN=ADAM19 PE=1 SV=3	GO:0004222; metalloendopeptidase activity; Molecular Function,GO:0006508; proteolysis; Biological Process
AR_GLEAN_10018639	chr18	0	0.0737121	0.263575	2.19084	2.26214	1.64617	0.00454812	HXC8A_DANRE Homeobox protein Hox-C8a OS=Danio rerio GN=hoxc8a PE=2 SV=1	GO:0000976; transcription regulatory region sequence-specific DNA binding; Molecular Function,GO:0003700; sequence-specific DNA binding transcription factor activity; Molecular Function,GO:0006355; regulation of transcription, DNA-dependent; Biological Process,GO:0043565; sequence-specific DNA binding; Molecular Function
AR_GLEAN_10014044	chr18	25.4168	58.9262	47.1086	858.56	794.451	668.041	0.00476222	RS4X_DANRE 40S ribosomal protein S4, X isoform OS=Danio rerio GN=rps4x PE=2 SV=3	GO:0003723; RNA binding; Molecular Function,GO:0003735; structural constituent of ribosome; Molecular Function,GO:0005622; intracellular; Cellular Component,GO:0005840; ribosome; Cellular Component,GO:0006412; translation; Biological Process
AR_GLEAN_10003860	chr18	1.46616	3.46482	1.65463	21.3401	16.0563	16.8837	0.00501696	EMAL3_HUMAN Echinoderm microtubule-associated protein-like 3 OS=Homo sapiens GN=EML3 PE=1 SV=1	GO:0005515; protein binding; Molecular Function
AR_GLEAN_10003859	chr18	0.49298	0.898245	1.15458	13.8375	15.7049	11.994	0.00548799	MTA2_HUMAN Metastasis-associated protein MTA2 OS=Homo sapiens GN=MTA2 PE=1 SV=1	GO:0003677; DNA binding; Molecular Function,GO:0003700; sequence-specific DNA binding transcription factor activity; Molecular Function,GO:0006355; regulation of transcription, DNA-dependent; Biological Process,GO:0008270; zinc ion binding; Molecular Function,GO:0043565; sequence-specific DNA binding; Molecular Function
AR_GLEAN_10018503	chr18	0.0357079	0	0.100133	1.0471	1.38784	1.37462	0.00549914	GP153_HUMAN Probable G-protein coupled receptor 153 OS=Homo sapiens GN=GPR153 PE=2 SV=2	GO:0007186; G-protein coupled receptor signaling pathway; Biological Process,GO:0016021; integral to membrane; Cellular Component
AR_GLEAN_10018709	chr18	0.026219	0	0.0388401	1.35707	1.59485	1.77023	0.00554824	CPNE9_HUMAN Copine-9 OS=Homo sapiens GN=CPNE9 PE=1 SV=3	GO:0005515; protein binding; Molecular Function
AR_GLEAN_10005673	chr18	0.833809	0.963114	1.29997	4.96616	4.91651	6.23071	0.00559078	KDM8_SALSA Lysine-specific demethylase 8 OS=Salmo salar GN=jmjd5 PE=2 SV=1	GO:0005515; protein binding; Molecular Function
AR_GLEAN_10014023	chr18	0.410751	0.349319	0.282273	2.68019	3.41099	2.88158	0.00560478	FOXO4_MOUSE Forkhead box protein O4 OS=Mus musculus GN=Foxo4 PE=2 SV=1	GO:0003700; sequence-specific DNA binding transcription factor activity; Molecular Function,GO:0006355; regulation of transcription, DNA-dependent; Biological Process,GO:0043565; sequence-specific DNA binding; Molecular Function
AR_GLEAN_10018530	chr18	0.385561	7.02184	0.340667	21.2452	18.443	21.9779	0.00603179	SEM3F_HUMAN Semaphorin-3F OS=Homo sapiens GN=SEMA3F PE=2 SV=2	GO:0005515; protein binding; Molecular Function,GO:0016020; membrane; Cellular Component
AR_GLEAN_10008844	chr18	0	0.346942	0.614477	2.32688	2.50901	3.36383	0.00620921	NSG2_HUMAN Neuron-specific protein family member 2 OS=Homo sapiens GN=NSG2 PE=2 SV=1	GO:0007212; dopamine receptor signaling pathway; Biological Process,GO:0016021; integral to membrane; Cellular Component,GO:0050780; dopamine receptor binding; Molecular Function
AR_GLEAN_10013809	chr18	0.554927	0	0.45742	4.60434	4.61025	3.298	0.00635562		N.A.
AR_GLEAN_10018698	chr18	0.0576473	0.109642	0.139256	3.47018	4.24718	3.27644	0.00658475	HDAC7_HUMAN Histone deacetylase 7 OS=Homo sapiens GN=HDAC7 PE=1 SV=2	N.A.
AR_GLEAN_10013780	chr18	0.080427	0.194565	0.114906	5.82537	6.167	4.65514	0.00682126	LAMP1_CHICK Lysosome-associated membrane glycoprotein 1 OS=Gallus gallus GN=LAMP1 PE=2 SV=1	GO:0016020; membrane; Cellular Component
AR_GLEAN_10018422	chr18	0.0362414	0.0889242	0.104387	13.048	17.3317	14.6281	0.00693609	SCUB3_MOUSE Signal peptide, CUB and EGF-like domain-containing protein 3 OS=Mus musculus GN=Scube3 PE=1 SV=1	GO:0005509; calcium ion binding; Molecular Function,GO:0005515; protein binding; Molecular Function
AR_GLEAN_10003851	chr18	0.0700128	0.199961	0.127382	2.85558	2.68162	2.12084	0.00699301	ALPK1_HUMAN Alpha-protein kinase 1 OS=Homo sapiens GN=ALPK1 PE=2 SV=3	GO:0004674; protein serine/threonine kinase activity; Molecular Function,GO:0005524; ATP binding; Molecular Function,GO:0006468; protein phosphorylation; Biological Process
AR_GLEAN_10017548	chr18	0.382474	0.777807	0.629374	3.38363	4.66261	3.97765	0.00711653	ATRX_MOUSE Transcriptional regulator ATRX OS=Mus musculus GN=Atrx PE=1 SV=3	GO:0003676; nucleic acid binding; Molecular Function,GO:0003677; DNA binding; Molecular Function,GO:0004386; helicase activity; Molecular Function,GO:0005524; ATP binding; Molecular Function
AR_GLEAN_10013748	chr18	0.0205809	0.137567	0.185729	3.89239	4.95914	3.80273	0.00729155	PYGM_HUMAN Glycogen phosphorylase, muscle form OS=Homo sapiens GN=PYGM PE=1 SV=6	GO:0004645; phosphorylase activity; Molecular Function,GO:0005975; carbohydrate metabolic process; Biological Process
AR_GLEAN_10017347	chr18	0	0	0	1.21397	0.945211	1.27426	0.0077198	PAR4_MOUSE Proteinase-activated receptor 4 OS=Mus musculus GN=F2rl3 PE=1 SV=2	GO:0007186; G-protein coupled receptor signaling pathway; Biological Process,GO:0007596; blood coagulation; Biological Process,GO:0015057; thrombin receptor activity; Molecular Function,GO:0016021; integral to membrane; Cellular Component,GO:0070493; thrombin receptor signaling pathway; Biological Process
AR_GLEAN_10018498	chr18	0.134083	0.3884	0	1.01936	1.16532	1.0229	0.0077534	GP160_HUMAN Probable G-protein coupled receptor 160 OS=Homo sapiens GN=GPR160 PE=2 SV=1	N.A.
AR_GLEAN_10018622	chr18	0	0.120613	1.9367	32.9315	43.4818	32.817	0.00810245	FKB11_MOUSE Peptidyl-prolyl cis-trans isomerase FKBP11 OS=Mus musculus GN=Fkbp11 PE=2 SV=1	GO:0006457; protein folding; Biological Process
AR_GLEAN_10014008	chr18	0.420344	0.718674	0.360294	3.84498	4.9526	5.37023	0.00841371	INT6_DANRE Integrator complex subunit 6 OS=Danio rerio GN=ints6 PE=2 SV=1	N.A.
AR_GLEAN_10008838	chr18	16.7608	29.9549	30.2378	282.298	242.62	202.543	0.00910061	CE041_MOUSE UPF0474 protein C5orf41 homolog OS=Mus musculus PE=2 SV=1	N.A.
AR_GLEAN_10017545	chr18	2.36814	1.86265	6.80715	36.0231	51.4445	51.3706	0.00923083	UPP_DANRE Uracil phosphoribosyltransferase homolog OS=Danio rerio GN=uprt PE=2 SV=1	N.A.
AR_GLEAN_10017432	chr18	0	0	0.435866	16.2537	22.9387	19.6445	0.00937802	T179A_HUMAN Transmembrane protein 179 OS=Homo sapiens GN=TMEM179 PE=2 SV=2	N.A.
AR_GLEAN_10005684	chr18	0.69232	1.08758	0.694542	12.2261	12.2272	16.2884	0.0105289	ZN214_HUMAN Zinc finger protein 214 OS=Homo sapiens GN=ZNF214 PE=2 SV=2	GO:0005622; intracellular; Cellular Component,GO:0008270; zinc ion binding; Molecular Function
AR_GLEAN_10008824	chr18	0.0530516	0	0	1.32806	1.92813	1.73474	0.0107541	ADRB2_ONCMY Beta-2 adrenergic receptor OS=Oncorhynchus mykiss GN=adrb2 PE=2 SV=1	GO:0004935; adrenergic receptor activity; Molecular Function,GO:0007186; G-protein coupled receptor signaling pathway; Biological Process,GO:0016021; integral to membrane; Cellular Component,GO:0071875; adrenergic receptor signaling pathway; Biological Process
AR_GLEAN_10018589	chr18	0.381531	0.742218	0.468387	3.11002	4.35224	3.30671	0.0108731	DI2BA_DANRE Disco-interacting protein 2 homolog B-A OS=Danio rerio GN=dip2ba PE=2 SV=1	GO:0003824; catalytic activity; Molecular Function,GO:0005634; nucleus; Cellular Component,GO:0008134; transcription factor binding; Molecular Function,GO:0008152; metabolic process; Biological Process
AR_GLEAN_10014009	chr18	0.480165	0.479944	1.17944	3.43808	5.08284	3.73298	0.0108932	MSPD1_MOUSE Motile sperm domain-containing protein 1 OS=Mus musculus GN=Mospd1 PE=2 SV=1	GO:0005198; structural molecule activity; Molecular Function
AR_GLEAN_10018403	chr18	0	0	0.0693339	1.11687	1.48174	1.04466	0.0109087	SC5A8_DANRE Sodium-coupled monocarboxylate transporter 1 OS=Danio rerio GN=slc5a8 PE=1 SV=1	GO:0005215; transporter activity; Molecular Function,GO:0006810; transport; Biological Process,GO:0016020; membrane; Cellular Component,GO:0055085; transmembrane transport; Biological Process
AR_GLEAN_10013791	chr18	0	0	0	1.54536	1.06703	1.32081	0.0109245	RN223_MOUSE RING finger protein 223 OS=Mus musculus GN=Rnf223 PE=2 SV=2	GO:0005515; protein binding; Molecular Function,GO:0008270; zinc ion binding; Molecular Function
AR_GLEAN_10017358	chr18	1.06612	1.90125	1.06013	5.61198	8.26519	7.52619	0.0110203	DELE_HUMAN Death ligand signal enhancer OS=Homo sapiens GN=KIAA0141 PE=1 SV=3	N.A.
AR_GLEAN_10013971	chr18	0.376327	0	0.790751	5.72875	8.41305	6.21714	0.0116051	TMM35_DANRE Transmembrane protein 35 OS=Danio rerio GN=tmem35 PE=2 SV=1	N.A.
AR_GLEAN_10017516	chr18	0.102422	0.160641	0.142464	2.43039	2.05305	1.68026	0.0120882	RGC32_MOUSE Response gene to complement 32 protein OS=Mus musculus GN=Rgc32 PE=2 SV=1	N.A.
AR_GLEAN_10018472	chr18	0.155249	0.249726	0.217634	2.50465	3.53545	2.75255	0.0122498	KCAB2_HUMAN Voltage-gated potassium channel subunit beta-2 OS=Homo sapiens GN=KCNAB2 PE=1 SV=2	GO:0006813; potassium ion transport; Biological Process,GO:0016021; integral to membrane; Cellular Component,GO:0055085; transmembrane transport; Biological Process
AR_GLEAN_10017354	chr18	0.131581	0.315404	0.214317	2.37986	2.79681	1.88316	0.0123885	MAML1_HUMAN Mastermind-like protein 1 OS=Homo sapiens GN=MAML1 PE=1 SV=3	GO:0003713; transcription coactivator activity; Molecular Function,GO:0007219; Notch signaling pathway; Biological Process,GO:0016607; nuclear speck; Cellular Component,GO:0045944; positive regulation of transcription from RNA polymerase II promoter; Biological Process
AR_GLEAN_10013766	chr18	0.0704027	0	0	2.04533	2.88648	2.11086	0.012744	CLC10_HUMAN C-type lectin domain family 10 member A OS=Homo sapiens GN=CLEC10A PE=2 SV=1	GO:0005488; binding; Molecular Function
AR_GLEAN_10013842	chr18	80.9037	79.1245	94.7569	686.159	657.351	488.475	0.0130473	EF1G_DANRE Elongation factor 1-gamma OS=Danio rerio GN=eef1g PE=2 SV=1	GO:0003746; translation elongation factor activity; Molecular Function,GO:0003899; DNA-directed RNA polymerase activity; Molecular Function,GO:0005515; protein binding; Molecular Function,GO:0005853; eukaryotic translation elongation factor 1 complex; Cellular Component,GO:0006351; transcription, DNA-dependent; Biological Process,GO:0006414; translational elongation; Biological Process
AR_GLEAN_10008749	chr18	0.914586	1.48674	1.04642	10.8678	15.9401	14.5279	0.0131432	HMGX3_HUMAN HMG domain-containing protein 3 OS=Homo sapiens GN=HMGXB3 PE=2 SV=2	GO:0005515; protein binding; Molecular Function
AR_GLEAN_10018660	chr18	0.123353	0.28153	0.167463	3.96702	5.10131	5.92898	0.0132373	MT21B_HUMAN Methyltransferase-like protein 21B OS=Homo sapiens GN=METTL21B PE=2 SV=1	N.A.
AR_GLEAN_10008812	chr18	1.5562	1.17757	1.00196	7.2823	7.49081	5.25408	0.0133281	LONF1_HUMAN LON peptidase N-terminal domain and RING finger protein 1 OS=Homo sapiens GN=LONRF1 PE=2 SV=2	GO:0000151; ubiquitin ligase complex; Cellular Component,GO:0004176; ATP-dependent peptidase activity; Molecular Function,GO:0004842; ubiquitin-protein ligase activity; Molecular Function,GO:0005515; protein binding; Molecular Function,GO:0006508; proteolysis; Biological Process,GO:0008270; zinc ion binding; Molecular Function,GO:0016567; protein ubiquitination; Biological Process
AR_GLEAN_10018452	chr18	0	0.034701	0.0609426	3.89286	2.59745	3.13731	0.0135423	IGS21_HUMAN Immunoglobulin superfamily member 21 OS=Homo sapiens GN=IGSF21 PE=2 SV=1	GO:0005515; protein binding; Molecular Function
AR_GLEAN_10017383	chr18	0.148735	0.770708	0.20749	2.67228	1.74849	2.95964	0.0142908	CAN5_MOUSE Calpain-5 OS=Mus musculus GN=Capn5 PE=2 SV=1	GO:0004198; calcium-dependent cysteine-type endopeptidase activity; Molecular Function,GO:0005515; protein binding; Molecular Function,GO:0005622; intracellular; Cellular Component,GO:0006508; proteolysis; Biological Process
AR_GLEAN_10008785	chr18	0.050735	0.0794078	0	2.25077	3.07663	2.11411	0.0144564	ADA1B_MESAU Alpha-1B adrenergic receptor OS=Mesocricetus auratus GN=ADRA1B PE=1 SV=1	GO:0004935; adrenergic receptor activity; Molecular Function,GO:0007186; G-protein coupled receptor signaling pathway; Biological Process,GO:0016021; integral to membrane; Cellular Component,GO:0071875; adrenergic receptor signaling pathway; Biological Process
AR_GLEAN_10013940	chr18	0.4333	0.58633	1.02616	40.9901	47.7701	31.169	0.0146119	CDX4_MOUSE Homeobox protein CDX-4 OS=Mus musculus GN=Cdx4 PE=2 SV=1	GO:0000976; transcription regulatory region sequence-specific DNA binding; Molecular Function,GO:0003700; sequence-specific DNA binding transcription factor activity; Molecular Function,GO:0005634; nucleus; Cellular Component,GO:0006355; regulation of transcription, DNA-dependent; Biological Process,GO:0007275; multicellular organismal development; Biological Process,GO:0043565; sequence-specific…
AR_GLEAN_10017348	chr18	1.71543	1.53046	1.23618	8.06937	7.68133	10.6988	0.0147897	GOLI_HUMAN E3 ubiquitin-protein ligase RNF130 OS=Homo sapiens GN=RNF130 PE=1 SV=1	GO:0005515; protein binding; Molecular Function,GO:0008270; zinc ion binding; Molecular Function
AR_GLEAN_10018479	chr18	0	0.145988	0.0848544	4.08534	5.47117	3.68071	0.0148374	ERRFI_MOUSE ERBB receptor feedback inhibitor 1 OS=Mus musculus GN=Errfi1 PE=1 SV=1	N.A.
AR_GLEAN_10003862	chr18	0.69934	2.01701	1.90803	13.5437	9.16836	9.63547	0.0153595	CK095_HUMAN Uncharacterized protein C11orf95 OS=Homo sapiens GN=C11orf95 PE=2 SV=1	GO:0005622; intracellular; Cellular Component,GO:0008270; zinc ion binding; Molecular Function
AR_GLEAN_10005689	chr18	4.62514	7.00214	10.0635	29.4107	45.468	41.6199	0.0154009	IDH3B_BOVIN Isocitrate dehydrogenase [NAD] subunit beta, mitochondrial OS=Bos taurus GN=IDH3B PE=2 SV=2	GO:0000287; magnesium ion binding; Molecular Function,GO:0004449; isocitrate dehydrogenase (NAD+) activity; Molecular Function,GO:0006099; tricarboxylic acid cycle; Biological Process,GO:0016616; oxidoreductase activity, acting on the CH-OH group of donors, NAD or NADP as acceptor; Molecular Function,GO:0051287; NAD binding; Molecular Function,GO:0055114; oxidation-reduction process; Biological P…
AR_GLEAN_10017398	chr18	2.08109	5.30445	2.74571	13.4526	21.244	15.7153	0.0167272	SPTB2_HUMAN Spectrin beta chain, brain 1 OS=Homo sapiens GN=SPTBN1 PE=1 SV=2	GO:0005515; protein binding; Molecular Function,GO:0005543; phospholipid binding; Molecular Function
AR_GLEAN_10018448	chr18	0.78798	2.11465	0.223225	18.7638	14.2961	11.5606	0.0169525	DHRS3_MOUSE Short-chain dehydrogenase/reductase 3 OS=Mus musculus GN=Dhrs3 PE=2 SV=2	GO:0008152; metabolic process; Biological Process,GO:0016491; oxidoreductase activity; Molecular Function
AR_GLEAN_10018632	chr18	0.412267	0.397568	0.350683	8.35138	13.109	10.7994	0.0170938	CACO1_DANRE Calcium-binding and coiled-coil domain-containing protein 1 OS=Danio rerio GN=calcoco1 PE=3 SV=1	GO:0003677; DNA binding; Molecular Function,GO:0003700; sequence-specific DNA binding transcription factor activity; Molecular Function,GO:0003707; steroid hormone receptor activity; Molecular Function,GO:0005634; nucleus; Cellular Component,GO:0006355; regulation of transcription, DNA-dependent; Biological Process,GO:0008270; zinc ion binding; Molecular Function,GO:0043401; steroid hormone media…
AR_GLEAN_10018626	chr18	4.54056	4.20646	2.90955	25.535	19.5442	17.263	0.0174918	ESYT1_RAT Extended synaptotagmin-1 OS=Rattus norvegicus GN=Esyt1 PE=2 SV=1	GO:0003676; nucleic acid binding; Molecular Function,GO:0005515; protein binding; Molecular Function,GO:0008270; zinc ion binding; Molecular Function
AR_GLEAN_10018427	chr18	0.164665	0.155211	0.216336	1.36734	0.89973	1.18951	0.0175025	PLXA2_HUMAN Plexin-A2 OS=Homo sapiens GN=PLXNA2 PE=1 SV=4	GO:0005515; protein binding; Molecular Function,GO:0016020; membrane; Cellular Component
AR_GLEAN_10003870	chr18	0.823486	1.01416	0.641307	13.7317	8.77508	11.0215	0.0181753	I13R1_MOUSE Interleukin-13 receptor subunit alpha-1 OS=Mus musculus GN=Il13ra1 PE=2 SV=1	GO:0005515; protein binding; Molecular Function
AR_GLEAN_10017336	chr18	0.050288	0.0105883	0.0383786	2.16222	3.20816	3.47331	0.0182657	PAR14_HUMAN Poly [ADP-ribose] polymerase 14 OS=Homo sapiens GN=PARP14 PE=1 SV=3	N.A.
AR_GLEAN_10017584	chr18	0.925488	0.551599	0.702253	7.28129	10.9657	11.2582	0.0185787	ZC4H2_MOUSE Zinc finger C4H2 domain-containing protein OS=Mus musculus GN=Zc4h2 PE=2 SV=1	N.A.
AR_GLEAN_10008746	chr18	0.0166567	0.178328	0.14658	1.56214	1.38591	0.934979	0.018632	PGFRB_TAKRU Platelet-derived growth factor receptor beta OS=Takifugu rubripes GN=pdgfrb PE=3 SV=1	GO:0004672; protein kinase activity; Molecular Function,GO:0004713; protein tyrosine kinase activity; Molecular Function,GO:0005021; vascular endothelial growth factor-activated receptor activity; Molecular Function,GO:0005515; protein binding; Molecular Function,GO:0005524; ATP binding; Molecular Function,GO:0005887; integral to plasma membrane; Cellular Component,GO:0006468; protein phosphoryla…
AR_GLEAN_10018481	chr18	0.46662	0.175828	0.0638668	8.1697	6.00472	5.11047	0.0193736	CC114_RAT Coiled-coil domain-containing protein 114 OS=Rattus norvegicus GN=Ccdc114 PE=2 SV=1	N.A.
AR_GLEAN_10013979	chr18	0.18902	0.330603	1.29259	4.00612	5.73672	3.33578	0.0195191	AGAL_HUMAN Alpha-galactosidase A OS=Homo sapiens GN=GLA PE=1 SV=1	GO:0004553; hydrolase activity, hydrolyzing O-glycosyl compounds; Molecular Function,GO:0005975; carbohydrate metabolic process; Biological Process
AR_GLEAN_10018711	chr18	0.183007	0.261304	0.200328	5.54856	6.68	4.07	0.0202493	CCD37_HUMAN Coiled-coil domain-containing protein 37 OS=Homo sapiens GN=CCDC37 PE=1 SV=1	N.A.
AR_GLEAN_10017395	chr18	0.106787	0.242791	0.442321	14.8295	24.3164	18.5607	0.0203975	LTBP3_HUMAN Latent-transforming growth factor beta-binding protein 3 OS=Homo sapiens GN=LTBP3 PE=1 SV=4	GO:0005488; binding; Molecular Function,GO:0005509; calcium ion binding; Molecular Function,GO:0005515; protein binding; Molecular Function
AR_GLEAN_10017504	chr18	5.28599	5.4279	5.02852	26.3334	29.3023	19.5184	0.0205822	ACSL4_MOUSE Long-chain-fatty-acid--CoA ligase 4 OS=Mus musculus GN=Acsl4 PE=2 SV=2	GO:0003824; catalytic activity; Molecular Function,GO:0008152; metabolic process; Biological Process
AR_GLEAN_10018564	chr18	0.116219	0.0844338	0.043258	1.2366	2.02471	1.91976	0.0211589	WNK3_MOUSE Serine/threonine-protein kinase WNK3 OS=Mus musculus GN=Wnk3 PE=2 SV=2	GO:0004672; protein kinase activity; Molecular Function,GO:0004713; protein tyrosine kinase activity; Molecular Function,GO:0005524; ATP binding; Molecular Function,GO:0006468; protein phosphorylation; Biological Process
AR_GLEAN_10018686	chr18	0.129284	0	0.922555	1.83641	3.60053	3.02417	0.0233411	RNF41_DANRE E3 ubiquitin-protein ligase NRDP1 OS=Danio rerio GN=rnf41 PE=2 SV=1	GO:0005515; protein binding; Molecular Function,GO:0008270; zinc ion binding; Molecular Function,GO:0016567; protein ubiquitination; Biological Process,GO:0016881; acid-amino acid ligase activity; Molecular Function,GO:0031386; protein tag; Molecular Function
AR_GLEAN_10017396	chr18	1.42707	2.09324	1.86677	10.4432	14.8536	9.7268	0.0239362	TSTD1_HUMAN Thiosulfate sulfurtransferase/rhodanese-like domain-containing protein 1 OS=Homo sapiens GN=TSTD1 PE=1 SV=3	N.A.
AR_GLEAN_10013986	chr18	0	0.182877	0	1.14871	1.70051	0.972256	0.0243806	PCD19_HUMAN Protocadherin-19 OS=Homo sapiens GN=PCDH19 PE=1 SV=3	N.A.
AR_GLEAN_10017376	chr18	0.0858427	0	0	11.192	10.4014	6.37429	0.0247708	OSTA_XENTR Organic solute transporter subunit alpha OS=Xenopus tropicalis GN=osta PE=2 SV=2	N.A.
AR_GLEAN_10018404	chr18	6.50648	10.6919	5.84012	70.6043	47.0025	45.9906	0.0248799	GHC1_HUMAN Mitochondrial glutamate carrier 1 OS=Homo sapiens GN=SLC25A22 PE=1 SV=1	GO:0005179; hormone activity; Molecular Function,GO:0005488; binding; Molecular Function,GO:0005576; extracellular region; Cellular Component,GO:0006810; transport; Biological Process,GO:0055085; transmembrane transport; Biological Process
AR_GLEAN_10017505	chr18	5.66125	7.25079	6.11213	36.2827	43.1041	26.5988	0.0252755	ACSL4_RAT Long-chain-fatty-acid--CoA ligase 4 OS=Rattus norvegicus GN=Acsl4 PE=2 SV=1	GO:0003824; catalytic activity; Molecular Function,GO:0008152; metabolic process; Biological Process
AR_GLEAN_10017439	chr18	0.0152471	0.058894	0.0351665	4.37578	7.74602	7.20942	0.0255938	CENPF_HUMAN Centromere protein F OS=Homo sapiens GN=CENPF PE=1 SV=2	N.A.
AR_GLEAN_10005679	chr18	0	0.0952329	0.0857832	1.91467	1.17754	2.10156	0.0261982	BAIP3_MOUSE BAI1-associated protein 3 OS=Mus musculus GN=Baiap3 PE=2 SV=3	GO:0005515; protein binding; Molecular Function
AR_GLEAN_10013948	chr18	0	0.555966	0.722754	2.67697	4.63585	3.00774	0.0270082	SWAHD_MOUSE Ankyrin repeat domain-containing protein SOWAHD OS=Mus musculus GN=Sowahd PE=2 SV=1	GO:0005515; protein binding; Molecular Function
AR_GLEAN_10018421	chr18	0.412334	1.16219	0.756869	30.1124	22.8558	40.8269	0.0279059	TCP11_HUMAN T-complex protein 11 homolog OS=Homo sapiens GN=TCP11 PE=2 SV=1	N.A.
AR_GLEAN_10013844	chr18	0.510144	0.394031	0.621982	2.56861	3.06066	4.22696	0.0281478	G137B_HUMAN Integral membrane protein GPR137B OS=Homo sapiens GN=GPR137B PE=2 SV=1	N.A.
AR_GLEAN_10003854	chr18	0.026313	0.0415491	0	2.05112	1.23691	1.26326	0.0302735	MERTK_RAT Tyrosine-protein kinase Mer OS=Rattus norvegicus GN=Mertk PE=2 SV=1	GO:0004672; protein kinase activity; Molecular Function,GO:0004713; protein tyrosine kinase activity; Molecular Function,GO:0005003; ephrin receptor activity; Molecular Function,GO:0005515; protein binding; Molecular Function,GO:0005524; ATP binding; Molecular Function,GO:0006468; protein phosphorylation; Biological Process,GO:0016020; membrane; Cellular Component
AR_GLEAN_10018575	chr18	0.461727	0.268345	0.307937	3.37171	6.11174	4.71876	0.030401	ADCY6_HUMAN Adenylate cyclase type 6 OS=Homo sapiens GN=ADCY6 PE=1 SV=2	GO:0004016; adenylate cyclase activity; Molecular Function,GO:0009190; cyclic nucleotide biosynthetic process; Biological Process,GO:0016021; integral to membrane; Cellular Component,GO:0016849; phosphorus-oxygen lyase activity; Molecular Function,GO:0035556; intracellular signal transduction; Biological Process
AR_GLEAN_10017443	chr18	0	0.455705	0	1.17935	0.649686	1.37727	0.0308371	ERR3_RAT Estrogen-related receptor gamma OS=Rattus norvegicus GN=Esrrg PE=2 SV=1	GO:0003677; DNA binding; Molecular Function,GO:0003700; sequence-specific DNA binding transcription factor activity; Molecular Function,GO:0003707; steroid hormone receptor activity; Molecular Function,GO:0005634; nucleus; Cellular Component,GO:0006355; regulation of transcription, DNA-dependent; Biological Process,GO:0008270; zinc ion binding; Molecular Function,GO:0043401; steroid hormone media…
AR_GLEAN_10013868	chr18	0.0176358	0.0583014	0.0682348	2.22589	1.25231	1.50124	0.0309908	FAT2_MOUSE Protocadherin Fat 2 OS=Mus musculus GN=Fat2 PE=2 SV=1	GO:0005509; calcium ion binding; Molecular Function,GO:0005515; protein binding; Molecular Function,GO:0007156; homophilic cell adhesion; Biological Process,GO:0016020; membrane; Cellular Component
AR_GLEAN_10018597	chr18	0.506743	1.19997	0.476629	2.33471	3.81227	4.35248	0.031082	SMRC2_HUMAN SWI/SNF complex subunit SMARCC2 OS=Homo sapiens GN=SMARCC2 PE=1 SV=1	GO:0003677; DNA binding; Molecular Function,GO:0005515; protein binding; Molecular Function,GO:0005634; nucleus; Cellular Component
AR_GLEAN_10003837	chr18	0.0251019	0.019917	0.799137	1.15319	1.47758	1.58348	0.0313915	NLGNX_HUMAN Neuroligin-4, X-linked OS=Homo sapiens GN=NLGN4X PE=1 SV=1	GO:0007155; cell adhesion; Biological Process,GO:0016020; membrane; Cellular Component
AR_GLEAN_10018681	chr18	0.491593	0.552769	0.393077	4.26629	3.03294	2.52296	0.0317402	NAB2_HUMAN NGFI-A-binding protein 2 OS=Homo sapiens GN=NAB2 PE=1 SV=1	GO:0005634; nucleus; Cellular Component,GO:0016021; integral to membrane; Cellular Component,GO:0045892; negative regulation of transcription, DNA-dependent; Biological Process
AR_GLEAN_10017475	chr18	2.13873	2.08065	2.69895	19.7678	18.1943	30.1452	0.0318624	4F2_HUMAN 4F2 cell-surface antigen heavy chain OS=Homo sapiens GN=SLC3A2 PE=1 SV=3	GO:0003824; catalytic activity; Molecular Function,GO:0005975; carbohydrate metabolic process; Biological Process,GO:0043169; cation binding; Molecular Function
AR_GLEAN_10005668	chr18	0.278629	3.01752	0	7.07862	14.5104	10.0556	0.0326183	LITAF_DANRE Lipopolysaccharide-induced tumor necrosis factor-alpha factor homolog OS=Danio rerio GN=litaf PE=2 SV=1	N.A.
AR_GLEAN_10017454	chr18	0.20512	0.187237	0.0364096	1.19493	1.9465	2.28993	0.0326743	DUS10_BOVIN Dual specificity protein phosphatase 10 OS=Bos taurus GN=DUSP10 PE=2 SV=1	GO:0006470; protein dephosphorylation; Biological Process,GO:0008138; protein tyrosine/serine/threonine phosphatase activity; Molecular Function,GO:0016311; dephosphorylation; Biological Process,GO:0016791; phosphatase activity; Molecular Function,GO:0017017; MAP kinase tyrosine/serine/threonine phosphatase activity; Molecular Function
AR_GLEAN_10013765	chr18	0.100894	0.307255	0.402686	5.47521	9.96005	6.65884	0.0334745	KCD21_HUMAN BTB/POZ domain-containing protein KCTD21 OS=Homo sapiens GN=KCTD21 PE=2 SV=1	GO:0005249; voltage-gated potassium channel activity; Molecular Function,GO:0005515; protein binding; Molecular Function,GO:0006813; potassium ion transport; Biological Process,GO:0008076; voltage-gated potassium channel complex; Cellular Component,GO:0016020; membrane; Cellular Component
AR_GLEAN_10005714	chr18	0	0.389584	0	1.50718	2.88358	1.81487	0.0338714	CHD9_HUMAN Chromodomain-helicase-DNA-binding protein 9 OS=Homo sapiens GN=CHD9 PE=1 SV=2	N.A.
AR_GLEAN_10000472	chr18	0.113264	0.0900663	0	1.20866	1.85167	1.01099	0.0345734	GPC6_PONAB Glypican-6 OS=Pongo abelii GN=GPC6 PE=2 SV=1	GO:0005578; proteinaceous extracellular matrix; Cellular Component,GO:0016020; membrane; Cellular Component,GO:0043395; heparan sulfate proteoglycan binding; Molecular Function
AR_GLEAN_10014051	chr18	0.510289	1.30236	0.58311	6.25502	5.07756	9.24064	0.0348839	CO4A5_HUMAN Collagen alpha-5(IV) chain OS=Homo sapiens GN=COL4A5 PE=1 SV=2	GO:0005201; extracellular matrix structural constituent; Molecular Function,GO:0005581; collagen; Cellular Component
AR_GLEAN_10008773	chr18	44.1846	56.8108	56.9481	306.228	222.779	183.109	0.0349556	GBLP_RAT Guanine nucleotide-binding protein subunit beta-2-like 1 OS=Rattus norvegicus GN=Gnb2l1 PE=1 SV=3	GO:0005515; protein binding; Molecular Function
AR_GLEAN_10018656	chr18	0.0989695	0.398068	0.428677	3.6287	2.03296	3.9299	0.035585	MARH9_HUMAN E3 ubiquitin-protein ligase MARCH9 OS=Homo sapiens GN=MARCH9 PE=1 SV=2	GO:0008270; zinc ion binding; Molecular Function
AR_GLEAN_10013885	chr18	0.0821208	0.110164	0.0766019	5.30463	3.07042	3.11253	0.0367695	ARH37_MOUSE Rho guanine nucleotide exchange factor 37 OS=Mus musculus GN=Arhgef37 PE=2 SV=1	GO:0005089; Rho guanyl-nucleotide exchange factor activity; Molecular Function,GO:0005515; protein binding; Molecular Function,GO:0005622; intracellular; Cellular Component,GO:0005737; cytoplasm; Cellular Component,GO:0035023; regulation of Rho protein signal transduction; Biological Process
AR_GLEAN_10018699	chr18	0.281398	0.28636	0.558388	1.81633	2.71546	1.53327	0.036843	VDRA_DANRE Vitamin D3 receptor A OS=Danio rerio GN=vdra PE=1 SV=2	GO:0003677; DNA binding; Molecular Function,GO:0003700; sequence-specific DNA binding transcription factor activity; Molecular Function,GO:0003707; steroid hormone receptor activity; Molecular Function,GO:0005634; nucleus; Cellular Component,GO:0006355; regulation of transcription, DNA-dependent; Biological Process,GO:0008270; zinc ion binding; Molecular Function,GO:0008434; vitamin D3 receptor a…
AR_GLEAN_10017497	chr18	4.52309	9.96558	6.74507	135.062	79.5557	80.5212	0.0372126	T22D3_PONAB TSC22 domain family protein 3 OS=Pongo abelii GN=TSC22D3 PE=2 SV=1	GO:0003700; sequence-specific DNA binding transcription factor activity; Molecular Function,GO:0006355; regulation of transcription, DNA-dependent; Biological Process
AR_GLEAN_10014007	chr18	3.06872	3.79413	2.48706	21.5275	12.0406	15.8145	0.0379869	SL9A6_HUMAN Sodium/hydrogen exchanger 6 OS=Homo sapiens GN=SLC9A6 PE=1 SV=2	GO:0006812; cation transport; Biological Process,GO:0006814; sodium ion transport; Biological Process,GO:0006885; regulation of pH; Biological Process,GO:0008270; zinc ion binding; Molecular Function,GO:0015299; solute:hydrogen antiporter activity; Molecular Function,GO:0015385; sodium:hydrogen antiporter activity; Molecular Function,GO:0016021; integral to membrane; Cellular Component,GO:0055085…
AR_GLEAN_10018556	chr18	1.08614	1.14627	0.686868	21.5791	44.5769	39.169	0.0389104	GDIA_PONPY Rab GDP dissociation inhibitor alpha OS=Pongo pygmaeus GN=GDI1 PE=2 SV=1	GO:0005093; Rab GDP-dissociation inhibitor activity; Molecular Function,GO:0015031; protein transport; Biological Process
AR_GLEAN_10017373	chr18	0.0575191	0.138621	0.412113	7.70136	8.36339	4.05724	0.0390846	HSFY1_HUMAN Heat shock transcription factor, Y-linked OS=Homo sapiens GN=HSFY1 PE=1 SV=1	GO:0003700; sequence-specific DNA binding transcription factor activity; Molecular Function,GO:0005634; nucleus; Cellular Component,GO:0006355; regulation of transcription, DNA-dependent; Biological Process,GO:0043565; sequence-specific DNA binding; Molecular Function
AR_GLEAN_10014085	chr18	0	0	0	1.03709	0.838055	1.63809	0.0396728	PP2BA_HUMAN Serine/threonine-protein phosphatase 2B catalytic subunit alpha isoform OS=Homo sapiens GN=PPP3CA PE=1 SV=1	GO:0016787; hydrolase activity; Molecular Function
AR_GLEAN_10018724	chr18	1.2932	1.73441	2.6412	6.17662	10.5675	6.79048	0.0404306	TGIF1_MOUSE Homeobox protein TGIF1 OS=Mus musculus GN=Tgif1 PE=2 SV=2	GO:0003677; DNA binding; Molecular Function,GO:0003700; sequence-specific DNA binding transcription factor activity; Molecular Function,GO:0005634; nucleus; Cellular Component,GO:0006355; regulation of transcription, DNA-dependent; Biological Process,GO:0043565; sequence-specific DNA binding; Molecular Function
AR_GLEAN_10018587	chr18	1.8904	0.65028	1.85691	7.82904	12.7929	15.7957	0.0406699	MET7A_HUMAN Methyltransferase-like protein 7A OS=Homo sapiens GN=METTL7A PE=1 SV=1	GO:0008152; metabolic process; Biological Process,GO:0008168; methyltransferase activity; Molecular Function
AR_GLEAN_10018552	chr18	0	0	0.290788	3.32552	3.21053	1.56697	0.0410312	DNSL3_HUMAN Deoxyribonuclease gamma OS=Homo sapiens GN=DNASE1L3 PE=1 SV=1	GO:0004536; deoxyribonuclease activity; Molecular Function,GO:0006308; DNA catabolic process; Biological Process
AR_GLEAN_10018638	chr18	0	0.063481	0.346502	3.89569	8.3974	6.68588	0.0413075	HXC9_ORYLA Homeobox protein Hox-C9 OS=Oryzias latipes GN=hoxc9 PE=2 SV=1	GO:0003700; sequence-specific DNA binding transcription factor activity; Molecular Function,GO:0005634; nucleus; Cellular Component,GO:0006351; transcription, DNA-dependent; Biological Process,GO:0006355; regulation of transcription, DNA-dependent; Biological Process,GO:0043565; sequence-specific DNA binding; Molecular Function
AR_GLEAN_10008848	chr18	0.271581	0	0.198614	0.852173	1.70574	1.77923	0.0413304	DRD1L_TAKRU D(1)-like dopamine receptor OS=Takifugu rubripes GN=d14 PE=3 SV=1	GO:0004952; dopamine receptor activity; Molecular Function,GO:0007186; G-protein coupled receptor signaling pathway; Biological Process,GO:0016021; integral to membrane; Cellular Component
AR_GLEAN_10003892	chr18	0.596343	1.11937	0.785434	2.30957	3.81043	4.33534	0.0416109	JKIP2_HUMAN Janus kinase and microtubule-interacting protein 2 OS=Homo sapiens GN=JAKMIP2 PE=2 SV=1	GO:0006812; cation transport; Biological Process,GO:0008017; microtubule binding; Molecular Function,GO:0008324; cation transmembrane transporter activity; Molecular Function,GO:0016020; membrane; Cellular Component,GO:0019900; kinase binding; Molecular Function,GO:0055085; transmembrane transport; Biological Process
AR_GLEAN_10017392	chr18	11.6984	14.0322	12.9786	45.4997	70.2803	84.9975	0.0422007	WDR44_XENLA WD repeat-containing protein 44 OS=Xenopus laevis GN=wdr44 PE=2 SV=1	GO:0005515; protein binding; Molecular Function
AR_GLEAN_10018586	chr18	0.00995376	0	0	1.66722	3.43532	2.24872	0.0423464	SCN8A_RAT Sodium channel protein type 8 subunit alpha OS=Rattus norvegicus GN=Scn8a PE=2 SV=1	GO:0001518; voltage-gated sodium channel complex; Cellular Component,GO:0005216; ion channel activity; Molecular Function,GO:0005248; voltage-gated sodium channel activity; Molecular Function,GO:0005515; protein binding; Molecular Function,GO:0006811; ion transport; Biological Process,GO:0006814; sodium ion transport; Biological Process,GO:0016020; membrane; Cellular Component,GO:0055085; transme…
AR_GLEAN_10018555	chr18	0.0733119	0.117476	0.321369	1.33531	2.82696	2.15821	0.0425345	MCAT_MOUSE Mitochondrial carnitine/acylcarnitine carrier protein OS=Mus musculus GN=Slc25a20 PE=1 SV=1	N.A.
AR_GLEAN_10013977	chr18	0.310168	0.351547	0.613894	1.94747	2.46405	3.6607	0.0425656	BTK_MOUSE Tyrosine-protein kinase BTK OS=Mus musculus GN=Btk PE=1 SV=4	GO:0004672; protein kinase activity; Molecular Function,GO:0004713; protein tyrosine kinase activity; Molecular Function,GO:0005515; protein binding; Molecular Function,GO:0005524; ATP binding; Molecular Function,GO:0005543; phospholipid binding; Molecular Function,GO:0006468; protein phosphorylation; Biological Process,GO:0035556; intracellular signal transduction; Biological Process
AR_GLEAN_10013892	chr18	0.842258	1.8646	2.47844	16.9006	21.0328	32.8701	0.0434627	LMAN2_CANFA Vesicular integral-membrane protein VIP36 OS=Canis familiaris GN=LMAN2 PE=1 SV=1	GO:0016020; membrane; Cellular Component
AR_GLEAN_10014024	chr18	13.0899	21.2383	18.746	70.0349	133.264	97.0284	0.0439034	SNX12_HUMAN Sorting nexin-12 OS=Homo sapiens GN=SNX12 PE=1 SV=3	GO:0005515; protein binding; Molecular Function,GO:0007154; cell communication; Biological Process,GO:0035091; phosphatidylinositol binding; Molecular Function
AR_GLEAN_10017502	chr18	0.0582273	0.0241695	0	1.58705	1.40363	0.719199	0.0440251	NEK4_MOUSE Serine/threonine-protein kinase Nek4 OS=Mus musculus GN=Nek4 PE=2 SV=1	GO:0004672; protein kinase activity; Molecular Function,GO:0004713; protein tyrosine kinase activity; Molecular Function,GO:0005524; ATP binding; Molecular Function,GO:0006468; protein phosphorylation; Biological Process
AR_GLEAN_10018727	chr18	0.265721	1.21158	0.974706	56.1018	83.3064	39.3039	0.0444003	TGM2_CAVCU Protein-glutamine gamma-glutamyltransferase 2 OS=Cavia cutleri GN=TGM2 PE=1 SV=4	GO:0003810; protein-glutamine gamma-glutamyltransferase activity; Molecular Function,GO:0005089; Rho guanyl-nucleotide exchange factor activity; Molecular Function,GO:0005515; protein binding; Molecular Function,GO:0005543; phospholipid binding; Molecular Function,GO:0005622; intracellular; Cellular Component,GO:0018149; peptide cross-linking; Biological Process,GO:0035023; regulation of Rho prot…
AR_GLEAN_10013939	chr18	0.68803	0.980002	0.846646	10.8834	6.11088	6.46964	0.0446729	VGFR4_DANRE Vascular endothelial growth factor receptor kdr-like OS=Danio rerio GN=kdrl PE=1 SV=1	GO:0004672; protein kinase activity; Molecular Function,GO:0004713; protein tyrosine kinase activity; Molecular Function,GO:0005021; vascular endothelial growth factor-activated receptor activity; Molecular Function,GO:0005515; protein binding; Molecular Function,GO:0005524; ATP binding; Molecular Function,GO:0005887; integral to plasma membrane; Cellular Component,GO:0006468; protein phosphoryla…
AR_GLEAN_10000459	chr18	0.0613295	0	0	1.33675	1.32023	0.614705	0.0451408	PAQR9_HUMAN Progestin and adipoQ receptor family member 9 OS=Homo sapiens GN=PAQR9 PE=2 SV=1	GO:0016021; integral to membrane; Cellular Component
AR_GLEAN_10013849	chr18	0.174007	0.644972	0.399923	2.52117	4.72331	2.84669	0.0452019	ARAP3_MOUSE Arf-GAP with Rho-GAP domain, ANK repeat and PH domain-containing protein 3 OS=Mus musculus GN=Arap3 PE=1 SV=3	GO:0005515; protein binding; Molecular Function,GO:0005543; phospholipid binding; Molecular Function,GO:0005622; intracellular; Cellular Component,GO:0007165; signal transduction; Biological Process,GO:0008060; ARF GTPase activator activity; Molecular Function,GO:0008270; zinc ion binding; Molecular Function,GO:0032312; regulation of ARF GTPase activity; Biological Process
AR_GLEAN_10008776	chr18	4.75362	2.2625	2.8905	14.7033	28.1562	29.814	0.0455425	AT2L1_XENLA Alanine--glyoxylate aminotransferase 2-like 1 OS=Xenopus laevis GN=agxt2l1 PE=2 SV=1	GO:0008483; transaminase activity; Molecular Function,GO:0030170; pyridoxal phosphate binding; Molecular Function
AR_GLEAN_10008810	chr18	0.175659	0.0932123	0.260025	2.82052	5.4007	6.3171	0.0464812	CYFP2_PONAB Cytoplasmic FMR1-interacting protein 2 OS=Pongo abelii GN=CYFIP2 PE=2 SV=1	GO:0004672; protein kinase activity; Molecular Function,GO:0004713; protein tyrosine kinase activity; Molecular Function,GO:0005515; protein binding; Molecular Function,GO:0005543; phospholipid binding; Molecular Function,GO:0006468; protein phosphorylation; Biological Process,GO:0035556; intracellular signal transduction; Biological Process
AR_GLEAN_10018733	chr18	0	0.0355806	0.19036	10.3849	21.5246	13.0773	0.0470054	TOX2_RAT TOX high mobility group box family member 2 OS=Rattus norvegicus GN=Tox2 PE=2 SV=1	GO:0005515; protein binding; Molecular Function
AR_GLEAN_10013820	chr18	0.581372	0.868334	1.23381	2.57334	3.34081	4.84021	0.0471972	CL12B_MOUSE C-type lectin domain family 12 member B OS=Mus musculus GN=Clec12b PE=2 SV=1	GO:0005488; binding; Molecular Function
AR_GLEAN_10008875	chr18	2.48127	3.76385	3.23659	29.623	54.1651	65.4915	0.0477678	NUDC2_HUMAN NudC domain-containing protein 2 OS=Homo sapiens GN=NUDCD2 PE=1 SV=1	N.A.
AR_GLEAN_10005672	chr18	1.17365	1.11167	1.35531	14.4227	10.5255	6.99424	0.047867	IL4RA_HUMAN Interleukin-4 receptor subunit alpha OS=Homo sapiens GN=IL4R PE=1 SV=1	N.A.
AR_GLEAN_10018483	chr18	0.0315926	0	0.0435132	0.986161	0.726393	1.55542	0.0486879	S45A1_HUMAN Proton-associated sugar transporter A OS=Homo sapiens GN=SLC45A1 PE=2 SV=4	GO:0016021; integral to membrane; Cellular Component,GO:0055085; transmembrane transport; Biological Process
AR_GLEAN_10008861	chr18	1.96245	1.96221	3.14972	15.5302	13.0702	7.6765	0.048754	FGF1_DANRE Putative fibroblast growth factor 1 OS=Danio rerio GN=fgf1 PE=2 SV=1	GO:0008083; growth factor activity; Molecular Function
AR_GLEAN_10003865	chr18	0.205793	0.769535	0.482116	2.60943	1.27093	2.5424	0.0489601	M4K2_HUMAN Mitogen-activated protein kinase kinase kinase kinase 2 OS=Homo sapiens GN=MAP4K2 PE=1 SV=2	GO:0004672; protein kinase activity; Molecular Function,GO:0004713; protein tyrosine kinase activity; Molecular Function,GO:0005083; small GTPase regulator activity; Molecular Function,GO:0005515; protein binding; Molecular Function,GO:0005524; ATP binding; Molecular Function,GO:0006468; protein phosphorylation; Biological Process
AR_GLEAN_10018407	chr18	0	0	0.0599113	1.85109	2.81951	4.20361	0.0498583	KCNA2_HUMAN Potassium voltage-gated channel subfamily A member 2 OS=Homo sapiens GN=KCNA2 PE=1 SV=2	GO:0005216; ion channel activity; Molecular Function,GO:0005249; voltage-gated potassium channel activity; Molecular Function,GO:0005515; protein binding; Molecular Function,GO:0006811; ion transport; Biological Process,GO:0006813; potassium ion transport; Biological Process,GO:0008076; voltage-gated potassium channel complex; Cellular Component,GO:0016020; membrane; Cellular Component,GO:0055085…
AR_GLEAN_10017488	chr18	0	0.0803195	0	3.08075	1.3083	2.84215	0.049922	CC85A_HUMAN Coiled-coil domain-containing protein 85A OS=Homo sapiens GN=CCDC85A PE=2 SV=3	N.A.
AR_GLEAN_10016476	chr19	3.21016	3.92083	5.15616	21.5287	23.2339	22.2787	2.02377e-05	PYGB_HUMAN Glycogen phosphorylase, brain form OS=Homo sapiens GN=PYGB PE=1 SV=5	GO:0004645; phosphorylase activity; Molecular Function,GO:0005975; carbohydrate metabolic process; Biological Process
AR_GLEAN_10014909	chr19	0.567142	0.888266	0.28003	6.90901	6.44689	6.24816	2.47455e-05	FBF1_CHICK Fas-binding factor 1 homolog OS=Gallus gallus GN=FBF1 PE=2 SV=1	N.A.
AR_GLEAN_10006277	chr19	3.77662	2.74585	2.43717	13.5301	13.9897	14.8073	3.73505e-05	NANP_RAT N-acylneuraminate-9-phosphatase OS=Rattus norvegicus GN=Nanp PE=1 SV=1	N.A.
AR_GLEAN_10008628	chr19	0	0	0	27.6734	28.3017	27.9953	4.19956e-05	TBB_PARLI Tubulin beta chain OS=Paracentrotus lividus PE=2 SV=1	GO:0005198; structural molecule activity; Molecular Function,GO:0005525; GTP binding; Molecular Function,GO:0005874; microtubule; Cellular Component,GO:0007017; microtubule-based process; Biological Process,GO:0007018; microtubule-based movement; Biological Process,GO:0043234; protein complex; Cellular Component,GO:0051258; protein polymerization; Biological Process
AR_GLEAN_10016587	chr19	0	0.0787607	0.0692805	0.946612	1.06017	1.06843	0.000107056	SMOC2_HUMAN SPARC-related modular calcium-binding protein 2 OS=Homo sapiens GN=SMOC2 PE=2 SV=2	GO:0005509; calcium ion binding; Molecular Function,GO:0005515; protein binding; Molecular Function,GO:0005578; proteinaceous extracellular matrix; Cellular Component,GO:0007165; signal transduction; Biological Process
AR_GLEAN_10016483	chr19	3.74395	1.49599	3.85064	24.8769	23.2523	27.0928	0.000181933		N.A.
AR_GLEAN_10002358	chr19	0.0509649	0.425319	0.340275	4.16606	3.61251	4.1247	0.000190908	MOT7_MOUSE Monocarboxylate transporter 7 OS=Mus musculus GN=Slc16a6 PE=1 SV=1	GO:0016021; integral to membrane; Cellular Component,GO:0055085; transmembrane transport; Biological Process
AR_GLEAN_10009904	chr19	0	0.399606	0	2.41995	2.2746	2.0067	0.000324145		N.A.
AR_GLEAN_10008529	chr19	0.357178	1.08118	0.37129	5.5783	4.56293	5.09535	0.00036498	S4A8_HUMAN Electroneutral sodium bicarbonate exchanger 1 OS=Homo sapiens GN=SLC4A8 PE=1 SV=1	GO:0005452; inorganic anion exchanger activity; Molecular Function,GO:0006820; anion transport; Biological Process,GO:0008509; anion transmembrane transporter activity; Molecular Function,GO:0016020; membrane; Cellular Component,GO:0016021; integral to membrane; Cellular Component
AR_GLEAN_10009854	chr19	0.507386	0.632955	0.237255	10.5007	11.1299	11.8383	0.000559717	MAZ_HUMAN Myc-associated zinc finger protein OS=Homo sapiens GN=MAZ PE=1 SV=1	GO:0005622; intracellular; Cellular Component,GO:0008270; zinc ion binding; Molecular Function
AR_GLEAN_10016410	chr19	0.741155	0.885461	2.36496	10.7828	9.87039	10.4918	0.000581771	FUCM_HUMAN Fucose mutarotase OS=Homo sapiens GN=C10orf125 PE=1 SV=2	GO:0005996; monosaccharide metabolic process; Biological Process,GO:0016853; isomerase activity; Molecular Function,GO:0048029; monosaccharide binding; Molecular Function
AR_GLEAN_10009745	chr19	1.39678	2.43737	1.79729	10.0869	12.0504	10.8854	0.000705971	FKB10_MOUSE Peptidyl-prolyl cis-trans isomerase FKBP10 OS=Mus musculus GN=Fkbp10 PE=1 SV=2	GO:0006457; protein folding; Biological Process
AR_GLEAN_10009794	chr19	2.74449	2.06783	5.53584	16.0439	20.1291	18.7278	0.000804352	B9D1_DANRE B9 domain-containing protein 1 OS=Danio rerio GN=b9d1 PE=2 SV=1	N.A.
AR_GLEAN_10002378	chr19	1.50369	0.167175	0.469364	5.43409	6.34623	5.11236	0.000886114	RPGFL_HUMAN Rap guanine nucleotide exchange factor-like 1 OS=Homo sapiens GN=RAPGEFL1 PE=1 SV=2	GO:0005085; guanyl-nucleotide exchange factor activity; Molecular Function,GO:0005622; intracellular; Cellular Component,GO:0007264; small GTPase mediated signal transduction; Biological Process
AR_GLEAN_10016438	chr19	0.543745	0.0890932	0.43634	4.35823	5.28025	4.56393	0.000910084	HS12A_HUMAN Heat shock 70 kDa protein 12A OS=Homo sapiens GN=HSPA12A PE=1 SV=2	N.A.
AR_GLEAN_10009935	chr19	1.693	2.86776	2.51036	17.251	18.2064	15.3247	0.00104272	JMJD8_HUMAN JmjC domain-containing protein 8 OS=Homo sapiens GN=JMJD8 PE=2 SV=1	GO:0005515; protein binding; Molecular Function
AR_GLEAN_10008533	chr19	0.0720064	0.161615	0.465131	1.67026	1.65115	1.86489	0.00124664	DCTN1_XENLA Dynactin subunit 1 OS=Xenopus laevis GN=dctn1 PE=2 SV=1	N.A.
AR_GLEAN_10008606	chr19	0.501977	1.01796	1.10281	3.52302	4.35648	4.39121	0.00134999	ZN484_HUMAN Zinc finger protein 484 OS=Homo sapiens GN=ZNF484 PE=1 SV=1	GO:0005622; intracellular; Cellular Component,GO:0008270; zinc ion binding; Molecular Function
AR_GLEAN_10009718	chr19	0	0.220335	0	4.41007	5.21818	4.56806	0.00141634	RAMP1_PIG Receptor activity-modifying protein 1 OS=Sus scrofa GN=RAMP1 PE=2 SV=1	GO:0006886; intracellular protein transport; Biological Process,GO:0008277; regulation of G-protein coupled receptor protein signaling pathway; Biological Process,GO:0008565; protein transporter activity; Molecular Function,GO:0016021; integral to membrane; Cellular Component
AR_GLEAN_10009673	chr19	0.938198	1.4775	1.12058	7.44801	7.07526	6.16533	0.0014539	F187A_BOVIN Ig-like V-type domain-containing protein FAM187A OS=Bos taurus GN=FAM187A PE=2 SV=2	GO:0005515; protein binding; Molecular Function
AR_GLEAN_10008530	chr19	0	0.377316	0.667429	12.9819	11.4657	10.8736	0.0014659	D19L1_MOUSE Protein dpy-19 homolog 1 OS=Mus musculus GN=Dpy19l1 PE=2 SV=1	GO:0016021; integral to membrane; Cellular Component
AR_GLEAN_10009756	chr19	1.11221	0.599638	1.05422	5.10264	6.17784	6.14175	0.00148272	RPRML_DANRE Reprimo-like protein OS=Danio rerio GN=rprml PE=3 SV=1	GO:0005737; cytoplasm; Cellular Component,GO:0007050; cell cycle arrest; Biological Process,GO:0007346; regulation of mitotic cell cycle; Biological Process
AR_GLEAN_10016528	chr19	0.151494	0.362519	0.318867	1.76054	1.81734	1.43428	0.0017744		N.A.
AR_GLEAN_10009791	chr19	3.78105	4.76587	2.16846	23.9582	20.8189	18.8773	0.00184269	SNG3_BOVIN Synaptogyrin-3 OS=Bos taurus GN=SYNGR3 PE=2 SV=1	GO:0016020; membrane; Cellular Component
AR_GLEAN_10015166	chr19	0.972337	0.319186	0.571437	4.75525	5.72972	4.4991	0.00199276	LIMD2_RAT LIM domain-containing protein 2 OS=Rattus norvegicus GN=Limd2 PE=2 SV=1	GO:0008270; zinc ion binding; Molecular Function
AR_GLEAN_10016322	chr19	0.425208	1.12238	0.445101	3.93787	4.91657	3.78113	0.00213352	CITE3_CHICK Cbp/p300-interacting transactivator 3 OS=Gallus gallus GN=CITED3 PE=2 SV=1	GO:0005634; nucleus; Cellular Component,GO:0006355; regulation of transcription, DNA-dependent; Biological Process
AR_GLEAN_10016348	chr19	0.072226	0	0.106997	2.31067	2.79646	2.59807	0.00214008	DAPP1_HUMAN Dual adapter for phosphotyrosine and 3-phosphotyrosine and 3-phosphoinositide OS=Homo sapiens GN=DAPP1 PE=1 SV=1	GO:0005515; protein binding; Molecular Function,GO:0005543; phospholipid binding; Molecular Function
AR_GLEAN_10009768	chr19	66.4363	123.945	121.979	1288.85	1275.98	1077	0.0022002	RL19_RAT 60S ribosomal protein L19 OS=Rattus norvegicus GN=Rpl19 PE=1 SV=1	GO:0003735; structural constituent of ribosome; Molecular Function,GO:0005622; intracellular; Cellular Component,GO:0005840; ribosome; Cellular Component,GO:0006412; translation; Biological Process
AR_GLEAN_10014987	chr19	0.267934	0.639396	0.437013	10.0396	9.50829	8.33534	0.00227292	ARMC9_PONAB LisH domain-containing protein ARMC9 OS=Pongo abelii GN=ARMC9 PE=2 SV=1	GO:0005515; protein binding; Molecular Function
AR_GLEAN_10015129	chr19	0.165293	0.372283	0.178921	5.24272	5.66348	4.66244	0.00229255	MKL2_HUMAN MKL/myocardin-like protein 2 OS=Homo sapiens GN=MKL2 PE=1 SV=3	GO:0003676; nucleic acid binding; Molecular Function
AR_GLEAN_10009895	chr19	0.564868	0.426511	0.321111	1.75319	1.94245	2.23596	0.00242651	MMP25_MOUSE Matrix metalloproteinase-25 OS=Mus musculus GN=Mmp25 PE=2 SV=1	GO:0004222; metalloendopeptidase activity; Molecular Function,GO:0006508; proteolysis; Biological Process,GO:0008152; metabolic process; Biological Process,GO:0008237; metallopeptidase activity; Molecular Function,GO:0008270; zinc ion binding; Molecular Function,GO:0031012; extracellular matrix; Cellular Component
AR_GLEAN_10006258	chr19	0.32714	0.131219	0	1.20083	1.26801	1.34352	0.00257949	S29A3_BOVIN Equilibrative nucleoside transporter 3 OS=Bos taurus GN=SLC29A3 PE=2 SV=1	GO:0005337; nucleoside transmembrane transporter activity; Molecular Function,GO:0006810; transport; Biological Process,GO:0016021; integral to membrane; Cellular Component
AR_GLEAN_10008550	chr19	0.118337	0.345239	0.320222	3.86797	3.07671	3.49919	0.00261636	RHG17_HUMAN Rho GTPase-activating protein 17 OS=Homo sapiens GN=ARHGAP17 PE=1 SV=1	GO:0005515; protein binding; Molecular Function,GO:0005622; intracellular; Cellular Component,GO:0005737; cytoplasm; Cellular Component,GO:0007165; signal transduction; Biological Process
AR_GLEAN_10015125	chr19	0.339448	0.812103	0	2.84049	2.29536	2.29742	0.00270302	F100A_HUMAN Protein FAM100A OS=Homo sapiens GN=FAM100A PE=2 SV=1	N.A.
AR_GLEAN_10016472	chr19	0.109003	0.870214	0.203653	10.1255	9.5673	7.87362	0.00273099	ACS2L_MOUSE Acetyl-coenzyme A synthetase 2-like, mitochondrial OS=Mus musculus GN=Acss1 PE=1 SV=1	GO:0003824; catalytic activity; Molecular Function,GO:0003987; acetate-CoA ligase activity; Molecular Function,GO:0008152; metabolic process; Biological Process,GO:0016208; AMP binding; Molecular Function
AR_GLEAN_10008526	chr19	1.45241	3.37784	2.61561	9.56849	11.6977	8.90301	0.00291291	TGFR2_CHICK TGF-beta receptor type-2 OS=Gallus gallus GN=TGFBR2 PE=1 SV=1	GO:0004672; protein kinase activity; Molecular Function,GO:0004674; protein serine/threonine kinase activity; Molecular Function,GO:0004702; receptor signaling protein serine/threonine kinase activity; Molecular Function,GO:0004713; protein tyrosine kinase activity; Molecular Function,GO:0004872; receptor activity; Molecular Function,GO:0005026; transforming growth factor beta receptor activity, …
AR_GLEAN_10014947	chr19	0.0926801	0.21809	0.0319202	1.38009	1.01471	1.14105	0.00312759	PKN2_HUMAN Serine/threonine-protein kinase N2 OS=Homo sapiens GN=PKN2 PE=1 SV=1	GO:0004672; protein kinase activity; Molecular Function,GO:0004674; protein serine/threonine kinase activity; Molecular Function,GO:0004713; protein tyrosine kinase activity; Molecular Function,GO:0005524; ATP binding; Molecular Function,GO:0005622; intracellular; Cellular Component,GO:0006468; protein phosphorylation; Biological Process,GO:0007165; signal transduction; Biological Process
AR_GLEAN_10009937	chr19	0	0.499642	0	1.55117	1.59586	2.12885	0.00321083	PDE4A_HUMAN cAMP-specific 3',5'-cyclic phosphodiesterase 4A OS=Homo sapiens GN=PDE4A PE=1 SV=3	N.A.
AR_GLEAN_10016377	chr19	0.428966	1.00076	0.491983	5.54797	6.60159	5.06652	0.00330129	PYRD2_PONAB Pyridine nucleotide-disulfide oxidoreductase domain-containing protein 2 OS=Pongo abelii GN=PYROXD2 PE=2 SV=1	N.A.
AR_GLEAN_10008569	chr19	0.0395144	0.222387	0.138623	4.51903	4.9335	5.60709	0.00342078	KANK2_BOVIN KN motif and ankyrin repeat domain-containing protein 2 OS=Bos taurus GN=KANK2 PE=2 SV=1	GO:0005515; protein binding; Molecular Function
AR_GLEAN_10015021	chr19	1.69653	1.97725	1.94882	18.0277	18.2008	21.3652	0.00370616	QN1_RAT Protein QN1 homolog OS=Rattus norvegicus GN=Qn1 PE=1 SV=2	N.A.
AR_GLEAN_10009706	chr19	0.898069	1.7891	1.49985	8.69757	6.8406	6.94483	0.00382173	GPTC8_MOUSE G patch domain-containing protein 8 OS=Mus musculus GN=Gpatch8 PE=2 SV=1	GO:0003676; nucleic acid binding; Molecular Function,GO:0005622; intracellular; Cellular Component,GO:0008270; zinc ion binding; Molecular Function
AR_GLEAN_10016318	chr19	0.107675	0.0876613	0.154403	5.11825	4.29014	5.30899	0.00411419	GMEB1_HUMAN Glucocorticoid modulatory element-binding protein 1 OS=Homo sapiens GN=GMEB1 PE=1 SV=2	GO:0003677; DNA binding; Molecular Function,GO:0003713; transcription coactivator activity; Molecular Function,GO:0005634; nucleus; Cellular Component
AR_GLEAN_10016426	chr19	0.283274	0.842543	0.65851	3.62128	3.31494	4.47296	0.00428198	NVL_HUMAN Nuclear valosin-containing protein-like OS=Homo sapiens GN=NVL PE=1 SV=1	GO:0000166; nucleotide binding; Molecular Function,GO:0005524; ATP binding; Molecular Function,GO:0017111; nucleoside-triphosphatase activity; Molecular Function
AR_GLEAN_10016547	chr19	0	3.10788	0.681217	8.82075	10.4554	9.4414	0.00450339	EPAS1_HUMAN Endothelial PAS domain-containing protein 1 OS=Homo sapiens GN=EPAS1 PE=1 SV=3	GO:0004871; signal transducer activity; Molecular Function,GO:0005515; protein binding; Molecular Function,GO:0006355; regulation of transcription, DNA-dependent; Biological Process,GO:0007165; signal transduction; Biological Process
AR_GLEAN_10002333	chr19	0	0	0	1.01743	1.25222	1.27215	0.00476493	METRL_HUMAN Meteorin-like protein OS=Homo sapiens GN=METRNL PE=2 SV=1	N.A.
AR_GLEAN_10006257	chr19	0.414332	0.262304	0.195254	2.2783	3.01838	2.59705	0.00495339	UNC5B_XENLA Netrin receptor UNC5B OS=Xenopus laevis GN=unc5b PE=2 SV=1	GO:0005515; protein binding; Molecular Function,GO:0007165; signal transduction; Biological Process
AR_GLEAN_10008531	chr19	0.231668	0.489145	0.334016	6.46215	8.21997	6.92537	0.00511097	D19L1_HUMAN Protein dpy-19 homolog 1 OS=Homo sapiens GN=DPY19L1 PE=2 SV=1	GO:0016021; integral to membrane; Cellular Component
AR_GLEAN_10008639	chr19	0.0616769	0.150967	0.0446327	5.05665	5.05521	6.24301	0.00514418	ACSF2_DANRE Acyl-CoA synthetase family member 2, mitochondrial OS=Danio rerio GN=acsf2 PE=2 SV=1	GO:0003824; catalytic activity; Molecular Function,GO:0008152; metabolic process; Biological Process
AR_GLEAN_10016360	chr19	0.0333733	0	0	2.94676	2.75737	2.22535	0.00655111	PRM1A_DANRE Prominin-1-A OS=Danio rerio GN=prom1a PE=2 SV=2	GO:0016021; integral to membrane; Cellular Component
AR_GLEAN_10016491	chr19	0	0.363457	0.118646	4.43126	3.25726	3.45019	0.00655709	MMRN2_HUMAN Multimerin-2 OS=Homo sapiens GN=MMRN2 PE=1 SV=2	GO:0005515; protein binding; Molecular Function
AR_GLEAN_10008588	chr19	0.0202685	0.0255748	0.0299773	7.88668	6.82257	9.10202	0.00685533	COBA1_MOUSE Collagen alpha-1(XI) chain OS=Mus musculus GN=Col11a1 PE=1 SV=2	GO:0005201; extracellular matrix structural constituent; Molecular Function,GO:0005581; collagen; Cellular Component
AR_GLEAN_10016460	chr19	1.90471	4.38874	3.19967	10.9408	15.3397	11.9641	0.00735368	CUL9_HUMAN Cullin-9 OS=Homo sapiens GN=CUL9 PE=1 SV=2	GO:0005515; protein binding; Molecular Function,GO:0006511; ubiquitin-dependent protein catabolic process; Biological Process,GO:0008270; zinc ion binding; Molecular Function,GO:0031461; cullin-RING ubiquitin ligase complex; Cellular Component,GO:0031625; ubiquitin protein ligase binding; Molecular Function
AR_GLEAN_10008560	chr19	162.492	160.968	164.316	1415.57	1095.64	1205.94	0.00750702	RS2_ICTPU 40S ribosomal protein S2 OS=Ictalurus punctatus GN=rps2 PE=2 SV=1	GO:0003723; RNA binding; Molecular Function,GO:0003735; structural constituent of ribosome; Molecular Function,GO:0005622; intracellular; Cellular Component,GO:0005840; ribosome; Cellular Component,GO:0006412; translation; Biological Process
AR_GLEAN_10016461	chr19	3.9204	6.07447	5.71826	36.984	33.3135	27.2384	0.00798374	ZN318_HUMAN Zinc finger protein 318 OS=Homo sapiens GN=ZNF318 PE=1 SV=2	GO:0003676; nucleic acid binding; Molecular Function,GO:0003677; DNA binding; Molecular Function,GO:0006355; regulation of transcription, DNA-dependent; Biological Process
AR_GLEAN_10002330	chr19	7.5735	6.86817	6.146	33.7513	26.0776	28.4235	0.00832144	CBX4_HUMAN E3 SUMO-protein ligase CBX4 OS=Homo sapiens GN=CBX4 PE=1 SV=3	N.A.
AR_GLEAN_10016342	chr19	0	0	0	9.88587	8.14615	7.21914	0.00851382	CD032_MOUSE Uncharacterized protein C4orf32 homolog OS=Mus musculus PE=2 SV=1	N.A.
AR_GLEAN_10016412	chr19	0	0	0	0.978769	1.012	1.30101	0.00858482	NSG1_CHICK Neuron-specific protein family member 1 OS=Gallus gallus GN=NSG1 PE=2 SV=1	GO:0007212; dopamine receptor signaling pathway; Biological Process,GO:0016021; integral to membrane; Cellular Component,GO:0050780; dopamine receptor binding; Molecular Function
AR_GLEAN_10008511	chr19	0.74232	0.912251	0	2.37306	2.78314	3.65862	0.00890085	ZDH18_RAT Palmitoyltransferase ZDHHC18 OS=Rattus norvegicus GN=Zdhhc18 PE=2 SV=1	N.A.
AR_GLEAN_10014928	chr19	1.05528	0.752357	2.69768	10.506	14.7207	10.4872	0.0089293	PI3R6_HUMAN Phosphoinositide 3-kinase regulatory subunit 6 OS=Homo sapiens GN=PIK3R6 PE=1 SV=1	N.A.
AR_GLEAN_10016407	chr19	0.597465	2.70223	0.745017	13.6492	8.75096	11.6103	0.00905958	PAOX_MOUSE Peroxisomal N(1)-acetyl-spermine/spermidine oxidase OS=Mus musculus GN=Paox PE=1 SV=3	GO:0016491; oxidoreductase activity; Molecular Function,GO:0055114; oxidation-reduction process; Biological Process
AR_GLEAN_10016396	chr19	0.594406	0.835827	0.459901	4.66212	6.10823	6.48651	0.00944218	WDFY4_HUMAN WD repeat- and FYVE domain-containing protein 4 OS=Homo sapiens GN=WDFY4 PE=1 SV=3	GO:0005515; protein binding; Molecular Function
AR_GLEAN_10016565	chr19	0	0.502411	0	2.53424	2.85721	1.74915	0.00955933	NRX2A_HUMAN Neurexin-2-alpha OS=Homo sapiens GN=NRXN2 PE=2 SV=1	N.A.
AR_GLEAN_10008584	chr19	0.963418	0.996088	0.514787	5.92537	5.61379	4.17812	0.0099263	LIGO2_MOUSE Leucine-rich repeat and immunoglobulin-like domain-containing nogo receptor-interacting protein 2 OS=Mus musculus GN=Lingo2 PE=2 SV=1	GO:0005515; protein binding; Molecular Function
AR_GLEAN_10006246	chr19	1.31715	2.0886	1.75861	12.8581	9.23719	11.8708	0.0100199	GI24_HUMAN Platelet receptor Gi24 OS=Homo sapiens GN=C10orf54 PE=1 SV=3	GO:0005515; protein binding; Molecular Function
AR_GLEAN_10006303	chr19	0.330531	0.736442	0.760131	6.84144	9.54824	7.48224	0.0104365	TSN14_MOUSE Tetraspanin-14 OS=Mus musculus GN=Tspan14 PE=1 SV=1	GO:0016021; integral to membrane; Cellular Component
AR_GLEAN_10016454	chr19	2.93701	4.89024	1.56847	17.8868	13.0701	12.1564	0.0106849	LTBP1_HUMAN Latent-transforming growth factor beta-binding protein 1 OS=Homo sapiens GN=LTBP1 PE=1 SV=4	GO:0005488; binding; Molecular Function,GO:0005509; calcium ion binding; Molecular Function,GO:0005515; protein binding; Molecular Function
AR_GLEAN_10016484	chr19	1.77239	1.98075	1.49264	12.9401	15.3638	10.9699	0.011551	NFKB2_XENLA Nuclear factor NF-kappa-B p100 subunit OS=Xenopus laevis GN=nfkb2 PE=2 SV=1	GO:0003700; sequence-specific DNA binding transcription factor activity; Molecular Function,GO:0005515; protein binding; Molecular Function,GO:0005634; nucleus; Cellular Component,GO:0006355; regulation of transcription, DNA-dependent; Biological Process,GO:0007165; signal transduction; Biological Process
AR_GLEAN_10016546	chr19	0.262659	0.779673	0.659225	2.35789	3.28711	3.62366	0.012097	KPCE_MOUSE Protein kinase C epsilon type OS=Mus musculus GN=Prkce PE=1 SV=1	GO:0004672; protein kinase activity; Molecular Function,GO:0004674; protein serine/threonine kinase activity; Molecular Function,GO:0004713; protein tyrosine kinase activity; Molecular Function,GO:0005524; ATP binding; Molecular Function,GO:0006468; protein phosphorylation; Biological Process,GO:0035556; intracellular signal transduction; Biological Process
AR_GLEAN_10008528	chr19	0	0.0248235	0	1.01471	1.30075	1.51749	0.0126899	EOMES_XENLA Eomesodermin OS=Xenopus laevis GN=eomes PE=2 SV=1	GO:0003700; sequence-specific DNA binding transcription factor activity; Molecular Function,GO:0005634; nucleus; Cellular Component,GO:0006355; regulation of transcription, DNA-dependent; Biological Process
AR_GLEAN_10016331	chr19	0.112164	0.168621	0.16664	1.52854	2.16586	2.17024	0.0131462	MARK3_MOUSE MAP/microtubule affinity-regulating kinase 3 OS=Mus musculus GN=Mark3 PE=1 SV=2	GO:0004672; protein kinase activity; Molecular Function,GO:0004674; protein serine/threonine kinase activity; Molecular Function,GO:0004713; protein tyrosine kinase activity; Molecular Function,GO:0005524; ATP binding; Molecular Function,GO:0006468; protein phosphorylation; Biological Process
AR_GLEAN_10009877	chr19	2.41928	1.12172	0.151528	4.89137	7.7506	5.51649	0.0133903	FRIM_SALSA Ferritin, middle subunit OS=Salmo salar PE=2 SV=1	GO:0006826; iron ion transport; Biological Process,GO:0006879; cellular iron ion homeostasis; Biological Process,GO:0008199; ferric iron binding; Molecular Function
AR_GLEAN_10016455	chr19	0	0.0870074	0.115344	1.72137	2.25867	1.52162	0.0134836	GRP3_HUMAN Ras guanyl-releasing protein 3 OS=Homo sapiens GN=RASGRP3 PE=2 SV=1	GO:0005085; guanyl-nucleotide exchange factor activity; Molecular Function,GO:0005509; calcium ion binding; Molecular Function,GO:0005622; intracellular; Cellular Component,GO:0007264; small GTPase mediated signal transduction; Biological Process,GO:0035556; intracellular signal transduction; Biological Process
AR_GLEAN_10009722	chr19	0.843039	1.66115	0.740066	27.5525	42.1548	35.5734	0.0147197	CQ104_MOUSE Uncharacterized protein C17orf104 homolog OS=Mus musculus GN=Gm1564 PE=2 SV=1	N.A.
AR_GLEAN_10015093	chr19	0.639981	0.769858	1.15516	29.0535	44.5888	36.6396	0.0151599	EAF1_PONAB ELL-associated factor 1 OS=Pongo abelii GN=EAF1 PE=2 SV=1	N.A.
AR_GLEAN_10014976	chr19	2.06306	2.78807	2.86804	11.1264	14.8599	16.2622	0.0152434	FXR1_MOUSE Fragile X mental retardation syndrome-related protein 1 OS=Mus musculus GN=Fxr1 PE=1 SV=2	GO:0003723; RNA binding; Molecular Function
AR_GLEAN_10016374	chr19	0.17287	0.343438	0.240874	3.60488	5.21555	5.47214	0.0158245	NKX26_HUMAN Homeobox protein Nkx-2.6 OS=Homo sapiens GN=NKX2-6 PE=1 SV=1	GO:0003700; sequence-specific DNA binding transcription factor activity; Molecular Function,GO:0006355; regulation of transcription, DNA-dependent; Biological Process,GO:0043565; sequence-specific DNA binding; Molecular Function
AR_GLEAN_10016343	chr19	0	0.0282789	0	2.34314	1.52408	2.25501	0.0158415	LRIT3_HUMAN Leucine-rich repeat, immunoglobulin-like domain and transmembrane domain-containing protein 3 OS=Homo sapiens GN=LRIT3 PE=2 SV=2	GO:0005515; protein binding; Molecular Function
AR_GLEAN_10015154	chr19	1.44858	0.798264	1.64543	4.99596	7.48506	5.59574	0.0161576	TMUB2_MOUSE Transmembrane and ubiquitin-like domain-containing protein 2 OS=Mus musculus GN=Tmub2 PE=1 SV=1	GO:0005515; protein binding; Molecular Function
AR_GLEAN_10008591	chr19	1.48055	2.88526	1.38081	31.2073	45.173	31.7999	0.0164986	CS066_DANRE UPF0515 protein C19orf66 homolog OS=Danio rerio GN=zgc:171711 PE=2 SV=1	N.A.
AR_GLEAN_10008627	chr19	0	0	0	14.2058	13.6919	20.1941	0.0165304	TBB3_MACFA Tubulin beta-3 chain OS=Macaca fascicularis GN=TUBB3 PE=2 SV=1	GO:0003924; GTPase activity; Molecular Function,GO:0005198; structural molecule activity; Molecular Function,GO:0005525; GTP binding; Molecular Function,GO:0005874; microtubule; Cellular Component,GO:0006184; GTP catabolic process; Biological Process,GO:0007017; microtubule-based process; Biological Process,GO:0007018; microtubule-based movement; Biological Process,GO:0043234; protein complex; Ce…
AR_GLEAN_10015048	chr19	0.0797389	0.189242	0	9.25325	8.40177	5.84259	0.0168495	FA26E_DANRE Protein FAM26E OS=Danio rerio GN=fam26e PE=2 SV=2	N.A.
AR_GLEAN_10009757	chr19	0.0638371	0.0505524	0.177069	1.40998	1.30872	0.8721	0.0172776	CQ072_HUMAN Uncharacterized protein C17orf72 OS=Homo sapiens GN=C17orf72 PE=2 SV=1	N.A.
AR_GLEAN_10016468	chr19	2.76956	2.4137	3.73008	15.3855	22.9095	17.4984	0.0175265	YIPF3_DANRE Protein YIPF3 OS=Danio rerio GN=yipf3 PE=2 SV=1	N.A.
AR_GLEAN_10016573	chr19	0.797393	2.12977	2.92133	17.4902	26.5378	18.7739	0.0177089	ERLEC_PONAB Endoplasmic reticulum lectin 1 OS=Pongo abelii GN=ERLEC1 PE=2 SV=1	N.A.
AR_GLEAN_10008508	chr19	1.33746	1.87186	1.3498	7.60426	5.51352	5.37166	0.0186079	TCEA3_BOVIN Transcription elongation factor A protein 3 OS=Bos taurus GN=TCEA3 PE=2 SV=1	GO:0003676; nucleic acid binding; Molecular Function,GO:0005634; nucleus; Cellular Component,GO:0006351; transcription, DNA-dependent; Biological Process,GO:0008270; zinc ion binding; Molecular Function
AR_GLEAN_10015089	chr19	2.07411	2.30147	0.970249	12.1529	19.3982	17.7526	0.0188158	CO6A6_MOUSE Collagen alpha-6(VI) chain OS=Mus musculus GN=Col6a6 PE=1 SV=2	GO:0004867; serine-type endopeptidase inhibitor activity; Molecular Function,GO:0005515; protein binding; Molecular Function
AR_GLEAN_10016432	chr19	0	0	0	2.51383	4.17025	3.63108	0.0195371	CO6A5_HUMAN Collagen alpha-5(VI) chain OS=Homo sapiens GN=COL6A5 PE=1 SV=1	N.A.
AR_GLEAN_10006273	chr19	1.74973	2.46481	2.08327	6.76675	10.0888	9.5819	0.0195773	ZC3H6_HUMAN Zinc finger CCCH domain-containing protein 6 OS=Homo sapiens GN=ZC3H6 PE=2 SV=2	GO:0003676; nucleic acid binding; Molecular Function,GO:0008270; zinc ion binding; Molecular Function
AR_GLEAN_10009860	chr19	0.0761721	0	0	4.03731	5.65028	6.70773	0.0196791	ASPH2_RAT Aspartate beta-hydroxylase domain-containing protein 2 OS=Rattus norvegicus GN=Asphd2 PE=2 SV=1	GO:0018193; peptidyl-amino acid modification; Biological Process,GO:0030176; integral to endoplasmic reticulum membrane; Cellular Component
AR_GLEAN_10002383	chr19	0.446269	0.595285	0.24384	4.30843	6.23989	4.15885	0.019763	THA_SALSA Thyroid hormone receptor alpha OS=Salmo salar GN=thra1 PE=2 SV=1	GO:0003677; DNA binding; Molecular Function,GO:0003700; sequence-specific DNA binding transcription factor activity; Molecular Function,GO:0003707; steroid hormone receptor activity; Molecular Function,GO:0004887; thyroid hormone receptor activity; Molecular Function,GO:0005634; nucleus; Cellular Component,GO:0006355; regulation of transcription, DNA-dependent; Biological Process,GO:0008270; zinc…
AR_GLEAN_10008539	chr19	1.27408	1.44599	1.00774	13.2692	18.328	21.4601	0.02017	GABT_HUMAN 4-aminobutyrate aminotransferase, mitochondrial OS=Homo sapiens GN=ABAT PE=1 SV=3	GO:0003867; 4-aminobutyrate transaminase activity; Molecular Function,GO:0008483; transaminase activity; Molecular Function,GO:0009448; gamma-aminobutyric acid metabolic process; Biological Process,GO:0030170; pyridoxal phosphate binding; Molecular Function
AR_GLEAN_10016488	chr19	0	0.214837	0.251412	4.26371	7.05735	6.45783	0.0202353	SYUG_MOUSE Gamma-synuclein OS=Mus musculus GN=Sncg PE=1 SV=1	N.A.
AR_GLEAN_10009873	chr19	204.577	338.07	359.573	2868.75	2177.38	1823.85	0.0208186	RS11_RAT 40S ribosomal protein S11 OS=Rattus norvegicus GN=Rps11 PE=1 SV=3	GO:0003735; structural constituent of ribosome; Molecular Function,GO:0005622; intracellular; Cellular Component,GO:0005840; ribosome; Cellular Component,GO:0006412; translation; Biological Process
AR_GLEAN_10009920	chr19	2.42533	3.66475	3.6169	15.8103	24.8617	23.6089	0.021569	HPBP1_MACFA Hsp70-binding protein 1 OS=Macaca fascicularis GN=HSPBP1 PE=2 SV=1	N.A.
AR_GLEAN_10006272	chr19	0	0	0	1.79491	2.74654	3.06659	0.0219337	FBLN7_MOUSE Fibulin-7 OS=Mus musculus GN=Fbln7 PE=1 SV=1	GO:0005509; calcium ion binding; Molecular Function,GO:0005515; protein binding; Molecular Function
AR_GLEAN_10008557	chr19	0.0555585	0.446441	0	2.8544	4.97574	4.71413	0.022659	TEX2_MOUSE Testis-expressed sequence 2 protein OS=Mus musculus GN=Tex2 PE=1 SV=2	N.A.
AR_GLEAN_10008504	chr19	0.105704	0.299077	0.240583	16.6059	11.9743	9.99875	0.0230698	ZEP3_HUMAN Transcription factor HIVEP3 OS=Homo sapiens GN=HIVEP3 PE=1 SV=1	GO:0003676; nucleic acid binding; Molecular Function,GO:0005622; intracellular; Cellular Component,GO:0008270; zinc ion binding; Molecular Function
AR_GLEAN_10009784	chr19	0	0	0	1.32956	2.13858	2.29584	0.0234246	IRK3_HUMAN G protein-activated inward rectifier potassium channel 1 OS=Homo sapiens GN=KCNJ3 PE=1 SV=1	GO:0005242; inward rectifier potassium channel activity; Molecular Function,GO:0006813; potassium ion transport; Biological Process,GO:0015467; G-protein activated inward rectifier potassium channel activity; Molecular Function,GO:0016020; membrane; Cellular Component
AR_GLEAN_10014961	chr19	0.0688622	0.139017	0.299938	8.40854	14.457	11.099	0.023595	TBL1R_MOUSE F-box-like/WD repeat-containing protein TBL1XR1 OS=Mus musculus GN=Tbl1xr1 PE=2 SV=1	GO:0005515; protein binding; Molecular Function
AR_GLEAN_10016532	chr19	0.225909	0.294456	0.196213	0.988377	1.47076	1.02674	0.0237561	ABCG5_MOUSE ATP-binding cassette sub-family G member 5 OS=Mus musculus GN=Abcg5 PE=1 SV=1	GO:0005524; ATP binding; Molecular Function,GO:0016020; membrane; Cellular Component,GO:0016887; ATPase activity; Molecular Function
AR_GLEAN_10015050	chr19	0	0.090754	0	3.76417	5.94516	3.84808	0.0241692	KLH32_HUMAN Kelch-like protein 32 OS=Homo sapiens GN=KLHL32 PE=2 SV=2	GO:0005515; protein binding; Molecular Function
AR_GLEAN_10009800	chr19	0.305908	0.343586	0.259518	2.84561	4.81817	4.10684	0.0242803	RFOX1_HUMAN RNA binding protein fox-1 homolog 1 OS=Homo sapiens GN=RBFOX1 PE=1 SV=2	GO:0003676; nucleic acid binding; Molecular Function
AR_GLEAN_10002331	chr19	1.77612	1.79971	1.7872	22.0746	27.7799	16.5604	0.024407	CBX8_MOUSE Chromobox protein homolog 8 OS=Mus musculus GN=Cbx8 PE=1 SV=1	GO:0005634; nucleus; Cellular Component
AR_GLEAN_10002380	chr19	0	0	0.111164	3.72724	5.72382	3.53749	0.0252552	CD5R1_BOVIN Cyclin-dependent kinase 5 activator 1 OS=Bos taurus GN=CDK5R1 PE=1 SV=1	GO:0016533; cyclin-dependent protein kinase 5 holoenzyme complex; Cellular Component,GO:0016534; cyclin-dependent protein kinase 5 activator activity; Molecular Function
AR_GLEAN_10015175	chr19	0.0536971	0.208307	0.289373	3.60237	2.03249	2.87103	0.0257918	RSAD1_DANRE Radical S-adenosyl methionine domain-containing protein 1, mitochondrial OS=Danio rerio GN=rsad1 PE=2 SV=1	GO:0003824; catalytic activity; Molecular Function,GO:0051536; iron-sulfur cluster binding; Molecular Function
AR_GLEAN_10009763	chr19	0.333963	0.624562	0.542753	40.0723	41.6191	23.8342	0.0258467	FXL20_MOUSE F-box/LRR-repeat protein 20 OS=Mus musculus GN=Fbxl20 PE=1 SV=3	N.A.
AR_GLEAN_10002368	chr19	0.0774409	0.121141	0.21213	1.22486	2.12303	1.99114	0.0258978	HXB2A_DANRE Homeobox protein Hox-B2a OS=Danio rerio GN=hoxb2a PE=2 SV=2	GO:0003700; sequence-specific DNA binding transcription factor activity; Molecular Function,GO:0006355; regulation of transcription, DNA-dependent; Biological Process,GO:0043565; sequence-specific DNA binding; Molecular Function
AR_GLEAN_10016576	chr19	0.1436	0.0582514	0.105205	4.10658	4.4558	2.52402	0.0261152	WDR27_HUMAN WD repeat-containing protein 27 OS=Homo sapiens GN=WDR27 PE=2 SV=3	GO:0005515; protein binding; Molecular Function
AR_GLEAN_10009934	chr19	0.288865	0.195683	0.113041	4.91345	8.09458	8.65203	0.0262342	CAN15_HUMAN Calpain-15 OS=Homo sapiens GN=SOLH PE=1 SV=1	GO:0004198; calcium-dependent cysteine-type endopeptidase activity; Molecular Function,GO:0005622; intracellular; Cellular Component,GO:0006508; proteolysis; Biological Process
AR_GLEAN_10015145	chr19	0.11796	0	0	4.49709	7.95851	7.69797	0.0265391		N.A.
AR_GLEAN_10016583	chr19	0	0	0	1.00984	1.4733	0.854513	0.0267929	GP161_MOUSE G-protein coupled receptor 161 OS=Mus musculus GN=Gpr161 PE=2 SV=1	GO:0007186; G-protein coupled receptor signaling pathway; Biological Process,GO:0016021; integral to membrane; Cellular Component
AR_GLEAN_10015146	chr19	128.974	234.843	249.586	2370.66	1980.14	1362.62	0.0268662	RS15A_RAT 40S ribosomal protein S15a OS=Rattus norvegicus GN=Rps15a PE=1 SV=2	GO:0003735; structural constituent of ribosome; Molecular Function,GO:0005622; intracellular; Cellular Component,GO:0005840; ribosome; Cellular Component,GO:0006412; translation; Biological Process
AR_GLEAN_10008578	chr19	0	0.42096	0.379694	21.0995	20.5136	11.8382	0.0276908	HMCN1_HUMAN Hemicentin-1 OS=Homo sapiens GN=HMCN1 PE=1 SV=2	GO:0005515; protein binding; Molecular Function
AR_GLEAN_10009692	chr19	0	0	0	2.05629	1.42703	2.6267	0.0277383	SC4AB_DANRE Sodium channel protein type 4 subunit alpha B OS=Danio rerio GN=scn4ab PE=2 SV=1	GO:0001518; voltage-gated sodium channel complex; Cellular Component,GO:0005216; ion channel activity; Molecular Function,GO:0005248; voltage-gated sodium channel activity; Molecular Function,GO:0006811; ion transport; Biological Process,GO:0006814; sodium ion transport; Biological Process,GO:0016020; membrane; Cellular Component,GO:0055085; transmembrane transport; Biological Process
AR_GLEAN_10009931	chr19	9.23829	8.66973	8.22344	48.9617	56.9353	34.5687	0.0280394	TBC17_HUMAN TBC1 domain family member 17 OS=Homo sapiens GN=TBC1D17 PE=2 SV=2	GO:0005097; Rab GTPase activator activity; Molecular Function,GO:0005622; intracellular; Cellular Component,GO:0032313; regulation of Rab GTPase activity; Biological Process
AR_GLEAN_10009885	chr19	0.131996	0.347359	0.240948	3.21158	5.4575	3.73899	0.0281207	QSER1_XENLA Glutamine and serine-rich protein 1 OS=Xenopus laevis GN=qser1 PE=2 SV=2	N.A.
AR_GLEAN_10009807	chr19	0.124628	0.162796	0.466872	1.78468	2.11553	3.14654	0.0294448	SEPT9_MOUSE Septin-9 OS=Mus musculus GN=Sept9 PE=1 SV=1	GO:0005525; GTP binding; Molecular Function,GO:0007049; cell cycle; Biological Process
AR_GLEAN_10016404	chr19	0	0	0	6.44957	9.52537	5.33173	0.0297804		N.A.
AR_GLEAN_10009750	chr19	0.544657	1.00798	0.111649	2.16294	2.52837	3.88467	0.0304994	C1QL2_MOUSE Complement C1q-like protein 2 OS=Mus musculus GN=C1ql2 PE=1 SV=1	N.A.
AR_GLEAN_10008519	chr19	0	0.101192	0	13.0708	7.64812	8.22039	0.0305193	TETN_HUMAN Tetranectin OS=Homo sapiens GN=CLEC3B PE=1 SV=3	GO:0005488; binding; Molecular Function
AR_GLEAN_10008542	chr19	1.24911	2.59481	3.60837	18.2437	17.3311	10.1496	0.0309807	RHDF1_DANRE Inactive rhomboid protein 1 OS=Danio rerio GN=rhbdf1 PE=2 SV=1	GO:0004252; serine-type endopeptidase activity; Molecular Function,GO:0006508; proteolysis; Biological Process,GO:0016021; integral to membrane; Cellular Component
AR_GLEAN_10009923	chr19	0.0865868	0.115907	0.112927	2.37608	3.22179	1.74756	0.0316002	SHAN1_HUMAN SH3 and multiple ankyrin repeat domains protein 1 OS=Homo sapiens GN=SHANK1 PE=1 SV=2	GO:0005515; protein binding; Molecular Function
AR_GLEAN_10008618	chr19	0.0909276	0.17497	0	1.39672	1.88362	2.6147	0.0316216	KCNT2_RAT Potassium channel subfamily T member 2 OS=Rattus norvegicus GN=Kcnt2 PE=1 SV=1	GO:0006813; potassium ion transport; Biological Process,GO:0015269; calcium-activated potassium channel activity; Molecular Function,GO:0016020; membrane; Cellular Component
AR_GLEAN_10002374	chr19	0.341003	0.374666	0	1.03953	1.48493	2.0239	0.0316384	HXBDA_DANRE Homeobox protein Hox-B13a OS=Danio rerio GN=hoxb13a PE=2 SV=1	GO:0003700; sequence-specific DNA binding transcription factor activity; Molecular Function,GO:0006355; regulation of transcription, DNA-dependent; Biological Process,GO:0043565; sequence-specific DNA binding; Molecular Function
AR_GLEAN_10009921	chr19	0.165591	0.438985	0.267452	2.90618	3.34498	5.04161	0.0317756	SV422_XENLA Histone-lysine N-methyltransferase SUV420H2 OS=Xenopus laevis GN=suv420h2 PE=2 SV=1	N.A.
AR_GLEAN_10016516	chr19	0	0.115057	0	0.684999	0.98403	1.3393	0.0320861	PRPH2_CHICK Peripherin-2 OS=Gallus gallus GN=PRPH2 PE=2 SV=1	GO:0007601; visual perception; Biological Process,GO:0016021; integral to membrane; Cellular Component
AR_GLEAN_10009782	chr19	0.123655	0.19215	0.062612	1.03966	1.98321	1.59554	0.0335041	SVIL_MOUSE Supervillin OS=Mus musculus GN=Svil PE=1 SV=1	GO:0003779; actin binding; Molecular Function
AR_GLEAN_10014919	chr19	0.266845	0.329129	0.46931	20.3783	12.1827	12.1472	0.033587	SEPT9_HUMAN Septin-9 OS=Homo sapiens GN=SEPT9 PE=1 SV=2	GO:0005525; GTP binding; Molecular Function,GO:0007049; cell cycle; Biological Process
AR_GLEAN_10015054	chr19	0.496424	0.598458	0.535007	6.22546	4.41498	3.54147	0.0337232	CF168_HUMAN Uncharacterized protein C6orf168 OS=Homo sapiens GN=C6orf168 PE=2 SV=2	N.A.
AR_GLEAN_10009933	chr19	0.101031	0.116211	0	3.46953	5.29067	6.82179	0.0338178	CAN15_MOUSE Calpain-15 OS=Mus musculus GN=Solh PE=1 SV=1	GO:0004198; calcium-dependent cysteine-type endopeptidase activity; Molecular Function,GO:0005622; intracellular; Cellular Component,GO:0006508; proteolysis; Biological Process,GO:0008270; zinc ion binding; Molecular Function
AR_GLEAN_10016542	chr19	0	0	0	2.47558	3.38281	1.72193	0.0342627	SIX2_MOUSE Homeobox protein SIX2 OS=Mus musculus GN=Six2 PE=1 SV=2	GO:0003700; sequence-specific DNA binding transcription factor activity; Molecular Function,GO:0006355; regulation of transcription, DNA-dependent; Biological Process,GO:0043565; sequence-specific DNA binding; Molecular Function
AR_GLEAN_10002348	chr19	1.02993	0.38918	0.344417	11.6499	21.1258	22.5875	0.0344328	MET23_XENLA Methyltransferase-like protein 23 OS=Xenopus laevis GN=mettl23 PE=2 SV=1	N.A.
AR_GLEAN_10016581	chr19	0	0	0	1.53527	1.8832	2.87368	0.0346533		N.A.
AR_GLEAN_10009882	chr19	11.3161	8.31816	11.8377	56.1324	102.509	94.4294	0.0348472	ANM1A_XENLA Protein arginine N-methyltransferase 1-A OS=Xenopus laevis GN=prmt1-a PE=1 SV=1	N.A.
AR_GLEAN_10009814	chr19	0.243681	0.513785	0.18054	2.96327	4.30804	2.33304	0.0349603	CP089_DANRE UPF0764 protein C16orf89 homolog OS=Danio rerio PE=2 SV=2	N.A.
AR_GLEAN_10009705	chr19	3.34731	1.31278	1.67586	5.60719	9.43276	10.525	0.0350915	M3K14_HUMAN Mitogen-activated protein kinase kinase kinase 14 OS=Homo sapiens GN=MAP3K14 PE=1 SV=2	GO:0004672; protein kinase activity; Molecular Function,GO:0005524; ATP binding; Molecular Function,GO:0006468; protein phosphorylation; Biological Process
AR_GLEAN_10006292	chr19	0.0685463	0.250248	0.0957134	4.62997	6.68185	3.45786	0.0362342	GP125_MOUSE Probable G-protein coupled receptor 125 OS=Mus musculus GN=Gpr125 PE=2 SV=3	GO:0004888; transmembrane signaling receptor activity; Molecular Function,GO:0004930; G-protein coupled receptor activity; Molecular Function,GO:0005085; guanyl-nucleotide exchange factor activity; Molecular Function,GO:0005515; protein binding; Molecular Function,GO:0005622; intracellular; Cellular Component,GO:0007166; cell surface receptor signaling pathway; Biological Process,GO:0007186; G-pr…
AR_GLEAN_10014999	chr19	0	0.306271	0.787987	2.00667	4.0608	4.0717	0.0372334	ABRA_MOUSE Actin-binding Rho-activating protein OS=Mus musculus GN=Abra PE=1 SV=1	N.A.
AR_GLEAN_10015053	chr19	0.507519	0.389743	0.196886	2.45459	3.62507	4.76427	0.0374949	FBXL4_HUMAN F-box/LRR-repeat protein 4 OS=Homo sapiens GN=FBXL4 PE=1 SV=2	GO:0005515; protein binding; Molecular Function
AR_GLEAN_10008623	chr19	0.358834	0.701028	0.619318	6.13626	7.39263	3.77202	0.038019	SAMD1_RABIT Atherin OS=Oryctolagus cuniculus GN=SAMD1 PE=2 SV=1	GO:0005515; protein binding; Molecular Function
AR_GLEAN_10016505	chr19	0	0	0	1.7209	1.33682	0.815461	0.0389065	NETR_PANTR Neurotrypsin OS=Pan troglodytes GN=PRSS12 PE=3 SV=1	GO:0004252; serine-type endopeptidase activity; Molecular Function,GO:0005044; scavenger receptor activity; Molecular Function,GO:0006508; proteolysis; Biological Process,GO:0016020; membrane; Cellular Component
AR_GLEAN_10015104	chr19	0.125463	0.047027	0.185066	7.67347	3.66081	6.9031	0.0398887	NMDE1_MOUSE Glutamate [NMDA] receptor subunit epsilon-1 OS=Mus musculus GN=Grin2a PE=1 SV=2	GO:0004872; receptor activity; Molecular Function,GO:0004970; ionotropic glutamate receptor activity; Molecular Function,GO:0005215; transporter activity; Molecular Function,GO:0005216; ion channel activity; Molecular Function,GO:0005234; extracellular-glutamate-gated ion channel activity; Molecular Function,GO:0006810; transport; Biological Process,GO:0006811; ion transport; Biological Process,G…
AR_GLEAN_10009876	chr19	11.8298	13.8519	11.2948	61.0263	97.259	58.4017	0.0406573	A16A1_BOVIN Aldehyde dehydrogenase family 16 member A1 OS=Bos taurus GN=ALDH16A1 PE=2 SV=1	GO:0008152; metabolic process; Biological Process,GO:0016491; oxidoreductase activity; Molecular Function,GO:0055114; oxidation-reduction process; Biological Process
AR_GLEAN_10006251	chr19	1.11323	1.15764	1.52189	6.14705	7.21074	10.9104	0.0409699	WDR11_HUMAN WD repeat-containing protein 11 OS=Homo sapiens GN=WDR11 PE=1 SV=1	GO:0005515; protein binding; Molecular Function
AR_GLEAN_10016375	chr19	0.0802608	0.129259	0.669474	134.802	69.9315	81.8155	0.0411507	ZAX_XENLA Homeobox protein zampogna OS=Xenopus laevis GN=zax PE=2 SV=1	GO:0003700; sequence-specific DNA binding transcription factor activity; Molecular Function,GO:0006355; regulation of transcription, DNA-dependent; Biological Process,GO:0043565; sequence-specific DNA binding; Molecular Function
AR_GLEAN_10016379	chr19	0	0	0	0.972655	2.11055	1.8846	0.0413963	CRAC1_XENTR Cartilage acidic protein 1 OS=Xenopus tropicalis GN=crtac1 PE=2 SV=2	GO:0005509; calcium ion binding; Molecular Function
AR_GLEAN_10009787	chr19	0.465499	0.464636	0.429285	3.14036	3.99996	5.93414	0.0419347	MYO15_MOUSE Unconventional myosin-XV OS=Mus musculus GN=Myo15a PE=1 SV=2	GO:0003774; motor activity; Molecular Function,GO:0005515; protein binding; Molecular Function,GO:0005524; ATP binding; Molecular Function,GO:0005856; cytoskeleton; Cellular Component,GO:0016459; myosin complex; Cellular Component
AR_GLEAN_10006280	chr19	0.304665	0.593003	0.210919	8.1662	9.64619	4.50979	0.042879	BORG2_HUMAN Cdc42 effector protein 3 OS=Homo sapiens GN=CDC42EP3 PE=1 SV=1	GO:0005515; protein binding; Molecular Function
AR_GLEAN_10006304	chr19	0.393603	0.640754	0.59199	37.3909	25.1572	54.2143	0.0449335		N.A.
AR_GLEAN_10016437	chr19	0	0	0	1.52915	0.75241	0.926549	0.0451693	LIPR1_CANFA Pancreatic lipase-related protein 1 OS=Canis familiaris GN=PNLIPRP1 PE=1 SV=2	GO:0003824; catalytic activity; Molecular Function,GO:0004806; triglyceride lipase activity; Molecular Function,GO:0005515; protein binding; Molecular Function,GO:0006629; lipid metabolic process; Biological Process
AR_GLEAN_10008536	chr19	3.29045	3.43485	2.91544	11.0631	20.2061	20.6973	0.0456245	CG026_HUMAN Uncharacterized protein C7orf26 OS=Homo sapiens GN=C7orf26 PE=2 SV=1	N.A.
AR_GLEAN_10014925	chr19	0.948766	0.1197	0	1.08148	1.79441	2.40234	0.0474026	MCHR1_RAT Melanin-concentrating hormone receptor 1 (Fragment) OS=Rattus norvegicus GN=Mchr1 PE=2 SV=3	GO:0007186; G-protein coupled receptor signaling pathway; Biological Process,GO:0007218; neuropeptide signaling pathway; Biological Process,GO:0016021; integral to membrane; Cellular Component,GO:0030273; melanin-concentrating hormone receptor activity; Molecular Function
AR_GLEAN_10009717	chr19	0.181915	0.323323	0.64239	13.5097	24.1856	12.6335	0.0474938	EZH1_BOVIN Histone-lysine N-methyltransferase EZH1 OS=Bos taurus GN=EZH1 PE=2 SV=2	GO:0005515; protein binding; Molecular Function,GO:0018024; histone-lysine N-methyltransferase activity; Molecular Function
AR_GLEAN_10009844	chr19	0.0348926	0.500935	0.436189	2.19259	1.26169	2.7968	0.0475314	DOC2A_HUMAN Double C2-like domain-containing protein alpha OS=Homo sapiens GN=DOC2A PE=1 SV=5	GO:0005515; protein binding; Molecular Function
AR_GLEAN_10015022	chr19	2.43966	1.93497	0.345151	9.04599	19.5067	18.706	0.0475903	MRAP2_HUMAN Melanocortin-2 receptor accessory protein 2 OS=Homo sapiens GN=MRAP2 PE=2 SV=2	N.A.
AR_GLEAN_10009793	chr19	0.0527531	0.0914796	0.014628	1.94848	1.69835	3.39368	0.0489477	CAC1H_MOUSE Voltage-dependent T-type calcium channel subunit alpha-1H OS=Mus musculus GN=Cacna1h PE=2 SV=3	GO:0005216; ion channel activity; Molecular Function,GO:0005245; voltage-gated calcium channel activity; Molecular Function,GO:0006811; ion transport; Biological Process,GO:0006816; calcium ion transport; Biological Process,GO:0016020; membrane; Cellular Component,GO:0016021; integral to membrane; Cellular Component,GO:0051925; regulation of calcium ion transport via voltage-gated calcium channel…
AR_GLEAN_10002328	chr19	0.959834	1.04796	0.721126	4.88751	7.18923	3.7184	0.0494906	TEX2_HUMAN Testis-expressed sequence 2 protein OS=Homo sapiens GN=TEX2 PE=1 SV=2	N.A.
AR_GLEAN_10015037	chr19	0	0	0	5.90686	3.7862	2.64647	0.0499345		N.A.
AR_GLEAN_10006797	chr2	4.7812	6.60491	4.01971	38.5341	39.9286	39.1623	3.35853e-05	C2AIL_HUMAN CDKN2AIP N-terminal-like protein OS=Homo sapiens GN=CDKN2AIPNL PE=1 SV=1	N.A.
AR_GLEAN_10010458	chr2	2.066	1.17671	1.64951	10.1929	9.57836	8.40811	0.00106715	AVR2A_CHICK Activin receptor type-2A OS=Gallus gallus GN=ACVR2A PE=2 SV=1	GO:0004672; protein kinase activity; Molecular Function,GO:0004675; transmembrane receptor protein serine/threonine kinase activity; Molecular Function,GO:0004702; receptor signaling protein serine/threonine kinase activity; Molecular Function,GO:0004713; protein tyrosine kinase activity; Molecular Function,GO:0005024; transforming growth factor beta-activated receptor activity; Molecular Functio…
AR_GLEAN_10012258	chr2	3.50604	4.85037	3.06525	15.9793	15.5948	15.6641	0.00132792	SSBP_RAT Single-stranded DNA-binding protein, mitochondrial OS=Rattus norvegicus GN=Ssbp1 PE=1 SV=2	GO:0003697; single-stranded DNA binding; Molecular Function,GO:0006260; DNA replication; Biological Process
AR_GLEAN_10000825	chr2	0.730647	0.183864	0.0806543	2.70607	2.33315	2.24664	0.00168124	TBX3_RAT T-box transcription factor TBX3 OS=Rattus norvegicus GN=Tbx3 PE=2 SV=1	GO:0003700; sequence-specific DNA binding transcription factor activity; Molecular Function,GO:0005634; nucleus; Cellular Component,GO:0006355; regulation of transcription, DNA-dependent; Biological Process
AR_GLEAN_10009345	chr2	0.0643392	0	0	2.65263	3.12469	2.90721	0.001821	CD5R1_BOVIN Cyclin-dependent kinase 5 activator 1 OS=Bos taurus GN=CDK5R1 PE=1 SV=1	GO:0016533; cyclin-dependent protein kinase 5 holoenzyme complex; Cellular Component,GO:0016534; cyclin-dependent protein kinase 5 activator activity; Molecular Function
AR_GLEAN_10003004	chr2	3.22337	4.32275	1.60002	10.8772	13.6032	14.4279	0.00240658	LMA2L_BOVIN VIP36-like protein OS=Bos taurus GN=LMAN2L PE=2 SV=1	GO:0016020; membrane; Cellular Component
AR_GLEAN_10012366	chr2	3.1917	5.13635	2.89492	17.79	14.7042	13.9311	0.00242318	NFKB1_MOUSE Nuclear factor NF-kappa-B p105 subunit OS=Mus musculus GN=Nfkb1 PE=1 SV=2	GO:0003700; sequence-specific DNA binding transcription factor activity; Molecular Function,GO:0005515; protein binding; Molecular Function,GO:0005634; nucleus; Cellular Component,GO:0006355; regulation of transcription, DNA-dependent; Biological Process
AR_GLEAN_10009442	chr2	0.110605	0.248928	0.147245	1.56793	1.9868	1.73697	0.00281515	CECR2_HUMAN Cat eye syndrome critical region protein 2 OS=Homo sapiens GN=CECR2 PE=1 SV=2	GO:0005515; protein binding; Molecular Function
AR_GLEAN_10012212	chr2	0.970618	0.771061	0.390441	2.59525	3.5177	3.07926	0.00322385	ST4A1_HUMAN Sulfotransferase 4A1 OS=Homo sapiens GN=SULT4A1 PE=1 SV=2	GO:0008146; sulfotransferase activity; Molecular Function
AR_GLEAN_10012335	chr2	0.679103	1.8102	0.249099	7.23746	9.53706	7.05788	0.00366387	VHL_HUMAN Von Hippel-Lindau disease tumor suppressor OS=Homo sapiens GN=VHL PE=1 SV=2	GO:0005634; nucleus; Cellular Component,GO:0016567; protein ubiquitination; Biological Process
AR_GLEAN_10012316	chr2	0.089489	0.411864	0.18516	8.58558	8.74721	10.6836	0.00473905	ANO4_MOUSE Anoctamin-4 OS=Mus musculus GN=Ano4 PE=2 SV=2	N.A.
AR_GLEAN_10012355	chr2	2.63176	2.51465	0.960116	23.5513	18.2555	23.9679	0.00521267	T150A_RAT Transmembrane protein 150A OS=Rattus norvegicus GN=Tmem150a PE=2 SV=1	N.A.
AR_GLEAN_10003042	chr2	0.652635	0.379466	0.472709	3.76974	4.02251	3.05114	0.00563184	CP048_MOUSE Uncharacterized protein C16orf48 homolog OS=Mus musculus PE=2 SV=1	N.A.
AR_GLEAN_10009381	chr2	0.20136	0.193323	0.399396	1.11878	1.08913	1.48061	0.00621345	TRAK1_HUMAN Trafficking kinesin-binding protein 1 OS=Homo sapiens GN=TRAK1 PE=1 SV=1	N.A.
AR_GLEAN_10010456	chr2	0.220972	0.328276	0.373327	3.3535	4.4283	3.98524	0.00646765	MBD5_MOUSE Methyl-CpG-binding domain protein 5 OS=Mus musculus GN=Mbd5 PE=2 SV=1	GO:0003677; DNA binding; Molecular Function,GO:0005634; nucleus; Cellular Component
AR_GLEAN_10012313	chr2	0.307437	0.523766	0.634025	10.5527	9.85496	12.9565	0.00723888	CALD1_RAT Non-muscle caldesmon OS=Rattus norvegicus GN=Cald1 PE=1 SV=1	GO:0003779; actin binding; Molecular Function,GO:0005516; calmodulin binding; Molecular Function,GO:0006936; muscle contraction; Biological Process,GO:0017022; myosin binding; Molecular Function
AR_GLEAN_10003036	chr2	0.505197	0.45731	0.224365	7.72835	7.94565	5.97763	0.00733973	YDJC_DANRE UPF0249 protein ydjC homolog OS=Danio rerio GN=ydjc PE=3 SV=1	N.A.
AR_GLEAN_10012334	chr2	42.9755	18.4306	36.9966	179.882	252.467	232.367	0.00748341	B2MG_ICTPU Beta-2-microglobulin OS=Ictalurus punctatus GN=b2m PE=3 SV=1	GO:0005515; protein binding; Molecular Function,GO:0006955; immune response; Biological Process,GO:0042612; MHC class I protein complex; Cellular Component
AR_GLEAN_10012294	chr2	0.194268	0.456324	0.250414	18.1007	13.0747	16.2244	0.00867963	SMO_CHICK Smoothened homolog (Fragment) OS=Gallus gallus GN=SMO PE=2 SV=1	GO:0004888; transmembrane signaling receptor activity; Molecular Function,GO:0005515; protein binding; Molecular Function,GO:0007166; cell surface receptor signaling pathway; Biological Process,GO:0016020; membrane; Cellular Component
AR_GLEAN_10012279	chr2	0.401704	0.951432	1.68143	13.5796	10.7718	15.5556	0.00881239	NINJ1_HUMAN Ninjurin-1 OS=Homo sapiens GN=NINJ1 PE=1 SV=2	GO:0007155; cell adhesion; Biological Process,GO:0016021; integral to membrane; Cellular Component,GO:0042246; tissue regeneration; Biological Process
AR_GLEAN_10012194	chr2	0.133065	2.55588	1.82382	5.9053	6.18943	7.13261	0.00897956	STAB2_HUMAN Stabilin-2 OS=Homo sapiens GN=STAB2 PE=1 SV=3	GO:0005515; protein binding; Molecular Function,GO:0005540; hyaluronic acid binding; Molecular Function,GO:0007155; cell adhesion; Biological Process
AR_GLEAN_10012268	chr2	1.18745	1.23092	1.15728	5.06937	6.41534	6.55675	0.00941425	SPX3_XENLA Sugar phosphate exchanger 3 OS=Xenopus laevis GN=slc37a3 PE=2 SV=1	GO:0016021; integral to membrane; Cellular Component,GO:0055085; transmembrane transport; Biological Process
AR_GLEAN_10012374	chr2	0.0332016	0.0754618	0	2.28987	2.4337	1.72064	0.00989617	BBS12_XENLA Bardet-Biedl syndrome 12 protein homolog OS=Xenopus laevis GN=bbs12 PE=2 SV=1	GO:0005524; ATP binding; Molecular Function,GO:0044267; cellular protein metabolic process; Biological Process
AR_GLEAN_10006778	chr2	0	0.0457646	0	1.95954	1.89574	1.39383	0.0100581	B3GN2_MOUSE UDP-GlcNAc:betaGal beta-1,3-N-acetylglucosaminyltransferase 2 OS=Mus musculus GN=B3gnt2 PE=1 SV=3	GO:0006486; protein glycosylation; Biological Process,GO:0008378; galactosyltransferase activity; Molecular Function,GO:0016020; membrane; Cellular Component
AR_GLEAN_10010531	chr2	1.12739	1.09421	0.68973	11.2199	15.4838	12.3948	0.0102281	CTDS1_HUMAN Carboxy-terminal domain RNA polymerase II polypeptide A small phosphatase 1 OS=Homo sapiens GN=CTDSP1 PE=1 SV=1	GO:0005515; protein binding; Molecular Function
AR_GLEAN_10012353	chr2	0.385827	0.204388	0.549986	1.86595	2.09034	1.3834	0.010252	TET3_MOUSE Methylcytosine dioxygenase TET3 OS=Mus musculus GN=Tet3 PE=1 SV=3	N.A.
AR_GLEAN_10006806	chr2	0.97958	1.44577	1.21379	20.2032	25.1532	28.7618	0.0107926	H2AY_RAT Core histone macro-H2A.1 OS=Rattus norvegicus GN=H2afy PE=1 SV=4	GO:0000786; nucleosome; Cellular Component,GO:0003677; DNA binding; Molecular Function,GO:0005634; nucleus; Cellular Component,GO:0006334; nucleosome assembly; Biological Process
AR_GLEAN_10006805	chr2	0.393695	0.5379	0.477079	2.81829	2.66025	3.58974	0.0111313	CE004_MACFA Uncharacterized protein C5orf4 homolog OS=Macaca fascicularis GN=QccE-20373 PE=2 SV=1	GO:0005506; iron ion binding; Molecular Function,GO:0006633; fatty acid biosynthetic process; Biological Process,GO:0016491; oxidoreductase activity; Molecular Function,GO:0055114; oxidation-reduction process; Biological Process
AR_GLEAN_10000817	chr2	2.99853	4.02015	3.21868	30.5029	30.1249	22.2822	0.0111993	AIDB_ECOLI Putative acyl-CoA dehydrogenase AidB OS=Escherichia coli (strain K12) GN=aidB PE=1 SV=3	GO:0003995; acyl-CoA dehydrogenase activity; Molecular Function,GO:0016627; oxidoreductase activity, acting on the CH-CH group of donors; Molecular Function,GO:0055114; oxidation-reduction process; Biological Process
AR_GLEAN_10006831	chr2	0.103962	0.233037	0.208022	5.98646	5.01594	4.15648	0.0112306	ITA6_CHICK Integrin alpha-6 OS=Gallus gallus GN=ITGA6 PE=2 SV=1	GO:0007155; cell adhesion; Biological Process,GO:0008305; integrin complex; Cellular Component
AR_GLEAN_10012338	chr2	1.23333	0.316973	0.278396	2.63523	2.85552	3.03336	0.0112495	LMO3_PONAB LIM domain only protein 3 OS=Pongo abelii GN=LMO3 PE=2 SV=1	GO:0008270; zinc ion binding; Molecular Function
AR_GLEAN_10009418	chr2	2.01607	2.27586	1.16509	13.8397	12.9973	9.55133	0.0117793	CTTB2_HORSE Cortactin-binding protein 2 OS=Equus caballus GN=CTTNBP2 PE=3 SV=1	GO:0005102; receptor binding; Molecular Function,GO:0005515; protein binding; Molecular Function,GO:0005576; extracellular region; Cellular Component,GO:0007275; multicellular organismal development; Biological Process,GO:0016055; Wnt receptor signaling pathway; Biological Process
AR_GLEAN_10006820	chr2	8.08034	9.2399	7.82615	35.9646	48.3769	38.7578	0.0121432	LA_BOVIN Lupus La protein homolog OS=Bos taurus GN=SSB PE=2 SV=2	GO:0003676; nucleic acid binding; Molecular Function,GO:0003723; RNA binding; Molecular Function,GO:0005634; nucleus; Cellular Component,GO:0006396; RNA processing; Biological Process,GO:0030529; ribonucleoprotein complex; Cellular Component
AR_GLEAN_10009435	chr2	1.08645	0.341098	0.596117	5.82591	7.18609	8.78982	0.0123441	ALX1_HUMAN ALX homeobox protein 1 OS=Homo sapiens GN=ALX1 PE=1 SV=2	GO:0003700; sequence-specific DNA binding transcription factor activity; Molecular Function,GO:0006355; regulation of transcription, DNA-dependent; Biological Process,GO:0043565; sequence-specific DNA binding; Molecular Function
AR_GLEAN_10003040	chr2	0.044647	0	0	1.33241	0.945655	0.955688	0.0131189	HEP2_HUMAN Heparin cofactor 2 OS=Homo sapiens GN=SERPIND1 PE=1 SV=3	GO:0004867; serine-type endopeptidase inhibitor activity; Molecular Function
AR_GLEAN_10012206	chr2	0.174234	0.256581	0.142366	2.04301	2.97478	2.85548	0.0132552	AL1L2_HUMAN Mitochondrial 10-formyltetrahydrofolate dehydrogenase OS=Homo sapiens GN=ALDH1L2 PE=1 SV=2	GO:0000036; acyl carrier activity; Molecular Function,GO:0008152; metabolic process; Biological Process,GO:0009058; biosynthetic process; Biological Process,GO:0016491; oxidoreductase activity; Molecular Function,GO:0016742; hydroxymethyl-, formyl- and related transferase activity; Molecular Function,GO:0048037; cofactor binding; Molecular Function,GO:0055114; oxidation-reduction process; Biologi…
AR_GLEAN_10009368	chr2	0	0	0	1.3004	1.46971	1.91759	0.0136013	HXB9A_DANRE Homeobox protein Hox-B9a OS=Danio rerio GN=hoxb9a PE=2 SV=2	GO:0003700; sequence-specific DNA binding transcription factor activity; Molecular Function,GO:0005634; nucleus; Cellular Component,GO:0006351; transcription, DNA-dependent; Biological Process,GO:0006355; regulation of transcription, DNA-dependent; Biological Process,GO:0043565; sequence-specific DNA binding; Molecular Function
AR_GLEAN_10009386	chr2	0.131322	0.134117	0.144314	0.984837	1.12681	1.40204	0.0136513	MYOM2_HUMAN Myomesin-2 OS=Homo sapiens GN=MYOM2 PE=2 SV=2	GO:0004356; glutamate-ammonia ligase activity; Molecular Function,GO:0005515; protein binding; Molecular Function,GO:0006542; glutamine biosynthetic process; Biological Process,GO:0006807; nitrogen compound metabolic process; Biological Process
AR_GLEAN_10009423	chr2	0.201808	1.12929	2.54435	40.545	27.8332	29.2181	0.0142096	CAV1_TAKRU Caveolin-1 OS=Takifugu rubripes GN=cav1 PE=3 SV=1	N.A.
AR_GLEAN_10006749	chr2	0.119219	0.138644	0.171661	3.9671	6.06174	5.22948	0.0147924	DLG4_MOUSE Disks large homolog 4 OS=Mus musculus GN=Dlg4 PE=1 SV=1	GO:0005515; protein binding; Molecular Function
AR_GLEAN_10012341	chr2	0.417938	0.565499	0.85944	3.44481	2.3007	2.57527	0.0152681	I17RA_MOUSE Interleukin-17 receptor A OS=Mus musculus GN=Il17ra PE=2 SV=1	N.A.
AR_GLEAN_10012282	chr2	0.0462231	0.329259	0.192502	1.39521	2.28547	1.99919	0.0160424	PRR5_XENLA Proline-rich protein 5 OS=Xenopus laevis GN=prr5 PE=2 SV=1	N.A.
AR_GLEAN_10009390	chr2	0.134223	0.380341	0.0977529	9.7888	13.6477	9.23708	0.0161284	CD37_MOUSE Leukocyte antigen CD37 OS=Mus musculus GN=Cd37 PE=2 SV=1	GO:0016021; integral to membrane; Cellular Component
AR_GLEAN_10012256	chr2	0.117968	0.203461	0.46117	2.79064	4.35628	4.21888	0.016361	DGKI_HUMAN Diacylglycerol kinase iota OS=Homo sapiens GN=DGKI PE=1 SV=1	GO:0004143; diacylglycerol kinase activity; Molecular Function,GO:0005515; protein binding; Molecular Function,GO:0007205; activation of protein kinase C activity by G-protein coupled receptor protein signaling pathway; Biological Process,GO:0035556; intracellular signal transduction; Biological Process
AR_GLEAN_10009429	chr2	0.177989	0.566346	0.166375	5.28886	4.68645	3.27582	0.0167228	DUS6_HUMAN Dual specificity protein phosphatase 6 OS=Homo sapiens GN=DUSP6 PE=1 SV=2	GO:0006470; protein dephosphorylation; Biological Process,GO:0008138; protein tyrosine/serine/threonine phosphatase activity; Molecular Function,GO:0016311; dephosphorylation; Biological Process,GO:0016791; phosphatase activity; Molecular Function,GO:0017017; MAP kinase tyrosine/serine/threonine phosphatase activity; Molecular Function
AR_GLEAN_10012310	chr2	0.382852	0.430153	0.169025	1.28998	1.2464	1.86106	0.017738	DOCK4_HUMAN Dedicator of cytokinesis protein 4 OS=Homo sapiens GN=DOCK4 PE=1 SV=3	GO:0005085; guanyl-nucleotide exchange factor activity; Molecular Function,GO:0005515; protein binding; Molecular Function,GO:0005525; GTP binding; Molecular Function,GO:0051020; GTPase binding; Molecular Function
AR_GLEAN_10012198	chr2	0	0	0.0823761	5.97097	6.36472	9.05802	0.0180768	GL8D2_HUMAN Glycosyltransferase 8 domain-containing protein 2 OS=Homo sapiens GN=GLT8D2 PE=2 SV=1	GO:0016757; transferase activity, transferring glycosyl groups; Molecular Function
AR_GLEAN_10006872	chr2	1.7037	3.95948	3.31793	33.1161	29.5852	20.672	0.0188951	NCKP1_DANRE Nck-associated protein 1 OS=Danio rerio GN=nckap1 PE=3 SV=1	N.A.
AR_GLEAN_10006804	chr2	0	0	0	5.51314	3.33129	4.5088	0.019481	PITX1_CHICK Pituitary homeobox 1 OS=Gallus gallus GN=PITX1 PE=2 SV=1	GO:0003700; sequence-specific DNA binding transcription factor activity; Molecular Function,GO:0006355; regulation of transcription, DNA-dependent; Biological Process,GO:0043565; sequence-specific DNA binding; Molecular Function
AR_GLEAN_10009467	chr2	1.43252	1.47111	1.28295	5.43834	6.19357	7.93113	0.0195954	PK3CG_PIG Phosphatidylinositol-4,5-bisphosphate 3-kinase catalytic subunit gamma isoform OS=Sus scrofa GN=PIK3CG PE=1 SV=2	GO:0001932; regulation of protein phosphorylation; Biological Process,GO:0005942; phosphatidylinositol 3-kinase complex; Cellular Component,GO:0005952; cAMP-dependent protein kinase complex; Cellular Component,GO:0008603; cAMP-dependent protein kinase regulator activity; Molecular Function,GO:0016303; 1-phosphatidylinositol-3-kinase activity; Molecular Function,GO:0016773; phosphotransferase acti…
AR_GLEAN_10003047	chr2	0.21827	0.268751	0.476094	7.83301	8.94711	12.3471	0.0199894	BLNK_RAT B-cell linker protein OS=Rattus norvegicus GN=Blnk PE=2 SV=1	GO:0005515; protein binding; Molecular Function
AR_GLEAN_10009453	chr2	0.635208	1.30845	1.51935	20.2196	20.9139	13.0917	0.0201581	MLL5_HUMAN Histone-lysine N-methyltransferase MLL5 OS=Homo sapiens GN=MLL5 PE=1 SV=1	GO:0005515; protein binding; Molecular Function,GO:0008270; zinc ion binding; Molecular Function
AR_GLEAN_10000819	chr2	0	0.0423649	0.0748073	2.34137	3.4159	3.90374	0.0202116	IQCD_BOVIN IQ domain-containing protein D OS=Bos taurus GN=IQCD PE=2 SV=1	GO:0005515; protein binding; Molecular Function
AR_GLEAN_10009313	chr2	0.193879	0.707356	0.0889756	2.14886	1.96592	1.17871	0.0211292	ZN394_MOUSE Zinc finger protein 394 OS=Mus musculus GN=Znf394 PE=2 SV=3	GO:0005622; intracellular; Cellular Component,GO:0008270; zinc ion binding; Molecular Function
AR_GLEAN_10010540	chr2	0	0.112552	0.0677668	3.65829	4.23063	2.48961	0.021602	CALRL_DANRE Calcitonin gene-related peptide type 1 receptor OS=Danio rerio GN=calcrla PE=2 SV=1	GO:0004888; transmembrane signaling receptor activity; Molecular Function,GO:0004930; G-protein coupled receptor activity; Molecular Function,GO:0004948; calcitonin receptor activity; Molecular Function,GO:0007166; cell surface receptor signaling pathway; Biological Process,GO:0007186; G-protein coupled receptor signaling pathway; Biological Process,GO:0016020; membrane; Cellular Component,GO:001…
AR_GLEAN_10009339	chr2	0.75339	1.0616	1.83509	12.8082	8.05779	9.10498	0.0216393	S2535_DANRE Solute carrier family 25 member 35 OS=Danio rerio GN=slc25a35 PE=2 SV=1	N.A.
AR_GLEAN_10009338	chr2	14.2917	8.12437	11.0014	53.9403	88.4005	74.1592	0.0229361	MOG1_BOVIN Ran guanine nucleotide release factor OS=Bos taurus GN=RANGRF PE=2 SV=1	N.A.
AR_GLEAN_10006802	chr2	1.19258	0.433059	0.569442	2.32676	3.99411	3.87373	0.0242138	CE024_MOUSE UPF0461 protein C5orf24 homolog OS=Mus musculus PE=1 SV=1	N.A.
AR_GLEAN_10009363	chr2	0.10104	0.0813391	0	1.10767	1.69575	1.0507	0.0250819	HXB4A_DANRE Homeobox protein Hox-B4a OS=Danio rerio GN=hoxb4a PE=2 SV=3	GO:0003677; DNA binding; Molecular Function,GO:0003700; sequence-specific DNA binding transcription factor activity; Molecular Function,GO:0005634; nucleus; Cellular Component,GO:0006355; regulation of transcription, DNA-dependent; Biological Process,GO:0043565; sequence-specific DNA binding; Molecular Function
AR_GLEAN_10010462	chr2	0.0265076	0.0553448	0	3.25449	1.9148	2.24856	0.0259004	ZEB2_HUMAN Zinc finger E-box-binding homeobox 2 OS=Homo sapiens GN=ZEB2 PE=1 SV=1	GO:0003700; sequence-specific DNA binding transcription factor activity; Molecular Function,GO:0005622; intracellular; Cellular Component,GO:0006355; regulation of transcription, DNA-dependent; Biological Process,GO:0008270; zinc ion binding; Molecular Function,GO:0043565; sequence-specific DNA binding; Molecular Function
AR_GLEAN_10006857	chr2	0.600116	1.00862	0.985369	46.951	35.4205	26.7779	0.0259629	NF2L2_BOVIN Nuclear factor erythroid 2-related factor 2 OS=Bos taurus GN=NFE2L2 PE=2 SV=2	GO:0003700; sequence-specific DNA binding transcription factor activity; Molecular Function,GO:0006355; regulation of transcription, DNA-dependent; Biological Process,GO:0043565; sequence-specific DNA binding; Molecular Function,GO:0046983; protein dimerization activity; Molecular Function
AR_GLEAN_10003044	chr2	0.515575	0.577818	0.371944	10.4555	9.64663	15.694	0.026251	IKKB_MOUSE Inhibitor of nuclear factor kappa-B kinase subunit beta OS=Mus musculus GN=Ikbkb PE=1 SV=1	N.A.
AR_GLEAN_10003045	chr2	0.294243	0.382741	0.254952	4.94476	6.07815	8.42166	0.026301	IKKB_HUMAN Inhibitor of nuclear factor kappa-B kinase subunit beta OS=Homo sapiens GN=IKBKB PE=1 SV=1	GO:0004672; protein kinase activity; Molecular Function,GO:0004713; protein tyrosine kinase activity; Molecular Function,GO:0005524; ATP binding; Molecular Function,GO:0006468; protein phosphorylation; Biological Process
AR_GLEAN_10009474	chr2	0	0.0549774	0.0962066	1.41621	1.10486	0.777829	0.0272314	GPR37_RAT Probable G-protein coupled receptor 37 OS=Rattus norvegicus GN=Gpr37 PE=2 SV=1	GO:0007186; G-protein coupled receptor signaling pathway; Biological Process,GO:0016021; integral to membrane; Cellular Component
AR_GLEAN_10009462	chr2	0.268764	0.351926	1.42988	2.21693	4.21974	3.24007	0.0275203	SO1C1_HUMAN Solute carrier organic anion transporter family member 1C1 OS=Homo sapiens GN=SLCO1C1 PE=2 SV=1	GO:0005215; transporter activity; Molecular Function,GO:0006810; transport; Biological Process,GO:0016020; membrane; Cellular Component
AR_GLEAN_10006830	chr2	0	0.211627	0.185737	5.13491	9.39569	7.57867	0.0275835	DLX2A_DANRE Homeobox protein Dlx2a OS=Danio rerio GN=dlx2a PE=2 SV=1	GO:0000976; transcription regulatory region sequence-specific DNA binding; Molecular Function,GO:0003700; sequence-specific DNA binding transcription factor activity; Molecular Function,GO:0006355; regulation of transcription, DNA-dependent; Biological Process,GO:0043565; sequence-specific DNA binding; Molecular Function
AR_GLEAN_10002985	chr2	0	0.155405	0	5.69929	4.96662	8.5235	0.0277551	CRA1B_DANRE Collagen alpha-1(XXVII) chain B OS=Danio rerio GN=col27a1b PE=2 SV=1	GO:0005201; extracellular matrix structural constituent; Molecular Function,GO:0005581; collagen; Cellular Component
AR_GLEAN_10010489	chr2	0.480168	0.699278	1.01474	23.5236	27.532	15.0542	0.0283486	S40A1_DANRE Solute carrier family 40 member 1 OS=Danio rerio GN=slc40a1 PE=2 SV=2	GO:0005381; iron ion transmembrane transporter activity; Molecular Function,GO:0016021; integral to membrane; Cellular Component,GO:0034755; iron ion transmembrane transport; Biological Process
AR_GLEAN_10012280	chr2	0.924883	2.27348	1.04593	6.11139	7.95381	4.43161	0.0286385	WNK1_MOUSE Serine/threonine-protein kinase WNK1 OS=Mus musculus GN=Wnk1 PE=1 SV=2	GO:0004672; protein kinase activity; Molecular Function,GO:0004713; protein tyrosine kinase activity; Molecular Function,GO:0005524; ATP binding; Molecular Function,GO:0006468; protein phosphorylation; Biological Process
AR_GLEAN_10009443	chr2	0.539282	0.557831	0.708405	11.6726	7.05894	7.6964	0.0294194	RIBC2_HUMAN RIB43A-like with coiled-coils protein 2 OS=Homo sapiens GN=RIBC2 PE=2 SV=1	N.A.
AR_GLEAN_10006844	chr2	0.295915	0.815102	0.357233	5.71234	6.3428	3.43377	0.0304035	ATF2_CHICK Cyclic AMP-dependent transcription factor ATF-2 OS=Gallus gallus GN=ATF2 PE=2 SV=1	GO:0003700; sequence-specific DNA binding transcription factor activity; Molecular Function,GO:0005622; intracellular; Cellular Component,GO:0006355; regulation of transcription, DNA-dependent; Biological Process,GO:0008270; zinc ion binding; Molecular Function,GO:0043565; sequence-specific DNA binding; Molecular Function,GO:0046983; protein dimerization activity; Molecular Function
AR_GLEAN_10006727	chr2	5.33321	6.0025	2.83789	21.754	25.0844	14.2753	0.0306733	MINK1_MOUSE Misshapen-like kinase 1 OS=Mus musculus GN=Mink1 PE=1 SV=3	GO:0004672; protein kinase activity; Molecular Function,GO:0004713; protein tyrosine kinase activity; Molecular Function,GO:0005083; small GTPase regulator activity; Molecular Function,GO:0005524; ATP binding; Molecular Function,GO:0006468; protein phosphorylation; Biological Process
AR_GLEAN_10006798	chr2	1.57769	2.06447	2.19147	5.93134	9.93949	8.55059	0.0314648	JADE2_MOUSE Protein Jade-2 OS=Mus musculus GN=Phf15 PE=2 SV=2	GO:0005515; protein binding; Molecular Function,GO:0008270; zinc ion binding; Molecular Function
AR_GLEAN_10000820	chr2	0.218124	0.302839	0	4.11598	4.10239	2.21713	0.0323459	IQCD_BOVIN IQ domain-containing protein D OS=Bos taurus GN=IQCD PE=2 SV=1	GO:0005515; protein binding; Molecular Function
AR_GLEAN_10012247	chr2	0.0353703	0.117875	0.0490774	3.91094	3.17675	2.00562	0.0330703	VWF_CANFA von Willebrand factor OS=Canis familiaris GN=VWF PE=1 SV=2	GO:0005515; protein binding; Molecular Function
AR_GLEAN_10009419	chr2	0	0.0294592	0	3.13257	1.97273	1.74452	0.0338623	ST7_CHICK Suppressor of tumorigenicity 7 protein homolog OS=Gallus gallus GN=ST7 PE=3 SV=1	N.A.
AR_GLEAN_10006856	chr2	5.59287	5.27651	4.93633	16.6483	24.855	28.7583	0.0362198	RO31_XENLA Heterogeneous nuclear ribonucleoprotein A3 homolog 1 OS=Xenopus laevis PE=2 SV=1	GO:0003676; nucleic acid binding; Molecular Function
AR_GLEAN_10009385	chr2	0.183239	0.0723238	0	1.33094	1.25286	2.23008	0.0368058	CO9A1_CHICK Collagen alpha-1(IX) chain OS=Gallus gallus GN=COL9A1 PE=1 SV=4	N.A.
AR_GLEAN_10012324	chr2	6.82338	5.33466	2.99018	19.549	24.6292	35.18	0.0369939	FRS2_HUMAN Fibroblast growth factor receptor substrate 2 OS=Homo sapiens GN=FRS2 PE=1 SV=4	GO:0005158; insulin receptor binding; Molecular Function
AR_GLEAN_10012254	chr2	1.3387	2.29002	2.68573	8.95029	11.5974	16.2433	0.0373897	APMAP_HUMAN Adipocyte plasma membrane-associated protein OS=Homo sapiens GN=APMAP PE=1 SV=2	GO:0009058; biosynthetic process; Biological Process,GO:0016844; strictosidine synthase activity; Molecular Function
AR_GLEAN_10010466	chr2	0.398271	1.60789	0.410479	4.53547	9.27263	6.68664	0.0390367	KYNU_MOUSE Kynureninase OS=Mus musculus GN=Kynu PE=2 SV=3	GO:0005737; cytoplasm; Cellular Component,GO:0006569; tryptophan catabolic process; Biological Process,GO:0008152; metabolic process; Biological Process,GO:0009435; NAD biosynthetic process; Biological Process,GO:0030170; pyridoxal phosphate binding; Molecular Function,GO:0030429; kynureninase activity; Molecular Function
AR_GLEAN_10012242	chr2	0	0.0503439	0.0884823	2.1272	2.83852	4.23175	0.0392305	NRIP2_HUMAN Nuclear receptor-interacting protein 2 OS=Homo sapiens GN=NRIP2 PE=2 SV=3	GO:0004190; aspartic-type endopeptidase activity; Molecular Function,GO:0006508; proteolysis; Biological Process
AR_GLEAN_10012158	chr2	6.22895	4.34363	3.99966	27.395	18.0365	16.4384	0.0392778	FSDH_BURPI Phenylserine dehydratase OS=Burkholderia pickettii GN=psdht PE=1 SV=3	GO:0003824; catalytic activity; Molecular Function,GO:0008152; metabolic process; Biological Process,GO:0030170; pyridoxal phosphate binding; Molecular Function
AR_GLEAN_10012163	chr2	2.34603	3.30379	4.33435	19.5259	15.4058	10.4862	0.0402039	ABCD2_HUMAN ATP-binding cassette sub-family D member 2 OS=Homo sapiens GN=ABCD2 PE=1 SV=1	GO:0000166; nucleotide binding; Molecular Function,GO:0005524; ATP binding; Molecular Function,GO:0006810; transport; Biological Process,GO:0016020; membrane; Cellular Component,GO:0016887; ATPase activity; Molecular Function,GO:0017111; nucleoside-triphosphatase activity; Molecular Function
AR_GLEAN_10010521	chr2	0.0224354	0.174988	0.129547	7.34391	11.0506	5.43411	0.0414624	TENS_CHICK Tensin OS=Gallus gallus GN=TNS PE=1 SV=2	GO:0005515; protein binding; Molecular Function
AR_GLEAN_10010479	chr2	0.497531	0.814088	0.631058	2.89116	4.43256	2.52798	0.0427597	AHR_DELLE Aryl hydrocarbon receptor OS=Delphinapterus leucas GN=AHR PE=2 SV=1	GO:0004871; signal transducer activity; Molecular Function,GO:0005515; protein binding; Molecular Function,GO:0006355; regulation of transcription, DNA-dependent; Biological Process,GO:0007165; signal transduction; Biological Process
AR_GLEAN_10006849	chr2	0	0	0	3.41712	7.30277	7.51215	0.0447995	HXDCA_DANRE Homeobox protein Hox-D12a OS=Danio rerio GN=hoxd12a PE=2 SV=2	GO:0003700; sequence-specific DNA binding transcription factor activity; Molecular Function,GO:0006355; regulation of transcription, DNA-dependent; Biological Process,GO:0043565; sequence-specific DNA binding; Molecular Function
AR_GLEAN_10003046	chr2	1.44963	1.64505	1.24639	12.6046	11.2286	6.33323	0.0450965	TPA_HUMAN Tissue-type plasminogen activator OS=Homo sapiens GN=PLAT PE=1 SV=1	GO:0004252; serine-type endopeptidase activity; Molecular Function,GO:0005515; protein binding; Molecular Function,GO:0006508; proteolysis; Biological Process
AR_GLEAN_10012211	chr2	0.0365428	0.491353	0.018282	1.09613	2.55545	2.32788	0.045411	EFCB6_HUMAN EF-hand calcium-binding domain-containing protein 6 OS=Homo sapiens GN=EFCAB6 PE=1 SV=1	GO:0005509; calcium ion binding; Molecular Function
AR_GLEAN_10012266	chr2	0.110502	0.179721	0.218079	19.7262	38.4028	45.4009	0.0463569	SMC1B_HUMAN Structural maintenance of chromosomes protein 1B OS=Homo sapiens GN=SMC1B PE=1 SV=2	GO:0005515; protein binding; Molecular Function,GO:0005524; ATP binding; Molecular Function,GO:0005694; chromosome; Cellular Component,GO:0051276; chromosome organization; Biological Process
AR_GLEAN_10009466	chr2	0.062846	0	0	4.98993	2.16903	3.98673	0.0464021	GPR22_HUMAN Probable G-protein coupled receptor 22 OS=Homo sapiens GN=GPR22 PE=2 SV=2	GO:0007186; G-protein coupled receptor signaling pathway; Biological Process,GO:0016021; integral to membrane; Cellular Component
AR_GLEAN_10010548	chr2	0.0753617	0.0944974	0.167141	13.8508	8.9004	6.51324	0.046705	Z385B_MOUSE Zinc finger protein 385B OS=Mus musculus GN=Znf385b PE=2 SV=1	GO:0003676; nucleic acid binding; Molecular Function,GO:0005622; intracellular; Cellular Component,GO:0008270; zinc ion binding; Molecular Function
AR_GLEAN_10009366	chr2	0.225238	0.0876417	0.310564	4.38627	9.94788	8.40739	0.0468306	HXB7B_XENLA Homeobox protein Hox-B7-B OS=Xenopus laevis GN=hoxb7-b PE=2 SV=1	GO:0003677; DNA binding; Molecular Function,GO:0003700; sequence-specific DNA binding transcription factor activity; Molecular Function,GO:0005634; nucleus; Cellular Component,GO:0006355; regulation of transcription, DNA-dependent; Biological Process,GO:0043565; sequence-specific DNA binding; Molecular Function
AR_GLEAN_10009369	chr2	4.69758	7.63596	5.77596	25.5525	33.7984	17.5897	0.0483826	TXB1B_DANRE Tax1-binding protein 1 homolog B OS=Danio rerio GN=tax1bp1b PE=2 SV=3	N.A.
AR_GLEAN_10009365	chr2	0	0.0789549	0.142016	2.16791	2.07179	0.965368	0.0484846	HXB6A_DANRE Homeobox protein Hox-B6a OS=Danio rerio GN=hoxb6a PE=2 SV=1	GO:0003677; DNA binding; Molecular Function,GO:0003700; sequence-specific DNA binding transcription factor activity; Molecular Function,GO:0005634; nucleus; Cellular Component,GO:0006355; regulation of transcription, DNA-dependent; Biological Process,GO:0043565; sequence-specific DNA binding; Molecular Function
AR_GLEAN_10006793	chr2	2.06495	3.22442	2.88446	10.0845	14.0392	19.7179	0.0491688	ZNHI2_MOUSE Zinc finger HIT domain-containing protein 2 OS=Mus musculus GN=Znhit2 PE=2 SV=2	N.A.
AR_GLEAN_10012160	chr2	2.70002	1.38278	3.24806	9.27476	16.2995	19.5917	0.04949	AG10A_HUMAN Dol-P-Glc:Glc(2)Man(9)GlcNAc(2)-PP-Dol alpha-1,2-glucosyltransferase OS=Homo sapiens GN=ALG10 PE=1 SV=1	GO:0016021; integral to membrane; Cellular Component,GO:0016758; transferase activity, transferring hexosyl groups; Molecular Function
AR_GLEAN_10016009	chr20	3.43849	6.54665	6.04952	26.5567	29.6993	28.005	6.91765e-05	HNRH1_HUMAN Heterogeneous nuclear ribonucleoprotein H OS=Homo sapiens GN=HNRNPH1 PE=1 SV=4	GO:0003676; nucleic acid binding; Molecular Function
AR_GLEAN_10015869	chr20	2.71524	4.34984	3.47179	17.2269	19.3835	19.0734	0.000113754	UB2D4_HUMAN Ubiquitin-conjugating enzyme E2 D4 OS=Homo sapiens GN=UBE2D4 PE=1 SV=1	GO:0016881; acid-amino acid ligase activity; Molecular Function
AR_GLEAN_10009983	chr20	0.648738	1.04535	1.48893	7.7152	6.60957	8.08141	0.000888818	THUM2_MOUSE THUMP domain-containing protein 2 OS=Mus musculus GN=Thumpd2 PE=2 SV=3	N.A.
AR_GLEAN_10015957	chr20	0.401288	0.709329	1.87005	7.26965	9.5512	8.26569	0.00137485	PHF3_HUMAN PHD finger protein 3 OS=Homo sapiens GN=PHF3 PE=1 SV=3	GO:0005515; protein binding; Molecular Function,GO:0005634; nucleus; Cellular Component,GO:0006351; transcription, DNA-dependent; Biological Process,GO:0008270; zinc ion binding; Molecular Function
AR_GLEAN_10009991	chr20	1.1681	4.11721	1.76581	10.2104	11.7867	12.4425	0.00174292	HNRLL_HUMAN Heterogeneous nuclear ribonucleoprotein L-like OS=Homo sapiens GN=HNRPLL PE=1 SV=1	GO:0003676; nucleic acid binding; Molecular Function
AR_GLEAN_10015960	chr20	0.101239	0.213375	0.151898	1.03333	1.05544	1.26818	0.00203182	KHDR2_DANRE KH domain-containing, RNA-binding, signal transduction-associated protein 2 OS=Danio rerio GN=khdrbs2 PE=2 SV=1	GO:0003723; RNA binding; Molecular Function
AR_GLEAN_10010048	chr20	0	0.447848	0.519915	2.436	2.25136	3.03416	0.00230256	MACD2_HUMAN MACRO domain-containing protein 2 OS=Homo sapiens GN=MACROD2 PE=1 SV=1	N.A.
AR_GLEAN_10016008	chr20	6.05727	7.72388	5.5019	30.0749	34.6817	27.9595	0.00330724	RUFY2_PONAB RUN and FYVE domain-containing protein 2 OS=Pongo abelii GN=RUFY2 PE=2 SV=1	GO:0046872; metal ion binding; Molecular Function
AR_GLEAN_10015999	chr20	0.25458	0.444924	0.172671	2.55852	2.89835	3.33569	0.00344397	MYPOP_MOUSE Myb-related transcription factor, partner of profilin OS=Mus musculus GN=Mypop PE=1 SV=1	N.A.
AR_GLEAN_10010089	chr20	0.169522	0.136725	0.240518	3.23291	3.34242	2.72596	0.00348482		N.A.
AR_GLEAN_10010086	chr20	0.51992	0.671444	0.381271	3.72572	4.76996	4.56302	0.00452457	EHBP1_HUMAN EH domain-binding protein 1 OS=Homo sapiens GN=EHBP1 PE=1 SV=3	GO:0005515; protein binding; Molecular Function
AR_GLEAN_10015900	chr20	0.479298	0.489365	0.174302	2.75943	2.29862	3.22005	0.00613619	PKHA1_HUMAN Pleckstrin homology domain-containing family A member 1 OS=Homo sapiens GN=PLEKHA1 PE=1 SV=2	GO:0005515; protein binding; Molecular Function,GO:0005543; phospholipid binding; Molecular Function
AR_GLEAN_10015951	chr20	0.0898119	0.0482631	0.0857582	1.84333	1.55461	2.06256	0.00667666	BAI3_MOUSE Brain-specific angiogenesis inhibitor 3 OS=Mus musculus GN=Bai3 PE=1 SV=1	GO:0004888; transmembrane signaling receptor activity; Molecular Function,GO:0004930; G-protein coupled receptor activity; Molecular Function,GO:0007166; cell surface receptor signaling pathway; Biological Process,GO:0007186; G-protein coupled receptor signaling pathway; Biological Process,GO:0007218; neuropeptide signaling pathway; Biological Process,GO:0016020; membrane; Cellular Component,GO:0…
AR_GLEAN_10010103	chr20	0.930223	1.32093	0.796583	11.0863	13.4534	10.0748	0.00774618	VRK1_MOUSE Serine/threonine-protein kinase VRK1 OS=Mus musculus GN=Vrk1 PE=1 SV=2	GO:0004672; protein kinase activity; Molecular Function,GO:0005524; ATP binding; Molecular Function,GO:0006468; protein phosphorylation; Biological Process
AR_GLEAN_10009943	chr20	0.103226	0.103016	0.0739655	16.9338	20.3208	15.0252	0.00788433	S29A1_HUMAN Equilibrative nucleoside transporter 1 OS=Homo sapiens GN=SLC29A1 PE=1 SV=3	GO:0005179; hormone activity; Molecular Function,GO:0005337; nucleoside transmembrane transporter activity; Molecular Function,GO:0005576; extracellular region; Cellular Component,GO:0006810; transport; Biological Process,GO:0016021; integral to membrane; Cellular Component
AR_GLEAN_10016019	chr20	0.56316	1.92724	1.65107	27.1988	25.2155	19.6737	0.00805491	RHOU_MOUSE Rho-related GTP-binding protein RhoU OS=Mus musculus GN=Rhou PE=2 SV=1	GO:0003924; GTPase activity; Molecular Function,GO:0005525; GTP binding; Molecular Function,GO:0005622; intracellular; Cellular Component,GO:0006184; GTP catabolic process; Biological Process,GO:0007165; signal transduction; Biological Process,GO:0007264; small GTPase mediated signal transduction; Biological Process,GO:0015031; protein transport; Biological Process,GO:0016020; membrane; Cellular …
AR_GLEAN_10016035	chr20	0.268812	0.219975	0.257504	3.33591	4.51068	4.2854	0.00878915	M3KL4_HUMAN Mitogen-activated protein kinase kinase kinase MLK4 OS=Homo sapiens GN=MLK4 PE=1 SV=1	GO:0004672; protein kinase activity; Molecular Function,GO:0004709; MAP kinase kinase kinase activity; Molecular Function,GO:0004713; protein tyrosine kinase activity; Molecular Function,GO:0005524; ATP binding; Molecular Function,GO:0006468; protein phosphorylation; Biological Process
AR_GLEAN_10015892	chr20	0.64183	1.03798	3.25766	11.0245	16.7425	12.7573	0.00907337	P4HA1_CHICK Prolyl 4-hydroxylase subunit alpha-1 OS=Gallus gallus GN=P4HA1 PE=1 SV=1	GO:0004656; procollagen-proline 4-dioxygenase activity; Molecular Function,GO:0005506; iron ion binding; Molecular Function,GO:0005515; protein binding; Molecular Function,GO:0005783; endoplasmic reticulum; Cellular Component,GO:0016491; oxidoreductase activity; Molecular Function,GO:0016702; oxidoreductase activity, acting on single donors with incorporation of molecular oxygen, incorporation of…
AR_GLEAN_10015966	chr20	0.0658559	0.29946	0.158091	11.1839	8.58055	8.21942	0.00994964	DYST_HUMAN Dystonin OS=Homo sapiens GN=DST PE=1 SV=4	GO:0005509; calcium ion binding; Molecular Function,GO:0005515; protein binding; Molecular Function,GO:0005856; cytoskeleton; Cellular Component,GO:0007050; cell cycle arrest; Biological Process
AR_GLEAN_10016064	chr20	39.2769	66.6245	79.4636	724.196	609.409	504.386	0.0109384	RS27A_HUMAN Ubiquitin-40S ribosomal protein S27a OS=Homo sapiens GN=RPS27A PE=1 SV=2	GO:0003735; structural constituent of ribosome; Molecular Function,GO:0005515; protein binding; Molecular Function,GO:0005622; intracellular; Cellular Component,GO:0005840; ribosome; Cellular Component,GO:0006412; translation; Biological Process
AR_GLEAN_10015866	chr20	0	0.224998	0	1.26227	1.2266	1.86262	0.0134959	DKK1_MOUSE Dickkopf-related protein 1 OS=Mus musculus GN=Dkk1 PE=1 SV=1	GO:0005576; extracellular region; Cellular Component,GO:0007275; multicellular organismal development; Biological Process,GO:0030178; negative regulation of Wnt receptor signaling pathway; Biological Process
AR_GLEAN_10009990	chr20	5.59049	4.32543	5.17733	20.8186	22.5577	28.6652	0.0136725	GALM_RAT Aldose 1-epimerase OS=Rattus norvegicus GN=Galm PE=1 SV=1	GO:0005975; carbohydrate metabolic process; Biological Process,GO:0016853; isomerase activity; Molecular Function,GO:0019318; hexose metabolic process; Biological Process
AR_GLEAN_10015916	chr20	0	0.133517	0	9.89732	6.22765	8.459	0.0165936	CJ122_HUMAN Putative uncharacterized protein C10orf122 OS=Homo sapiens GN=C10orf122 PE=2 SV=1	N.A.
AR_GLEAN_10016049	chr20	0.241913	0.472851	0.440618	3.91148	2.68813	4.2551	0.0190494	PURA2_DANRE Adenylosuccinate synthetase isozyme 2 OS=Danio rerio GN=adss PE=2 SV=1	GO:0000287; magnesium ion binding; Molecular Function,GO:0004019; adenylosuccinate synthase activity; Molecular Function,GO:0005525; GTP binding; Molecular Function,GO:0005737; cytoplasm; Cellular Component,GO:0006164; purine nucleotide biosynthetic process; Biological Process
AR_GLEAN_10016029	chr20	8.24109	7.13649	6.5891	25.773	33.228	38.5013	0.0193851	LTV1_XENLA Protein LTV1 homolog OS=Xenopus laevis GN=ltv1 PE=2 SV=1	N.A.
AR_GLEAN_10016055	chr20	0.351084	0.368241	0.267358	3.61488	5.48695	3.9704	0.0194553	CE170_HUMAN Centrosomal protein of 170 kDa OS=Homo sapiens GN=CEP170 PE=1 SV=1	GO:0005515; protein binding; Molecular Function
AR_GLEAN_10010014	chr20	0.166329	0.838626	0.487534	10.8211	11.1573	16.3602	0.0196597	ARI4B_RAT AT-rich interactive domain-containing protein 4B OS=Rattus norvegicus GN=Arid4b PE=2 SV=1	GO:0003677; DNA binding; Molecular Function,GO:0005622; intracellular; Cellular Component
AR_GLEAN_10015995	chr20	0	0	0	1.9696	2.5123	1.52553	0.0197049		N.A.
AR_GLEAN_10010075	chr20	0.984301	0.512928	1.88625	5.96462	7.53907	10.1183	0.0218441	ASPG_ELIMR N(4)-(Beta-N-acetylglucosaminyl)-L-asparaginase OS=Elizabethkingia miricola PE=1 SV=1	GO:0016787; hydrolase activity; Molecular Function
AR_GLEAN_10010002	chr20	0.102666	0.178627	0.147102	7.73209	6.73382	4.54416	0.0222821	SPTN5_HUMAN Spectrin beta chain, brain 4 OS=Homo sapiens GN=SPTBN5 PE=1 SV=1	GO:0005515; protein binding; Molecular Function,GO:0005543; phospholipid binding; Molecular Function
AR_GLEAN_10016040	chr20	0.172516	0.494232	0.430127	1.29205	2.15625	1.54238	0.0251646	TNAP3_HUMAN Tumor necrosis factor alpha-induced protein 3 OS=Homo sapiens GN=TNFAIP3 PE=1 SV=1	GO:0003677; DNA binding; Molecular Function,GO:0008270; zinc ion binding; Molecular Function
AR_GLEAN_10009966	chr20	0.255849	0.287493	0.641415	21.2479	16.4898	11.5054	0.0292691	FBLN3_MACFA EGF-containing fibulin-like extracellular matrix protein 1 OS=Macaca fascicularis GN=EFEMP1 PE=2 SV=1	GO:0005509; calcium ion binding; Molecular Function,GO:0005515; protein binding; Molecular Function
AR_GLEAN_10010125	chr20	0.0548196	0.217425	0.904821	2.72919	5.3473	4.07365	0.0295403	IPRI_DANRE Inositol 1,4,5-trisphosphate receptor-interacting protein OS=Danio rerio GN=itprip PE=2 SV=1	N.A.
AR_GLEAN_10015909	chr20	0.256651	0.537287	1.31834	3.63872	3.10587	5.53836	0.0295699	FA53B_MOUSE Protein FAM53B OS=Mus musculus GN=Fam53b PE=2 SV=1	N.A.
AR_GLEAN_10009984	chr20	0.150218	0.712384	0.417445	7.89159	9.46559	4.95553	0.0321178	TM178_DANRE Transmembrane protein 178 OS=Danio rerio GN=tmem178 PE=2 SV=1	N.A.
AR_GLEAN_10010016	chr20	1.06578	2.60279	1.94295	29.6127	23.0506	15.2317	0.0365129	I2B2A_DANRE Interferon regulatory factor 2-binding protein 2-A OS=Danio rerio GN=irf2bp2a PE=2 SV=1	N.A.
AR_GLEAN_10015997	chr20	72.1269	62.8669	68.5176	947.547	945.692	510.328	0.0371093	DDX21_HUMAN Nucleolar RNA helicase 2 OS=Homo sapiens GN=DDX21 PE=1 SV=5	GO:0003676; nucleic acid binding; Molecular Function,GO:0003723; RNA binding; Molecular Function,GO:0004386; helicase activity; Molecular Function,GO:0005524; ATP binding; Molecular Function,GO:0005634; nucleus; Cellular Component,GO:0008026; ATP-dependent helicase activity; Molecular Function
AR_GLEAN_10010118	chr20	0.0930987	0.0348615	0.0612465	1.63442	2.45964	3.28928	0.0373232	GTR9_PONAB Solute carrier family 2, facilitated glucose transporter member 9 OS=Pongo abelii GN=SLC2A9 PE=2 SV=1	GO:0016020; membrane; Cellular Component,GO:0016021; integral to membrane; Cellular Component,GO:0022857; transmembrane transporter activity; Molecular Function,GO:0022891; substrate-specific transmembrane transporter activity; Molecular Function,GO:0055085; transmembrane transport; Biological Process
AR_GLEAN_10015917	chr20	2.07988	2.66156	1.31023	16.7169	16.0926	8.92096	0.038679	EDRF1_MOUSE Erythroid differentiation-related factor 1 OS=Mus musculus GN=Edrf1 PE=2 SV=1	GO:0005515; protein binding; Molecular Function
AR_GLEAN_10010063	chr20	0	0	0	3.60892	7.02568	7.89202	0.0420182	CNRP1_HUMAN CB1 cannabinoid receptor-interacting protein 1 OS=Homo sapiens GN=CNRIP1 PE=1 SV=1	N.A.
AR_GLEAN_10015948	chr20	0	0.0325149	0.0562188	6.35684	4.75482	9.74139	0.0422435	CO9A1_CHICK Collagen alpha-1(IX) chain OS=Gallus gallus GN=COL9A1 PE=1 SV=4	N.A.
AR_GLEAN_10015901	chr20	0.0539938	0	0.15254	2.83606	4.68056	2.42487	0.0422678	HTR1A_DANRE Serine protease HTRA1A OS=Danio rerio GN=htra1a PE=2 SV=1	GO:0004252; serine-type endopeptidase activity; Molecular Function,GO:0005515; protein binding; Molecular Function,GO:0006508; proteolysis; Biological Process
AR_GLEAN_10009976	chr20	0.169938	0.336617	0.159422	4.12614	2.81792	5.81944	0.0428828	TTBK1_HUMAN Tau-tubulin kinase 1 OS=Homo sapiens GN=TTBK1 PE=1 SV=2	GO:0004672; protein kinase activity; Molecular Function,GO:0005524; ATP binding; Molecular Function,GO:0006468; protein phosphorylation; Biological Process
AR_GLEAN_10015903	chr20	0	0.108011	0.0958083	1.03898	2.06913	2.29571	0.045367	HMX3_DANRE Homeobox protein HMX3 OS=Danio rerio GN=hmx3 PE=2 SV=1	GO:0003700; sequence-specific DNA binding transcription factor activity; Molecular Function,GO:0006355; regulation of transcription, DNA-dependent; Biological Process,GO:0043565; sequence-specific DNA binding; Molecular Function
AR_GLEAN_10016004	chr20	0.0411356	0.0990814	0.0291031	41.9579	39.7364	18.3487	0.0475033	HKDC1_MOUSE Putative hexokinase HKDC1 OS=Mus musculus GN=Hkdc1 PE=2 SV=1	GO:0005524; ATP binding; Molecular Function,GO:0005975; carbohydrate metabolic process; Biological Process,GO:0016773; phosphotransferase activity, alcohol group as acceptor; Molecular Function
AR_GLEAN_10015921	chr20	0.14628	0.264404	0.429919	2.7289	1.456	1.61727	0.0487582	PTPRE_HUMAN Receptor-type tyrosine-protein phosphatase epsilon OS=Homo sapiens GN=PTPRE PE=1 SV=1	GO:0004725; protein tyrosine phosphatase activity; Molecular Function,GO:0006470; protein dephosphorylation; Biological Process,GO:0016311; dephosphorylation; Biological Process,GO:0016791; phosphatase activity; Molecular Function
AR_GLEAN_10016016	chr20	0.683833	0.884557	0.47506	2.08064	3.42591	4.18197	0.0490091	F120B_BOVIN Constitutive coactivator of peroxisome proliferator-activated receptor gamma OS=Bos taurus GN=FAM120B PE=2 SV=1	N.A.
AR_GLEAN_10020244	chr21	0.0349829	0.0286768	0.0996957	0.984206	0.987369	1.04424	7.22109e-06	ETV7_HUMAN Transcription factor ETV7 OS=Homo sapiens GN=ETV7 PE=1 SV=1	GO:0003700; sequence-specific DNA binding transcription factor activity; Molecular Function,GO:0005634; nucleus; Cellular Component,GO:0006355; regulation of transcription, DNA-dependent; Biological Process,GO:0008152; metabolic process; Biological Process,GO:0008168; methyltransferase activity; Molecular Function,GO:0043565; sequence-specific DNA binding; Molecular Function
AR_GLEAN_10020279	chr21	0.0368474	0.147112	0.128672	3.11011	3.13126	3.12901	7.37906e-05	ADCY6_HUMAN Adenylate cyclase type 6 OS=Homo sapiens GN=ADCY6 PE=1 SV=2	GO:0004016; adenylate cyclase activity; Molecular Function,GO:0009190; cyclic nucleotide biosynthetic process; Biological Process,GO:0016021; integral to membrane; Cellular Component,GO:0016849; phosphorus-oxygen lyase activity; Molecular Function,GO:0035556; intracellular signal transduction; Biological Process
AR_GLEAN_10020355	chr21	0.577368	1.33389	1.06199	4.39627	4.60557	3.91041	0.00040445	NCK5L_HUMAN Nck-associated protein 5-like OS=Homo sapiens GN=NCKAP5L PE=1 SV=2	N.A.
AR_GLEAN_10016991	chr21	0.608565	1.48628	0.753839	4.14539	4.88807	4.59052	0.000632497	ZEB1_MOUSE Zinc finger E-box-binding homeobox 1 OS=Mus musculus GN=Zeb1 PE=1 SV=1	GO:0005622; intracellular; Cellular Component,GO:0008270; zinc ion binding; Molecular Function
AR_GLEAN_10020235	chr21	1.19079	0.471233	0.91572	9.0271	10.7097	9.88542	0.00076327	NSMA_HUMAN Sphingomyelin phosphodiesterase 2 OS=Homo sapiens GN=SMPD2 PE=1 SV=2	N.A.
AR_GLEAN_10016889	chr21	4.27327	4.42542	9.02115	38.7014	37.2119	36.8006	0.000828182	LSM5_PONAB U6 snRNA-associated Sm-like protein LSm5 OS=Pongo abelii GN=LSM5 PE=3 SV=3	N.A.
AR_GLEAN_10020248	chr21	0.0919818	0.0365053	0	1.70186	1.99045	1.80228	0.000987815	KCNA3_HUMAN Potassium voltage-gated channel subfamily A member 3 OS=Homo sapiens GN=KCNA3 PE=2 SV=3	GO:0005216; ion channel activity; Molecular Function,GO:0005249; voltage-gated potassium channel activity; Molecular Function,GO:0005515; protein binding; Molecular Function,GO:0006811; ion transport; Biological Process,GO:0006813; potassium ion transport; Biological Process,GO:0008076; voltage-gated potassium channel complex; Cellular Component,GO:0016020; membrane; Cellular Component,GO:0055085…
AR_GLEAN_10020118	chr21	1.85948	0.789326	0.806324	5.88257	5.67853	7.07825	0.00101951	CASP9_HUMAN Caspase-9 OS=Homo sapiens GN=CASP9 PE=1 SV=3	GO:0004197; cysteine-type endopeptidase activity; Molecular Function,GO:0005515; protein binding; Molecular Function,GO:0005622; intracellular; Cellular Component,GO:0006508; proteolysis; Biological Process,GO:0006915; apoptotic process; Biological Process,GO:0008234; cysteine-type peptidase activity; Molecular Function,GO:0042981; regulation of apoptotic process; Biological Process
AR_GLEAN_10020181	chr21	0.578208	0.872794	0.887286	3.31998	3.75132	4.00133	0.00103604	NAB2_MOUSE NGFI-A-binding protein 2 OS=Mus musculus GN=Nab2 PE=1 SV=2	GO:0005634; nucleus; Cellular Component,GO:0045892; negative regulation of transcription, DNA-dependent; Biological Process
AR_GLEAN_10016942	chr21	0	0	0	1.57021	1.5249	1.40524	0.00107431	NTNG1_HUMAN Netrin-G1 OS=Homo sapiens GN=NTNG1 PE=1 SV=3	N.A.
AR_GLEAN_10020347	chr21	0.429132	0.603441	0.236195	4.47959	5.39881	4.56945	0.00184053	GP182_HUMAN G-protein coupled receptor 182 OS=Homo sapiens GN=GPR182 PE=2 SV=1	GO:0007186; G-protein coupled receptor signaling pathway; Biological Process,GO:0016021; integral to membrane; Cellular Component
AR_GLEAN_10020348	chr21	1.16366	1.4386	0.667511	5.35292	5.3991	5.2564	0.0021297	ZBT39_HUMAN Zinc finger and BTB domain-containing protein 39 OS=Homo sapiens GN=ZBTB39 PE=2 SV=1	GO:0005622; intracellular; Cellular Component,GO:0008270; zinc ion binding; Molecular Function
AR_GLEAN_10020270	chr21	0.882721	1.7598	1.14122	6.64277	5.86631	5.10986	0.00214646	WNK3_HUMAN Serine/threonine-protein kinase WNK3 OS=Homo sapiens GN=WNK3 PE=1 SV=3	GO:0004672; protein kinase activity; Molecular Function,GO:0004713; protein tyrosine kinase activity; Molecular Function,GO:0005524; ATP binding; Molecular Function,GO:0006468; protein phosphorylation; Biological Process
AR_GLEAN_10020267	chr21	0.181276	0.198918	0.122597	1.76362	2.12753	2.04565	0.00265985	L1CAM_TAKRU Neural cell adhesion molecule L1 OS=Takifugu rubripes GN=l1cam PE=3 SV=1	GO:0005515; protein binding; Molecular Function
AR_GLEAN_10003410	chr21	13.8629	3.95799	6.42567	99.3194	122.594	98.4152	0.00276967	COX41_THUOB Cytochrome c oxidase subunit 4 isoform 1, mitochondrial OS=Thunnus obesus PE=2 SV=1	GO:0004129; cytochrome-c oxidase activity; Molecular Function
AR_GLEAN_10020127	chr21	4.06833	7.8326	8.07348	29.329	32.0825	24.3619	0.00278103	DD19A_MOUSE ATP-dependent RNA helicase DDX19A OS=Mus musculus GN=Ddx19a PE=2 SV=2	GO:0003676; nucleic acid binding; Molecular Function,GO:0004386; helicase activity; Molecular Function,GO:0005524; ATP binding; Molecular Function,GO:0008026; ATP-dependent helicase activity; Molecular Function
AR_GLEAN_10020114	chr21	0.609474	1.97535	0.955219	11.9428	11.2249	9.00918	0.00289176	MAGI3_MOUSE Membrane-associated guanylate kinase, WW and PDZ domain-containing protein 3 OS=Mus musculus GN=Magi3 PE=1 SV=2	GO:0005515; protein binding; Molecular Function
AR_GLEAN_10020051	chr21	0.256896	4.58895	1.62851	13.0858	18.1736	17.8078	0.00295149	ILEU_PIG Leukocyte elastase inhibitor OS=Sus scrofa GN=SERPINB1 PE=1 SV=1	GO:0004867; serine-type endopeptidase inhibitor activity; Molecular Function
AR_GLEAN_10020351	chr21	0.28567	0.678902	0.162656	2.01159	1.60152	1.59568	0.00296404	MARH9_HUMAN E3 ubiquitin-protein ligase MARCH9 OS=Homo sapiens GN=MARCH9 PE=1 SV=2	GO:0008270; zinc ion binding; Molecular Function,GO:0016021; integral to membrane; Cellular Component
AR_GLEAN_10016842	chr21	1.10069	1.34665	0.689342	27.7914	33.3529	28.2927	0.00347315	PHC3_HUMAN Polyhomeotic-like protein 3 OS=Homo sapiens GN=PHC3 PE=1 SV=1	GO:0005515; protein binding; Molecular Function
AR_GLEAN_10016926	chr21	0.470396	0.215359	0.151052	5.82408	6.96461	5.43377	0.00466515	BMP7_HUMAN Bone morphogenetic protein 7 OS=Homo sapiens GN=BMP7 PE=1 SV=1	GO:0005576; extracellular region; Cellular Component,GO:0008083; growth factor activity; Molecular Function,GO:0040007; growth; Biological Process
AR_GLEAN_10016998	chr21	0.361106	1.03137	0.411211	4.54676	5.33581	3.74542	0.00536434	JCAD_HUMAN Junctional protein associated with coronary artery disease OS=Homo sapiens GN=KIAA1462 PE=1 SV=3	N.A.
AR_GLEAN_10020284	chr21	31.9519	43.8908	44.7586	353.123	315.338	275.04	0.00541274	NACAM_MOUSE Nascent polypeptide-associated complex subunit alpha, muscle-specific form OS=Mus musculus GN=Naca PE=1 SV=2	N.A.
AR_GLEAN_10016808	chr21	0.293874	0.687236	0.146166	4.48662	4.7297	3.39493	0.00543666	OSCP1_MOUSE Protein OSCP1 OS=Mus musculus GN=Oscp1 PE=2 SV=1	N.A.
AR_GLEAN_10017011	chr21	0	0.238438	0.0838758	2.93543	3.95415	3.64313	0.00564221	MKX_HUMAN Homeobox protein Mohawk OS=Homo sapiens GN=MKX PE=2 SV=2	GO:0003677; DNA binding; Molecular Function,GO:0003700; sequence-specific DNA binding transcription factor activity; Molecular Function,GO:0005634; nucleus; Cellular Component,GO:0006355; regulation of transcription, DNA-dependent; Biological Process,GO:0043565; sequence-specific DNA binding; Molecular Function
AR_GLEAN_10016940	chr21	0.364254	0.648595	0.49681	16.3134	13.8268	18.4164	0.00690911	COBA1_MOUSE Collagen alpha-1(XI) chain OS=Mus musculus GN=Col11a1 PE=1 SV=2	GO:0005201; extracellular matrix structural constituent; Molecular Function,GO:0005581; collagen; Cellular Component
AR_GLEAN_10016986	chr21	0.489934	1.27117	0.910417	13.1274	10.3851	9.94905	0.00694965	KINH_MOUSE Kinesin-1 heavy chain OS=Mus musculus GN=Kif5b PE=1 SV=3	GO:0003777; microtubule motor activity; Molecular Function,GO:0005524; ATP binding; Molecular Function,GO:0007018; microtubule-based movement; Biological Process
AR_GLEAN_10020322	chr21	0	0.505431	0.927613	4.03442	5.48242	3.79648	0.00699569	LFG2_HUMAN Protein lifeguard 2 OS=Homo sapiens GN=FAIM2 PE=1 SV=1	N.A.
AR_GLEAN_10020218	chr21	125.584	178.694	228.61	1074.84	894.034	786.913	0.00703494	RS10_ICTPU 40S ribosomal protein S10 OS=Ictalurus punctatus GN=rps10 PE=2 SV=1	N.A.
AR_GLEAN_10003411	chr21	0	0	0.248213	1.70176	2.14179	1.43366	0.00755427	BCL2_CHICK Apoptosis regulator Bcl-2 OS=Gallus gallus GN=BCL2 PE=2 SV=1	GO:0042981; regulation of apoptotic process; Biological Process
AR_GLEAN_10020259	chr21	24.1213	32.2767	52.0892	232.551	165.358	184.036	0.00784958	RL10_CHICK 60S ribosomal protein L10 (Fragment) OS=Gallus gallus GN=RPL10 PE=2 SV=1	GO:0003735; structural constituent of ribosome; Molecular Function,GO:0005840; ribosome; Cellular Component,GO:0006412; translation; Biological Process
AR_GLEAN_10003399	chr21	0.318282	1.00843	0.9543	7.84506	10.2575	7.55809	0.00845479	RHG21_HUMAN Rho GTPase-activating protein 21 OS=Homo sapiens GN=ARHGAP21 PE=1 SV=1	GO:0005515; protein binding; Molecular Function,GO:0005543; phospholipid binding; Molecular Function,GO:0005622; intracellular; Cellular Component,GO:0007165; signal transduction; Biological Process
AR_GLEAN_10016985	chr21	1.66224	2.31661	2.26727	15.1156	16.5765	12.1709	0.00910335	EPC1_MOUSE Enhancer of polycomb homolog 1 OS=Mus musculus GN=Epc1 PE=2 SV=1	GO:0032777; Piccolo NuA4 histone acetyltransferase complex; Cellular Component,GO:0035267; NuA4 histone acetyltransferase complex; Cellular Component
AR_GLEAN_10020065	chr21	0.214651	0.0448097	0.242055	2.29837	3.26756	2.68287	0.0091393	NECA1_PONAB N-terminal EF-hand calcium-binding protein 1 OS=Pongo abelii GN=NECAB1 PE=2 SV=1	N.A.
AR_GLEAN_10020300	chr21	0.474884	0.213158	0.238443	4.38293	3.92593	3.07413	0.00933784	S2610_MOUSE Solute carrier family 26 member 10 OS=Mus musculus GN=Slc26a10 PE=2 SV=1	GO:0005215; transporter activity; Molecular Function,GO:0006810; transport; Biological Process,GO:0016021; integral to membrane; Cellular Component,GO:0055085; transmembrane transport; Biological Process
AR_GLEAN_10020170	chr21	0.102028	0	0.049864	3.96761	3.03426	4.27466	0.00962187	S13A3_HUMAN Solute carrier family 13 member 3 OS=Homo sapiens GN=SLC13A3 PE=1 SV=1	GO:0005215; transporter activity; Molecular Function,GO:0006814; sodium ion transport; Biological Process,GO:0016020; membrane; Cellular Component,GO:0055085; transmembrane transport; Biological Process
AR_GLEAN_10016931	chr21	0.174459	0.480225	0.691596	23.9842	18.8576	26.7111	0.00985978	PSME1_MOUSE Proteasome activator complex subunit 1 OS=Mus musculus GN=Psme1 PE=2 SV=2	GO:0008537; proteasome activator complex; Cellular Component
AR_GLEAN_10020039	chr21	0.359599	0.177761	0.253186	1.92369	2.76369	2.39831	0.0104433	BPHL_MOUSE Valacyclovir hydrolase OS=Mus musculus GN=Bphl PE=2 SV=1	GO:0004672; protein kinase activity; Molecular Function,GO:0004713; protein tyrosine kinase activity; Molecular Function,GO:0005515; protein binding; Molecular Function,GO:0005524; ATP binding; Molecular Function,GO:0006468; protein phosphorylation; Biological Process,GO:0007165; signal transduction; Biological Process
AR_GLEAN_10017027	chr21	0.0606372	0.0994748	0.0711522	3.34315	2.43659	3.42665	0.010963	GP158_MOUSE Probable G-protein coupled receptor 158 OS=Mus musculus GN=Gpr158 PE=1 SV=2	GO:0004930; G-protein coupled receptor activity; Molecular Function,GO:0005509; calcium ion binding; Molecular Function,GO:0005544; calcium-dependent phospholipid binding; Molecular Function,GO:0007186; G-protein coupled receptor signaling pathway; Biological Process,GO:0016021; integral to membrane; Cellular Component
AR_GLEAN_10016981	chr21	0.179197	0.282336	0.244111	2.91335	2.89527	3.91521	0.0118343	PARD3_HUMAN Partitioning defective 3 homolog OS=Homo sapiens GN=PARD3 PE=1 SV=2	N.A.
AR_GLEAN_10020334	chr21	0	0	0.131634	1.2963	1.98821	1.59718	0.01254	HXC6_XENLA Homeobox protein Hox-C6 OS=Xenopus laevis GN=hoxc6 PE=2 SV=2	GO:0003700; sequence-specific DNA binding transcription factor activity; Molecular Function,GO:0006355; regulation of transcription, DNA-dependent; Biological Process,GO:0043565; sequence-specific DNA binding; Molecular Function
AR_GLEAN_10016881	chr21	0	0	0	1.55096	1.23226	1.05376	0.0126818	MC4R_RAT Melanocortin receptor 4 OS=Rattus norvegicus GN=Mc4r PE=2 SV=1	GO:0004977; melanocortin receptor activity; Molecular Function,GO:0007186; G-protein coupled receptor signaling pathway; Biological Process,GO:0016021; integral to membrane; Cellular Component
AR_GLEAN_10020084	chr21	0.488927	1.0201	1.10754	5.09365	6.75685	4.60715	0.0135536	CHSTB_HUMAN Carbohydrate sulfotransferase 11 OS=Homo sapiens GN=CHST11 PE=1 SV=1	GO:0008146; sulfotransferase activity; Molecular Function,GO:0016021; integral to membrane; Cellular Component,GO:0016051; carbohydrate biosynthetic process; Biological Process
AR_GLEAN_10017021	chr21	0.878489	0.491347	0.62697	7.61647	5.74813	5.27059	0.0144756	Y1894_XANCB UPF0061 protein xcc-b100_1894 OS=Xanthomonas campestris pv. campestris (strain B100) GN=xcc-b100_1894 PE=3 SV=1	N.A.
AR_GLEAN_10003420	chr21	0.350849	0.361601	0.558096	4.6048	6.83537	6.54636	0.0147669	SSXT_MOUSE Protein SSXT OS=Mus musculus GN=Ss18 PE=2 SV=2	N.A.
AR_GLEAN_10020340	chr21	0.13746	0.25651	0.163571	1.89139	2.14375	1.39425	0.0158842	NFE2_RAT Transcription factor NF-E2 45 kDa subunit OS=Rattus norvegicus GN=Nfe2 PE=2 SV=1	GO:0003700; sequence-specific DNA binding transcription factor activity; Molecular Function,GO:0005622; intracellular; Cellular Component,GO:0006355; regulation of transcription, DNA-dependent; Biological Process,GO:0008270; zinc ion binding; Molecular Function,GO:0043565; sequence-specific DNA binding; Molecular Function,GO:0046983; protein dimerization activity; Molecular Function
AR_GLEAN_10020098	chr21	0.447103	1.50563	2.0818	9.474	14.4176	10.2171	0.0159453	TENC1_HUMAN Tensin-like C1 domain-containing phosphatase OS=Homo sapiens GN=TENC1 PE=1 SV=2	GO:0003676; nucleic acid binding; Molecular Function,GO:0005198; structural molecule activity; Molecular Function,GO:0005515; protein binding; Molecular Function,GO:0035556; intracellular signal transduction; Biological Process
AR_GLEAN_10020125	chr21	0	0	0	5.1306	8.07688	7.13321	0.0160196	CK2N1_HUMAN Calcium/calmodulin-dependent protein kinase II inhibitor 1 OS=Homo sapiens GN=CAMK2N1 PE=2 SV=1	N.A.
AR_GLEAN_10016846	chr21	0	0.588802	0.213409	1.00039	1.35228	1.18453	0.0166544	APOD_CAVPO Apolipoprotein D OS=Cavia porcellus GN=APOD PE=2 SV=1	GO:0005215; transporter activity; Molecular Function,GO:0005488; binding; Molecular Function,GO:0005576; extracellular region; Cellular Component,GO:0006810; transport; Biological Process,GO:0006955; immune response; Biological Process,GO:0008009; chemokine activity; Molecular Function,GO:0008289; lipid binding; Molecular Function
AR_GLEAN_10020210	chr21	0.813992	1.4053	0.167514	10.9584	17.3448	16.4803	0.0169902	SARG_MOUSE Specifically androgen-regulated gene protein OS=Mus musculus GN=Sarg PE=1 SV=2	N.A.
AR_GLEAN_10020249	chr21	0	0.0905639	0	4.66662	7.42355	6.00286	0.0170306	NTF7_DANRE Neurotrophin-7 OS=Danio rerio GN=ntf7 PE=2 SV=1	GO:0005102; receptor binding; Molecular Function
AR_GLEAN_10016873	chr21	0.348385	0.561741	0.364172	2.80026	4.14146	4.23589	0.0174326	CAHZ_DANRE Carbonic anhydrase OS=Danio rerio GN=cahz PE=1 SV=2	GO:0004089; carbonate dehydratase activity; Molecular Function,GO:0006730; one-carbon metabolic process; Biological Process,GO:0008270; zinc ion binding; Molecular Function
AR_GLEAN_10020304	chr21	0.305722	0.855806	0.693884	11.0052	10.6393	15.6944	0.0176098	ACVR1_HUMAN Activin receptor type-1 OS=Homo sapiens GN=ACVR1 PE=1 SV=1	GO:0004672; protein kinase activity; Molecular Function,GO:0004675; transmembrane receptor protein serine/threonine kinase activity; Molecular Function,GO:0004713; protein tyrosine kinase activity; Molecular Function,GO:0005524; ATP binding; Molecular Function,GO:0006468; protein phosphorylation; Biological Process,GO:0016020; membrane; Cellular Component
AR_GLEAN_10016837	chr21	0	0.250968	0.110447	6.60517	7.95309	4.92524	0.0178086	PLD1_HUMAN Phospholipase D1 OS=Homo sapiens GN=PLD1 PE=1 SV=1	GO:0003824; catalytic activity; Molecular Function,GO:0005515; protein binding; Molecular Function,GO:0005543; phospholipid binding; Molecular Function,GO:0007154; cell communication; Biological Process,GO:0008152; metabolic process; Biological Process,GO:0035091; phosphatidylinositol binding; Molecular Function
AR_GLEAN_10020055	chr21	0.482359	1.16819	1.64428	20.8198	21.1618	13.6152	0.0178413	B4GT3_BOVIN Beta-1,4-galactosyltransferase 3 OS=Bos taurus GN=B4GALT3 PE=2 SV=2	GO:0005975; carbohydrate metabolic process; Biological Process,GO:0016757; transferase activity, transferring glycosyl groups; Molecular Function
AR_GLEAN_10016876	chr21	0.0185566	0.0312067	0	1.08822	1.6999	1.25219	0.0181665	CAD10_HUMAN Cadherin-10 OS=Homo sapiens GN=CDH10 PE=1 SV=2	GO:0005509; calcium ion binding; Molecular Function,GO:0007156; homophilic cell adhesion; Biological Process,GO:0016020; membrane; Cellular Component
AR_GLEAN_10020101	chr21	0.623746	0.587099	0.452027	31.8639	21.6771	21.2818	0.0195596	VDRA_DANRE Vitamin D3 receptor A OS=Danio rerio GN=vdra PE=1 SV=2	GO:0003677; DNA binding; Molecular Function,GO:0003700; sequence-specific DNA binding transcription factor activity; Molecular Function,GO:0003707; steroid hormone receptor activity; Molecular Function,GO:0005634; nucleus; Cellular Component,GO:0006355; regulation of transcription, DNA-dependent; Biological Process,GO:0008270; zinc ion binding; Molecular Function,GO:0008434; vitamin D3 receptor a…
AR_GLEAN_10020198	chr21	1.46302	0.866778	1.14571	6.90593	9.94704	10.9114	0.0197892	YJD4_SCHPO Uncharacterized protein C594.04c OS=Schizosaccharomyces pombe (strain 972 / ATCC 24843) GN=SPCC594.04c PE=2 SV=1	GO:0005737; cytoplasm; Cellular Component,GO:0006629; lipid metabolic process; Biological Process,GO:0016021; integral to membrane; Cellular Component,GO:0016627; oxidoreductase activity, acting on the CH-CH group of donors; Molecular Function
AR_GLEAN_10017026	chr21	0.0632438	0.105313	0	2.4909	3.23821	4.15987	0.0211219	CC106_MOUSE Coiled-coil domain-containing protein 106 OS=Mus musculus GN=Ccdc106 PE=1 SV=1	N.A.
AR_GLEAN_10003405	chr21	1.45373	2.25917	1.34823	8.70533	8.68704	5.62719	0.0214304	MLL3_HUMAN Histone-lysine N-methyltransferase MLL3 OS=Homo sapiens GN=MLL3 PE=1 SV=3	GO:0003677; DNA binding; Molecular Function,GO:0005515; protein binding; Molecular Function,GO:0005634; nucleus; Cellular Component,GO:0008270; zinc ion binding; Molecular Function
AR_GLEAN_10020188	chr21	0.140094	0.0553994	0	4.47368	6.27976	3.87396	0.0215663	GRASP_MOUSE General receptor for phosphoinositides 1-associated scaffold protein OS=Mus musculus GN=Grasp PE=1 SV=2	GO:0005515; protein binding; Molecular Function
AR_GLEAN_10016891	chr21	0.123602	0.173128	0.0610296	5.19042	8.89191	8.31061	0.0235432	IRF8_MOUSE Interferon regulatory factor 8 OS=Mus musculus GN=Irf8 PE=1 SV=1	GO:0000975; regulatory region DNA binding; Molecular Function,GO:0003700; sequence-specific DNA binding transcription factor activity; Molecular Function,GO:0006355; regulation of transcription, DNA-dependent; Biological Process
AR_GLEAN_10016866	chr21	0.139938	0.445989	0.0973347	1.30605	1.76648	2.3637	0.0247841	GPC1_CHICK Glypican-1 OS=Gallus gallus GN=GPC1 PE=3 SV=1	GO:0005578; proteinaceous extracellular matrix; Cellular Component,GO:0016020; membrane; Cellular Component,GO:0043395; heparan sulfate proteoglycan binding; Molecular Function
AR_GLEAN_10016897	chr21	4.77507	3.83163	2.97667	12.483	19.4203	19.5894	0.0250557	OPLA_HUMAN 5-oxoprolinase OS=Homo sapiens GN=OPLAH PE=1 SV=3	GO:0003824; catalytic activity; Molecular Function,GO:0005975; carbohydrate metabolic process; Biological Process,GO:0016773; phosphotransferase activity, alcohol group as acceptor; Molecular Function,GO:0016787; hydrolase activity; Molecular Function
AR_GLEAN_10020282	chr21	0	0	0.143854	2.10114	2.64224	1.45785	0.025666	RND1_HUMAN Rho-related GTP-binding protein Rho6 OS=Homo sapiens GN=RND1 PE=1 SV=1	GO:0003924; GTPase activity; Molecular Function,GO:0005525; GTP binding; Molecular Function,GO:0005622; intracellular; Cellular Component,GO:0006184; GTP catabolic process; Biological Process,GO:0007165; signal transduction; Biological Process,GO:0007264; small GTPase mediated signal transduction; Biological Process,GO:0015031; protein transport; Biological Process,GO:0016020; membrane; Cellular …
AR_GLEAN_10017008	chr21	0	0	0	0.828158	1.47313	1.39465	0.0261369	PPSD_MYCTU Phthiocerol synthesis polyketide synthase type I PpsD OS=Mycobacterium tuberculosis GN=ppsD PE=3 SV=1	GO:0003824; catalytic activity; Molecular Function,GO:0009058; biosynthetic process; Biological Process
AR_GLEAN_10020121	chr21	8.03725	7.91663	8.95224	74.3348	130.191	98.325	0.0291199	PINK1_MOUSE Serine/threonine-protein kinase PINK1, mitochondrial OS=Mus musculus GN=Pink1 PE=2 SV=2	GO:0004672; protein kinase activity; Molecular Function,GO:0004713; protein tyrosine kinase activity; Molecular Function,GO:0005524; ATP binding; Molecular Function,GO:0006468; protein phosphorylation; Biological Process
AR_GLEAN_10003425	chr21	1.11222	0.725228	0.750218	34.4482	65.756	57.3557	0.0312507	CADH2_HUMAN Cadherin-2 OS=Homo sapiens GN=CDH2 PE=1 SV=4	GO:0005509; calcium ion binding; Molecular Function,GO:0007156; homophilic cell adhesion; Biological Process,GO:0016020; membrane; Cellular Component
AR_GLEAN_10016984	chr21	0	0.0745925	0.0648839	1.6953	1.01568	1.03443	0.0316907	ITB1_HUMAN Integrin beta-1 OS=Homo sapiens GN=ITGB1 PE=1 SV=2	GO:0004872; receptor activity; Molecular Function,GO:0005488; binding; Molecular Function,GO:0007155; cell adhesion; Biological Process,GO:0007160; cell-matrix adhesion; Biological Process,GO:0007229; integrin-mediated signaling pathway; Biological Process,GO:0008305; integrin complex; Cellular Component
AR_GLEAN_10020269	chr21	2.47353	3.41748	2.88431	34.6523	42.7417	23.368	0.0317115	PHF8_DANRE Histone lysine demethylase PHF8 OS=Danio rerio GN=phf8 PE=1 SV=1	GO:0005515; protein binding; Molecular Function,GO:0008270; zinc ion binding; Molecular Function
AR_GLEAN_10020299	chr21	0	0.0321631	0.0578545	15.1963	21.0363	11.0704	0.0321256	B4GN1_HUMAN Beta-1,4 N-acetylgalactosaminyltransferase 1 OS=Homo sapiens GN=B4GALNT1 PE=1 SV=2	N.A.
AR_GLEAN_10020286	chr21	1.09376	1.26587	2.84849	20.5587	31.3783	18.0067	0.0322384	STA5B_HUMAN Signal transducer and activator of transcription 5B OS=Homo sapiens GN=STAT5B PE=1 SV=2	GO:0003700; sequence-specific DNA binding transcription factor activity; Molecular Function,GO:0004871; signal transducer activity; Molecular Function,GO:0005515; protein binding; Molecular Function,GO:0005634; nucleus; Cellular Component,GO:0006355; regulation of transcription, DNA-dependent; Biological Process,GO:0007165; signal transduction; Biological Process
AR_GLEAN_10003416	chr21	1.08139	0.386301	1.23128	14.7126	9.39293	8.58386	0.0330499	HRH3_CAVPO Histamine H3 receptor OS=Cavia porcellus GN=HRH3 PE=2 SV=2	GO:0004969; histamine receptor activity; Molecular Function,GO:0007186; G-protein coupled receptor signaling pathway; Biological Process,GO:0016021; integral to membrane; Cellular Component
AR_GLEAN_10016879	chr21	0.0225853	0.112437	0.0986117	10.2738	11.8176	6.01581	0.0331119	CADH6_HUMAN Cadherin-6 OS=Homo sapiens GN=CDH6 PE=1 SV=1	GO:0005509; calcium ion binding; Molecular Function,GO:0007156; homophilic cell adhesion; Biological Process,GO:0016020; membrane; Cellular Component
AR_GLEAN_10016950	chr21	0.870847	1.36544	1.66003	4.85387	8.05918	5.45149	0.0335216	TRPC1_HUMAN Short transient receptor potential channel 1 OS=Homo sapiens GN=TRPC1 PE=1 SV=1	GO:0005216; ion channel activity; Molecular Function,GO:0005262; calcium channel activity; Molecular Function,GO:0005515; protein binding; Molecular Function,GO:0006811; ion transport; Biological Process,GO:0016020; membrane; Cellular Component,GO:0016021; integral to membrane; Cellular Component,GO:0055085; transmembrane transport; Biological Process,GO:0070588; calcium ion transmembrane transpo…
AR_GLEAN_10016830	chr21	1.50752	1.61036	1.40189	30.9707	28.5279	16.2256	0.0350054	ZMY11_MOUSE Zinc finger MYND domain-containing protein 11 OS=Mus musculus GN=Zmynd11 PE=2 SV=1	GO:0005515; protein binding; Molecular Function,GO:0008270; zinc ion binding; Molecular Function
AR_GLEAN_10020317	chr21	0.147618	0.313946	0.323561	3.6599	1.96287	2.63631	0.0355364	LRP1_CHICK Low-density lipoprotein receptor-related protein 1 OS=Gallus gallus GN=LRP1 PE=2 SV=1	GO:0005509; calcium ion binding; Molecular Function,GO:0005515; protein binding; Molecular Function
AR_GLEAN_10020327	chr21	1.43374	1.76114	0.402118	5.85756	6.02307	3.21541	0.0355709	CACO1_DANRE Calcium-binding and coiled-coil domain-containing protein 1 OS=Danio rerio GN=calcoco1 PE=3 SV=1	N.A.
AR_GLEAN_10020060	chr21	1.09736	0.541804	0.595396	4.65714	7.14134	4.10053	0.0357058	NUD20_ARATH Nudix hydrolase 20, chloroplastic OS=Arabidopsis thaliana GN=NUDT20 PE=2 SV=1	GO:0016787; hydrolase activity; Molecular Function
AR_GLEAN_10016806	chr21	0.116396	2.93278	1.28109	12.7758	8.1326	6.54253	0.0380689	F176B_MOUSE Protein FAM176B OS=Mus musculus GN=Fam176b PE=2 SV=1	N.A.
AR_GLEAN_10020093	chr21	1.11053	3.13852	0.898283	37.3263	28.8367	17.9485	0.0405993	PLXB1_HUMAN Plexin-B1 OS=Homo sapiens GN=PLXNB1 PE=1 SV=3	GO:0005515; protein binding; Molecular Function
AR_GLEAN_10020243	chr21	0.5065	0.801518	0.956531	13.904	7.80451	8.33048	0.0411151	ACTP1_ACTVL Hemolytic toxin Avt-1 OS=Actineria villosa PE=1 SV=1	GO:0006812; cation transport; Biological Process,GO:0015267; channel activity; Molecular Function,GO:0046930; pore complex; Cellular Component,GO:0046931; pore complex assembly; Biological Process,GO:0052331; hemolysis in other organism involved in symbiotic interaction; Biological Process
AR_GLEAN_10020283	chr21	4.05542	6.30607	5.99053	25.0388	46.061	47.5659	0.0414426	DTX3_MOUSE Protein deltex-3 OS=Mus musculus GN=Dtx3 PE=2 SV=2	GO:0005515; protein binding; Molecular Function,GO:0008270; zinc ion binding; Molecular Function
AR_GLEAN_10020234	chr21	0.106495	0.278594	0.037812	3.96408	8.31003	5.85856	0.0421382	PKP1_MOUSE Plakophilin-1 OS=Mus musculus GN=Pkp1 PE=1 SV=1	GO:0005515; protein binding; Molecular Function
AR_GLEAN_10020116	chr21	0.590655	1.04707	1.25788	8.58683	18.0384	15.9694	0.0433348	PSS_BACSU CDP-diacylglycerol--serine O-phosphatidyltransferase OS=Bacillus subtilis GN=pssA PE=3 SV=1	GO:0008654; phospholipid biosynthetic process; Biological Process,GO:0016020; membrane; Cellular Component,GO:0016780; phosphotransferase activity, for other substituted phosphate groups; Molecular Function
AR_GLEAN_10016835	chr21	0.063385	0.144646	0.084007	7.41037	9.25664	4.13291	0.0447947	NCEH1_MOUSE Neutral cholesterol ester hydrolase 1 OS=Mus musculus GN=Nceh1 PE=1 SV=1	GO:0008152; metabolic process; Biological Process,GO:0016787; hydrolase activity; Molecular Function
AR_GLEAN_10016943	chr21	0.0211551	0.0871776	0.124998	1.36678	3.05034	2.46787	0.0456834	VAV3_MOUSE Guanine nucleotide exchange factor VAV3 OS=Mus musculus GN=Vav3 PE=1 SV=2	GO:0005089; Rho guanyl-nucleotide exchange factor activity; Molecular Function,GO:0005515; protein binding; Molecular Function,GO:0005543; phospholipid binding; Molecular Function,GO:0005622; intracellular; Cellular Component,GO:0035023; regulation of Rho protein signal transduction; Biological Process,GO:0035556; intracellular signal transduction; Biological Process
AR_GLEAN_10020263	chr21	0.0767001	0.127799	0.346186	1.43003	2.66845	3.16054	0.0459865	GDIA_RAT Rab GDP dissociation inhibitor alpha OS=Rattus norvegicus GN=Gdi1 PE=1 SV=1	GO:0005093; Rab GDP-dissociation inhibitor activity; Molecular Function,GO:0015031; protein transport; Biological Process
AR_GLEAN_10020223	chr21	0	0	0.343914	3.33068	2.83978	1.42686	0.0466305	GRM4_MOUSE Metabotropic glutamate receptor 4 OS=Mus musculus GN=Grm4 PE=2 SV=2	GO:0004930; G-protein coupled receptor activity; Molecular Function,GO:0007186; G-protein coupled receptor signaling pathway; Biological Process,GO:0016021; integral to membrane; Cellular Component
AR_GLEAN_10016834	chr21	1.17343	1.07695	0.898673	10.3637	16.5608	8.55307	0.0469319	TNF10_HUMAN Tumor necrosis factor ligand superfamily member 10 OS=Homo sapiens GN=TNFSF10 PE=1 SV=1	GO:0005164; tumor necrosis factor receptor binding; Molecular Function,GO:0006955; immune response; Biological Process,GO:0016020; membrane; Cellular Component
AR_GLEAN_10016916	chr21	0	0	0	2.16464	4.43174	2.62281	0.0471617	AP2A_MOUSE Transcription factor AP-2-alpha OS=Mus musculus GN=Tfap2a PE=1 SV=2	GO:0003700; sequence-specific DNA binding transcription factor activity; Molecular Function,GO:0005634; nucleus; Cellular Component,GO:0006355; regulation of transcription, DNA-dependent; Biological Process
AR_GLEAN_10020246	chr21	0	0.0469983	0	2.28546	2.82985	1.21136	0.0477806		N.A.
AR_GLEAN_10016867	chr21	0.0708944	0.0576918	0.101102	5.47821	4.96138	2.37609	0.048514	MMP16_MOUSE Matrix metalloproteinase-16 OS=Mus musculus GN=Mmp16 PE=2 SV=3	GO:0004222; metalloendopeptidase activity; Molecular Function,GO:0006508; proteolysis; Biological Process,GO:0008152; metabolic process; Biological Process,GO:0008237; metallopeptidase activity; Molecular Function,GO:0008270; zinc ion binding; Molecular Function,GO:0031012; extracellular matrix; Cellular Component
AR_GLEAN_10016982	chr21	0.0695324	0.168722	0.0662885	3.24981	2.02933	4.55337	0.0485519	NRP1A_DANRE Neuropilin-1a OS=Danio rerio GN=nrp1a PE=2 SV=1	GO:0007155; cell adhesion; Biological Process
AR_GLEAN_10020035	chr21	0.582256	4.58449	1.48904	28.5717	37.1374	16.2186	0.0490409	DESP_HUMAN Desmoplakin OS=Homo sapiens GN=DSP PE=1 SV=3	GO:0005856; cytoskeleton; Cellular Component
AR_GLEAN_10006052	chr22	3.65362	3.39397	3.3338	13.8948	13.9242	14.2256	2.24258e-07	COG7_HUMAN Conserved oligomeric Golgi complex subunit 7 OS=Homo sapiens GN=COG7 PE=1 SV=1	N.A.
AR_GLEAN_10004325	chr22	0.124093	0.599038	0.0587754	5.08519	5.56627	5.16227	2.82876e-05	TGFI1_RAT Transforming growth factor beta-1-induced transcript 1 protein OS=Rattus norvegicus GN=Tgfb1i1 PE=1 SV=2	GO:0008270; zinc ion binding; Molecular Function
AR_GLEAN_10010667	chr22	0.532917	1.62039	3.05716	12.6638	12.574	14.3258	0.000343457	ST2B1_MOUSE Sulfotransferase family cytosolic 2B member 1 OS=Mus musculus GN=Sult2b1 PE=2 SV=2	GO:0008146; sulfotransferase activity; Molecular Function
AR_GLEAN_10010655	chr22	0.206044	0.386474	0.692444	3.29145	3.36208	2.73502	0.000634659	COQ7_BOVIN Ubiquinone biosynthesis protein COQ7 homolog OS=Bos taurus GN=COQ7 PE=2 SV=1	GO:0006744; ubiquinone biosynthetic process; Biological Process,GO:0055114; oxidation-reduction process; Biological Process
AR_GLEAN_10004349	chr22	1.25114	0.818311	1.73631	5.12295	4.90556	5.99865	0.000853349	SPOP_PONAB Speckle-type POZ protein OS=Pongo abelii GN=SPOP PE=1 SV=1	GO:0005515; protein binding; Molecular Function
AR_GLEAN_10004272	chr22	8.54649	15.1722	10.6642	43.8286	53.9559	50.9941	0.000952617	KBRS2_DANRE NF-kappa-B inhibitor-interacting Ras-like protein 2 OS=Danio rerio GN=nkiras2 PE=2 SV=1	GO:0003924; GTPase activity; Molecular Function,GO:0005525; GTP binding; Molecular Function,GO:0006184; GTP catabolic process; Biological Process,GO:0007165; signal transduction; Biological Process,GO:0007264; small GTPase mediated signal transduction; Biological Process,GO:0015031; protein transport; Biological Process,GO:0016020; membrane; Cellular Component
AR_GLEAN_10006033	chr22	0.820709	1.21302	1.25753	6.77243	7.73815	6.51365	0.00153415	WDR90_XENTR WD repeat-containing protein 90 OS=Xenopus tropicalis GN=wdr90 PE=2 SV=1	GO:0005515; protein binding; Molecular Function
AR_GLEAN_10010662	chr22	1.28054	2.00373	0.798817	6.45146	6.01096	4.86387	0.0023275	MP17L_MOUSE Mpv17-like protein OS=Mus musculus GN=Mpv17l PE=1 SV=2	GO:0016021; integral to membrane; Cellular Component
AR_GLEAN_10006040	chr22	0.977913	0.787044	1.09524	4.66367	5.67129	5.311	0.00255198	UNK_CANFA RING finger protein unkempt homolog OS=Canis familiaris GN=UNK PE=2 SV=1	GO:0003676; nucleic acid binding; Molecular Function,GO:0005515; protein binding; Molecular Function,GO:0008270; zinc ion binding; Molecular Function
AR_GLEAN_10004308	chr22	0.222092	0.469868	0.378183	3.91279	3.85712	3.18151	0.00271412	ZN281_HUMAN Zinc finger protein 281 OS=Homo sapiens GN=ZNF281 PE=1 SV=1	GO:0005622; intracellular; Cellular Component,GO:0008270; zinc ion binding; Molecular Function
AR_GLEAN_10005985	chr22	4.96875	7.94708	5.37545	30.6522	25.7451	24.0088	0.00316353	LUC7L_HUMAN Putative RNA-binding protein Luc7-like 1 OS=Homo sapiens GN=LUC7L PE=1 SV=1	N.A.
AR_GLEAN_10000541	chr22	0.214331	0.623396	0.385727	23.5826	21.7067	18.9473	0.0038552	AP2A2_RAT AP-2 complex subunit alpha-2 OS=Rattus norvegicus GN=Ap2a2 PE=1 SV=3	GO:0006886; intracellular protein transport; Biological Process,GO:0016192; vesicle-mediated transport; Biological Process,GO:0030117; membrane coat; Cellular Component,GO:0030131; clathrin adaptor complex; Cellular Component
AR_GLEAN_10004346	chr22	0.65391	0.727992	0.617935	35.5603	35.4961	42.7003	0.00408796	RUN3A_PONAB RUN domain-containing protein 3A OS=Pongo abelii GN=RUNDC3A PE=2 SV=1	N.A.
AR_GLEAN_10010615	chr22	1.56696	3.04215	1.69857	11.0296	8.55032	8.37835	0.0045445	TRAF7_HUMAN E3 ubiquitin-protein ligase TRAF7 OS=Homo sapiens GN=TRAF7 PE=1 SV=1	GO:0005515; protein binding; Molecular Function,GO:0008270; zinc ion binding; Molecular Function
[truncated: 1,483 more rows]

## Sheet: Female_up
geneID	chromosome	female1	female2	female3	male1	male2	male3	t-test	swissprot annotation	GO terms
[truncated: 1,437 more rows]
